# Supplementary material for: TRPML1 suppresses pulmonary fibrosis by limiting collagen and elastin deposition
Source: EMBO J. 2026 Feb 19;45(7):2182–209. doi: 10.1038/s44318-026-00712-4 (PMC13043727; doi:10.1038/s44318-026-00712-4)
Supplement: Supplementary file 2 — Source data Fig. 1 [file 44318_2026_712_MOESM2_ESM.zip]

Archive with 31 entries (24 files):
- Figure 1/
- Figure 1/1B/
- Figure 1/1B/Fig1 B.xlsx
- Figure 1/1D/
- Figure 1/1D/Fig1 D.xlsx
- Figure 1/1F/
- Figure 1/1F/Fig1 F.xlsx
- Figure 1/1H/
- Figure 1/1H/Fig1 H.xlsx
- Figure 1/1I/
- Figure 1/1I/Fig1 I.xlsx
- Figure 1/1J/
- Figure 1/1J/Fig1 J.xlsx
- Figure 1/1C/HZ 4x.tif
- Figure 1/1C/HZ_10x.tif
- Figure 1/1C/KO 4x.tif
- Figure 1/1C/KO_10x.tif
- Figure 1/1C/WT 4x.tif
- Figure 1/1C/WT_10x.tif
- Figure 1/1E/HZ_20x_area3.tif
- Figure 1/1E/HZ_2x_area3.tif
- Figure 1/1E/KO_20x_area1.tif
- Figure 1/1E/KO_2x_area1.tif
- Figure 1/1E/WT_20x_area2.tif
- Figure 1/1E/WT_2x_area2.tif
- Figure 1/1G/F49_WT_Col1a1_Übersicht.tif
- Figure 1/1G/F49WT_Col1a1_20x1.tif
- Figure 1/1G/F72_HZ_Col1a1_20x2.tif
- Figure 1/1G/F72_HZ_Col1a1_Übersicht.tif
- Figure 1/1G/F86_KO_Col1a1_20x2.tif
- Figure 1/1G/F86_KO_Col1a1_Übersicht.tif
