# Supplementary material for: TRPML1 suppresses pulmonary fibrosis by limiting collagen and elastin deposition
Source: EMBO J. 2026 Feb 19;45(7):2182–209. doi: 10.1038/s44318-026-00712-4 (PMC13043727; doi:10.1038/s44318-026-00712-4)
Supplement: Supplementary file 2 — Source data Fig. 1 [file 44318_2026_712_MOESM2_ESM.zip › Figure 1/1B/Fig1 B.xlsx]

## Sheet: Lung Function Measurements
	Figure 1B: Lung function - Basal
	Compliance (C)			Elastance (E)			Tissue Elasticity (H)			Inspiratory Capacity (IC)			Total Lung Capacity (A)			Quasi-Static Compliance (Cst)
	BL6 WT	Trpml1-/-		BL6 WT	Trpml1-/-		BL6 WT	Trpml1-/-		BL6 WT	Trpml1-/-		BL6 WT	Trpml1-/-		BL6 WT	Trpml1-/-
	0.04587	0.03725		21.8037	26.8667		25.1133	30.5194		0.95524	0.751206		0.962188	0.747925		0.0827849	0.0628163
	0.0466	0.03329		21.4673	30.0534		26.252	32.3989		1.00338	0.652455		0.974432	0.655945		0.0825249	0.0558213
	0.04163	0.0356		24.03	28.107		27.0014	32.3031		0.828931	0.741377		0.818648	0.761214		0.0715308	0.0643095
	0.04447	0.04003		22.4962	25.0061		27.7544	23.0972		0.991699	0.721791		0.996955	0.702429		0.0888252	0.0630626
	0.04068	0.03761		24.5938	26.5944		28.9062	26.0233		0.81642	0.672022		0.838219	0.666251		0.0690868	0.059787
	0.03978	0.03748		25.1415	26.6822		22.4515	25.9831		0.811381	0.617168		0.819265	0.609367		0.0662415	0.0553196
	0.04405	0.03302		22.7096	30.3336		21.7206	34.2739		0.772789	0.673015		0.779853	0.679212		0.0700636	0.0594398
	0.04715	0.035		21.2115	28.5926		16.7369	30.8635		0.852067	0.703004		0.854939	0.706475		0.0784888	0.0587222
	0.05389	0.035		18.5666	28.5819		23.3081	28.8847		0.91155	0.608477		0.906067	0.604035		0.0818918	0.0549092
	0.04398	0.0404		22.7393	24.7667		24.2116	25.1346		0.777746	0.697903		0.795198	0.693031		0.0684414	0.0617217
	0.03999	0.04016		25.0089	24.9061		30.0316	21.8484		0.73181	0.69098		0.735745	0.687969		0.0649629	0.0654749
	0.04126	0.04317		24.2426	23.1769		24.6479	26.7349		0.841792	0.714601		0.85533	0.702726		0.069648	0.0681935
	0.04154	0.03706		24.0754	26.9844		26.293	47,361103*		0.772925	0.610846		0.77433	0.60282		0.0655927	0.0571479
	0.04254	0.0209		23.5067	47,857491*		23.3546	28.1118		0.751026	0.479595		0.751181	0.497703		0.0648933	0.0366781
	0.03838	0.03437		26.0562	29.1315		27.1286	32.3392		0.710873	0.631897		0.721714	0.632892		0.0670705	0.0575714
	0.04472	0.02981		22.3628	33.5739		29.1359	24.2777		0.762317	0.590291		0.772024	0.62337		0.0740339	0.0492475
	0.03819	0.0397		26.1987	25.1999		26.2289	24.0235		0.675446	0.720735		0.696312	0.710798		0.0622205	0.0656709
	0.03443	0.04105		29.0498	24.3666		19.457	29.825		0.591264	0.816021		0.596828	0.807882		0.052745	0.0699773
	0.0357	0.03256		28.0147	30.7165		23.313	30.7645		0.739234	0.623378		0.752645	0.628505		0.0647283	0.0540072
	0.04626	0.03333		21.6186	30.0113		17.7627	22.8068		0.853731	0.674507		0.826583	0.69453		0.0745223	0.0567957
	0.05508	0.04288		18.158	23.3251		18.4735	22.3202		0.883964	0.797604		0.885988	0.776315		0.0784721	0.0706969
	0.05155	0.04323		19.4009	23.1491		24.4359	20.3076		0.833027	0.746145		0.807702	0.738728		0.0722046	0.0680203
	0.05269	0.04853		18.9845	20.6231		25.18	22.1252		0.8801	0.877711		0.853309	0.866049		0.0776728	0.0769163
	0.04158	0.04237		24.0708	23.6094			22.7741		0.820756	0.770073		0.841512	0.738833		0.0688456	0.0664687
	0.0401	0.04443		24.9429	22.5185					0.676591	0.872164		0.687426	0.885464		0.0590662	0.0751397
