# Supplementary material for: TRPML1 suppresses pulmonary fibrosis by limiting collagen and elastin deposition
Source: EMBO J. 2026 Feb 19;45(7):2182–209. doi: 10.1038/s44318-026-00712-4 (PMC13043727; doi:10.1038/s44318-026-00712-4)
Supplement: Supplementary file 2 — Source data Fig. 1 [file 44318_2026_712_MOESM2_ESM.zip › Figure 1/1D/Fig1 D.xlsx]

## Sheet: Masson Trichrome
	Figure 1D: Masson Trichrome
	BL6 WT	Het	Trpml1-/-
	0.371772	1.76	1.18341
	0.903692	0.5874	1.24979
	0.529189	1.63167	3.56
	1.34613	3.30571	2.55391
	1.20492	1.58368	1.58757
	0.699286	2.47699	2.79714
		1.70261	2.54286
		0.917813	0.212826
		1.13358	2.61713
		0.721368	2.81322
		0.959804
