# Supplementary material for: TRPML1 suppresses pulmonary fibrosis by limiting collagen and elastin deposition
Source: EMBO J. 2026 Feb 19;45(7):2182–209. doi: 10.1038/s44318-026-00712-4 (PMC13043727; doi:10.1038/s44318-026-00712-4)
Supplement: Supplementary file 2 — Source data Fig. 1 [file 44318_2026_712_MOESM2_ESM.zip › Figure 1/1F/Fig1 F.xlsx]

## Sheet: SR ratio PBVR
Fig1 F
SR ratio % (PBVR)
BL6WT	Het	Trpml1-/-
4.222	3.128	7.095
4.078	3.293	7.6306
3.5678	5.017	9.064
2.57814	3.781	8.13
2.836	3.89	6.44875
3.656	5.791	6.62017
3.83618	3.0388	6.7035
	3.5532	5.56614
	3.95275	6.2435
	4.81687	7.3041
	4.26614	9.68567
	3.757	7.5626
	5.1785	9.78175
		9.8234

## Sheet: SR ratio random
Fig1 F
SR ratio % (random)
BL6WT	Het	Trpml1-/-
3.955	1.85837	4.028
2.441	3.538	6.198
3.274	4.12	8.719
1.425	4.6	4.154
2.778	3.128	8.616
3.42	3.185	3.124
2.568	4.318	6.84
	3.557	3.92
	3.017	4.135
	2.928	3.017
	2.159	3.063
	3.199	4.896
	4.248	5.56
		4.892
