# Supplementary material for: TRPML1 suppresses pulmonary fibrosis by limiting collagen and elastin deposition
Source: EMBO J. 2026 Feb 19;45(7):2182–209. doi: 10.1038/s44318-026-00712-4 (PMC13043727; doi:10.1038/s44318-026-00712-4)
Supplement: Supplementary file 2 — Source data Fig. 1 [file 44318_2026_712_MOESM2_ESM.zip › Figure 1/1H/Fig1 H.xlsx]

## Sheet: Col1a1 ratio PBVR
Fig1 H
Col1a1 ratio % (PBVR)
BL6WT	Het	Trpml1-/-
1.85915	1.64762	9.31805
0.950059	1.25562	4.7173
2.71439	0.490667	2.58667
1.78675	0.525167	4.9954
1.77367	0.890929	6.65357
2.59875	3.0274	2.95914
1.94211	2.75158	3.3785
	1.22107	3.89156
	1.52709	3.88757
	1.41475	10.8026
	1.87382	9.26531
	3.21306	8.93463
	0.902333	6.42
		11.2374

## Sheet: Col1a1 ratio random
Fig1 H
Col1a1 ratio % (random)
BL6WT	Het	Trpml1-/-
1.23013	1.20991	6.44418
0.849039	0.875083	2.80177
1.7354	0.323	2.1624
1.19264	0.3485	2.60442
1.05273	0.59876	4.28271
1.73426	2.18288	2.486
1.35031	2.18352	2.43863
	0.924182	2.43838
	1.18237	2.28715
	1.10353	7.9264
	1.42488	6.7163
	2.39913	6.58469
	0.752357	3.93314
		6.631
