# Supplementary material for: TRPML1 suppresses pulmonary fibrosis by limiting collagen and elastin deposition
Source: EMBO J. 2026 Feb 19;45(7):2182–209. doi: 10.1038/s44318-026-00712-4 (PMC13043727; doi:10.1038/s44318-026-00712-4)
Supplement: Supplementary file 2 — Source data Fig. 1 [file 44318_2026_712_MOESM2_ESM.zip › Figure 1/1I/Fig1 I.xlsx]

## Sheet: E-fibers
Fig1 I
Verhoeff-van-Gieson, counts of E-fibers per field
BL6WT	Het	Trpml1-/-
73.5	63	116.8
53	61.2	84.4
41	57.4	99.2
56.6	63.4	99.6
55.2	61.8	96.8
60.4	71.4	140.8
37	49.2	84.8
	54.2	133.4
	65.2	114
	55.6	76.4
	37	72.8
	48.4	98.2
	50.2	72.8
		89.8
