# Supplementary material for: TRPML1 suppresses pulmonary fibrosis by limiting collagen and elastin deposition
Source: EMBO J. 2026 Feb 19;45(7):2182–209. doi: 10.1038/s44318-026-00712-4 (PMC13043727; doi:10.1038/s44318-026-00712-4)
Supplement: Supplementary file 2 — Source data Fig. 1 [file 44318_2026_712_MOESM2_ESM.zip › Figure 1/1J/Fig1 J.xlsx]

## Sheet: Desmosine
Fig 1J	Desmosine
	BALF
	WT	Trpml1-/-
	0.927405	0.675105
	1.0157	0.675105
	1.05689	0.494474
	1.12749	1,825953*		*Outlier identified by Prism (ROUT)
	1.03463	0.656945
	0.837879	0.453312
	1.08938	0.959799
	0.907349	0.920413
	1.00327	0.920579
	1.14746	0.483607
	0.852544	0.582798
	0.679864	1.15386
	1.36099	0.450959
	0.959141	1.11945
	1.05836	1.03605
	0.863366	0.560296
	1.07827	0.683307
