# Supplementary material for: TRPML1 suppresses pulmonary fibrosis by limiting collagen and elastin deposition
Source: EMBO J. 2026 Feb 19;45(7):2182–209. doi: 10.1038/s44318-026-00712-4 (PMC13043727; doi:10.1038/s44318-026-00712-4)
Supplement: Supplementary file 3 — Source data Fig. 2 [file 44318_2026_712_MOESM3_ESM.zip]

Archive with 33 entries (28 files):
- Figure 2/
- Figure 2/2B/
- Figure 2/2B/Fig2 B.xlsx
- Figure 2/2D/
- Figure 2/2D/Fig2 D.xlsx
- Figure 2/2F/
- Figure 2/2F/Fig2 F.xlsx
- Figure 2/2H/
- Figure 2/2H/Fig2 H.xlsx
- Figure 2/2G/1a7_WT_PBS.tif
- Figure 2/2G/1a7_WT_PBS_20x.tif
- Figure 2/2G/1b4_WT_Bleo.tif
- Figure 2/2G/1b4_WT_Bleo_20x.tif
- Figure 2/2G/2a7_KO_PBS.tif
- Figure 2/2G/2a7_KO_PBS_20x.tif
- Figure 2/2G/2b4_KO_Bleo.tif
- Figure 2/2G/2b4_KO_Bleo_20x.tif
- Figure 2/2C/1a6_WT_PBS_20x4.tif
- Figure 2/2C/1a6_WT_PBS_Übersicht.tif
- Figure 2/2C/1b11_KO_Bleo_20x1.tif
- Figure 2/2C/1b11_KO_Bleo_Übersicht.tif
- Figure 2/2C/1b4_WT_Bleo_20x1.tif
- Figure 2/2C/1b4_WT_Bleo_Übersicht.tif
- Figure 2/2C/2a1_KO_PBS_20x2.tif
- Figure 2/2C/2a1_KO_PBS_Übersicht.tif
- Figure 2/2E/20x_KO Bleo.tif
- Figure 2/2E/20x_KO PBS.tif
- Figure 2/2E/20x_WT Bleo.tif
- Figure 2/2E/20x_WT PBS.tif
- Figure 2/2E/4x_KO Bleo.tif
- Figure 2/2E/4x_KO PBS.tif
- Figure 2/2E/4x_WT Bleo.tif
- Figure 2/2E/4x_WT PBS.tif
