# Supplementary material for: TRPML1 suppresses pulmonary fibrosis by limiting collagen and elastin deposition
Source: EMBO J. 2026 Feb 19;45(7):2182–209. doi: 10.1038/s44318-026-00712-4 (PMC13043727; doi:10.1038/s44318-026-00712-4)
Supplement: Supplementary file 3 — Source data Fig. 2 [file 44318_2026_712_MOESM3_ESM.zip › Figure 2/2B/Fig2 B.xlsx]

## Sheet: Lung Function Bleo
	Compliace (C)					Elastance (E)
	WT PBS	Trpml1-/- PBS	WT Bleo	Trpml1-/- Bleo		WT PBS	Trpml1-/- PBS	WT Bleo	Trpml1-/- Bleo
	0.0389255	0.0319159	0.0331013	0.0378075		27.2185	34.4931	31.6722	26.4691
	0.041822	0.0341979	0.0264423	0.0323531		23.9225	30.4116	41.5622	33.2784
	0.0448901	0.0287348	0.0329099	0.0276544		22.2781	34.8658	32.1126	39.494
	0.0380817	0.0419108	0.0296973	0.0298404		26.2791	23.8708	35.9261	35.2728
	0.0524517		0.0289718	0.0495658		19.1033		36.0221	20.1803
	0.0501243		0.0426269	0.0374756		19.9665		23.4661	26.7077
	0.046305		0.0230823	0.0404375		21.6141		43.3678	24.7419
	0.0504841		0.0326804	0.0408965		19.8191		30.6275	24.4582
	0.0446177		0.0316285			22.4328		31.6506
	0.0400987		0.0339665			25.0406		29.4767
	0.0444465		0.0315759			22.5434		31.6944
			0.0335046					29.8668
			0.0238517					41.9477
			0.0378645					26.4413
			0.0444385					22.5107
