# Supplementary material for: TRPML1 suppresses pulmonary fibrosis by limiting collagen and elastin deposition
Source: EMBO J. 2026 Feb 19;45(7):2182–209. doi: 10.1038/s44318-026-00712-4 (PMC13043727; doi:10.1038/s44318-026-00712-4)
Supplement: Supplementary file 3 — Source data Fig. 2 [file 44318_2026_712_MOESM3_ESM.zip › Figure 2/2F/Fig2 F.xlsx]

## Sheet: Masson Trichrome Bleo
	Figure 2F: Masson Trichrome
	BL6 WT - PBS	Trpml1-/- - PBS	BL6 WT - BLM	Trpml1-/- - BLM
	1.51783	3.06851	3.97039	3.07686
	2.27268	3.39452	2.2695	5.35804
	1.22375	3.67125	3.60972	2.84357
	1.63167	3.26333	3.44309	4.27081
	1.47376		1.81536	3.72952
	1.26813		3.03174	4.14467
	2.4475		4.25303	3.28253
	1.81755		3.00434	2.33725
	0.913733		2.02552
	1.61374		3.39387
	1.48138		4.13156
			2.02363
			4.13804
			1.32864
			2.937
