# Supplementary material for: TRPML1 suppresses pulmonary fibrosis by limiting collagen and elastin deposition
Source: EMBO J. 2026 Feb 19;45(7):2182–209. doi: 10.1038/s44318-026-00712-4 (PMC13043727; doi:10.1038/s44318-026-00712-4)
Supplement: Supplementary file 3 — Source data Fig. 2 [file 44318_2026_712_MOESM3_ESM.zip › Figure 2/2H/Fig2 H.xlsx]

## Sheet: Col1a1 ratio PBVR
Fig2 H
Col1a1 ratio % (PBVR)
BL6WT PBS	Trpml1-/- PBS	BL6WT Bleo	Trpml1-/- Bleo
2.1	4.91	5.46	7.75
1.32	7.23	7.04	3.61
1.49	4.33	4.13	6.45
0.98	7.29	2.53	11.13
1.07		2.94	5.39
1.15		2.23	4.05
1.68		9.91	3.8
0.67		2.62	2.85
3.02		2.87
0.51		2.66
1.36		4.62
		4.26
		3.28
		3.21

## Sheet: Col1a1 ratio random
Fig2 H
Col1a1 ratio % (random)
BL6WT PBS	Trpml1-/- PBS	BL6WT Bleo	Trpml1-/- Bleo
1.47	3.17	4.22	5.8
0.98	4.55	3.67	2.59
1.11	2.89	2.86	4.46
0.73	4.58	2.37	6.6
0.75		2.28	3.37
0.85		1.77	3.46
1.17		5.88	2.32
0.51		1.95	2.21
1.75		1.84
0.38		1.87
0.83		2.56
		2.89
		2.2
		2
