# Supplementary material for: TRPML1 suppresses pulmonary fibrosis by limiting collagen and elastin deposition
Source: EMBO J. 2026 Feb 19;45(7):2182–209. doi: 10.1038/s44318-026-00712-4 (PMC13043727; doi:10.1038/s44318-026-00712-4)
Supplement: Supplementary file 4 — Source data Fig. 3 [file 44318_2026_712_MOESM4_ESM.zip]

Archive with 9 entries (5 files):
- Figure 3/
- Figure 3/3A/
- Figure 3/3A/Fig 3 A.xlsx
- Figure 3/3E/
- Figure 3/3E/Fig3 E.xlsx
- Figure 3/3F/
- Figure 3/3F/Fig3 F.xlsx
- Figure 3/RNAseq_Notebook_figure3A-B_figure4D_figure5A-B_figureEV2.pdf
- Figure 3/RNAseq_Notebook_figure3C-D.pdf
