# Supplementary material for: TRPML1 suppresses pulmonary fibrosis by limiting collagen and elastin deposition
Source: EMBO J. 2026 Feb 19;45(7):2182–209. doi: 10.1038/s44318-026-00712-4 (PMC13043727; doi:10.1038/s44318-026-00712-4)
Supplement: Supplementary file 4 — Source data Fig. 3 [file 44318_2026_712_MOESM4_ESM.zip › Figure 3/3A/Fig 3 A.xlsx]

## Sheet: qPCR Channels
		Figure 3A: qPCR channel expression
		pmLF
			BL6 WT			Trpml1-/-
		Mcoln1	0.47531	0.53106	0.64694	0.00135	0.00132	0.00061
		Mcoln2	0.02628	0.02952	0.03412	0.03351	0.02996	0.02453
		Mcoln3	0.06382	0.07314	0.06029	0.03247	0.03315	0.03423
		Tpcn1	0.39371	0.20166	0.59477	0.43461	0.42102	0.35852
		Tpcn2	0.26477	0.2264	0.28588	0.32309	0.25889	0.30694
		IM
			BL6 WT			Trpml1-/-
		Mcoln1	0.75528	0.40474	0.70473	0.00021	0.00034	0.00045
		Mcoln2	0.04389	0.03319	0.02197	0.02732	0.0272	0.03107
		Mcoln3	0.46656	0.21316	0.38259	0.17392	0.52739	0.23899
		Tpcn1	0.27185	0.22708	0.32941	0.30361	0.28632	0.22313
		Tpcn2	0.29988	0.16367	0.32733	0.26124	0.2005	0.22302
