# Supplementary material for: TRPML1 suppresses pulmonary fibrosis by limiting collagen and elastin deposition
Source: EMBO J. 2026 Feb 19;45(7):2182–209. doi: 10.1038/s44318-026-00712-4 (PMC13043727; doi:10.1038/s44318-026-00712-4)
Supplement: Supplementary file 4 — Source data Fig. 3 [file 44318_2026_712_MOESM4_ESM.zip › Figure 3/3E/Fig3 E.xlsx]

## Sheet: Fig3e
pmLF	WT					TRPML1ko					IMΦ	WT					TRPML1ko					AMΦ	WT					TRPML1ko
mV	basal	10µM ML1SA1	10µM EDME		mV	basal	10µM ML1SA1	10µM EDME			mV	basal	10µM ML1SA1	10µM EDME		mV	basal	10µM ML1SA1	10µM EDME			mV	basal	10µM ML1SA1	10µM EDME		mV	basal	10µM ML1SA1	10µM EDME
-100	-12.654	-135.065	-12.5582		-100	-31.6004	-31.2083	-30.089			-100	-27.2585	-82.9529	-26.1048		-100	-16.3662	-17.026	-16.1749			-100	-88.211	-605.92	-38.4838		-100	-81.6118	-80.4068	-63.2022
-100	-9.12468	-132.511	-9.91677		-100	-33.2646	-31.4835	-31.2392			-100	-25.706	-82.6633	-25.2899		-100	-14.2072	-15.2457	-14.2619			-100	-87.1297	-604.29	-30.2572		-100	-79.4908	-77.8466	-60.4581
-100	-7.73397	-131.003	-9.26704		-100	-31.6098	-33.8764	-31.3372			-100	-25.1077	-82.8652	-24.9709		-100	-13.9378	-14.7343	-13.4615			-100	-86.8781	-604.863	-30.1177		-100	-79.1004	-77.1108	-59.009
-100	-6.44006	-130.452	-8.98031		-100	-30.2888	-31.2716	-31.753			-100	-24.8582	-81.734	-24.5253		-100	-12.0131	-13.2351	-13.5396			-100	-87.0062	-603.498	-30.1177		-100	-78.4434	-76.4801	-58.2995
-100	-5.73049	-129.587	-8.80994		-100	-29.5408	-30.3679	-31.5216			-100	-24.664	-80.0647	-24.0043		-100	-10.7013	-13.727	-12.9267			-100	-86.9757	-605.963	-29.0023		-100	-78.4547	-75.9696	-57.8903
-100	-5.40909	-128.815	-8.4296		-100	-28.4075	-29.7305	-31.2577			-100	-24.4699	-79.4009	-24.1236		-100	-11.974	-12.3996	-11.7827			-100	-87.3447	-603.587	-26.9108		-100	-78.3383	-75.7744	-57.7477
-100	-5.21461	-129.426	-7.86105		-100	-27.8806	-28.986	-30.6099			-100	-24.3764	-79.2792	-24.3228		-100	-10.3187	-11.9936	-11.2205			-100	-85.4735	-603.806	-26.4925		-100	-77.5875	-75.2037	-58.0593
-100	-4.92078	-129.518	-7.83159		-100	-26.5895	-28.1409	-29.0781			-100	-24.2039	-79.1779	-24.3761		-100	-10.7403	-11.8296	-12.1302			-100	-86.9299	-600.325	-24.9587		-100	-76.649	-75.4815	-57.3272
-100	-4.85283	-129.794	-8.0674		-100	-26.4006	-27.4719	-29.2605			-100	-24.2079	-78.7578	-23.9919		-100	-10.5529	-11.244	-9.60031			-100	-84.5402	-599.806	-22.4489		-100	-76.8067	-75.7819	-57.346
-100	-4.79167	-128.867	-7.79207		-100	-26.1576	-27.1184	-28.8946			-100	-24.1517	-78.0318	-23.9146		-100	-9.75257	-10.5256	-10.6583			-100	-82.6277	-598.932	-22.4489		-100	-75.9958	-75.3839	-57.3047
-100	-4.65688	-128.471	-6.78488		-100	-25.5551	-27.7017	-28.0439			-100	-24.0262	-77.2708	-24.0305		-100	-9.72134	-9.36216	-9.28798			-100	-84.7384	-595.37	-25.7953		-100	-76.0484	-75.6993	-56.5126
-99.8731	-4.33985	-127.579	-6.33748		-99.8731	-25.4228	-27.3805	-28.0925			-99.8731	-23.8643	-76.6216	-23.9862		-99.8731	-8.85462	-10.3772	-11.0605			-100	-85.9981	-593.404	-19.2419		-99.8731	-75.5867	-75.5266	-55.6041
-99.555	-4.21245	-126.687	-6.28186		-99.555	-25.0795	-26.6676	-28.0982			-99.555	-23.7694	-75.9035	-23.9632		-99.555	-9.63935	-9.87751	-8.37831			-100	-87.0169	-591.233	-24.401		-99.555	-75.2525	-75.3764	-56.4113
-99.235	-4.04074	-125.359	-6.12787		-99.235	-24.9091	-26.04	-27.2116			-99.235	-23.5931	-74.8753	-24.1428		-99.235	-8.7453	-9.60422	-7.55844			-100	-85.9798	-590.892	-24.6798		-99.235	-75.3276	-75.474	-56.5652
-98.915	-4.3065	-124.611	-6.32347		-98.915	-24.7977	-25.4323	-26.9152			-98.915	-23.4822	-73.5909	-23.8153		-98.915	-9.15524	-8.66331	-8.50715			-100	-83.4436	-592.394	-25.377		-98.915	-74.1601	-75.1962	-56.5314
-98.595	-4.23522	-123.135	-6.30891		-98.595	-24.2142	-25.714	-25.6901			-98.595	-23.5317	-72.375	-23.987		-98.595	-7.44912	-10.3187	-9.35435			-100	-84.3343	-592.244	-22.4489		-98.595	-75.0611	-74.2277	-56.2761
-98.275	-3.96515	-122.065	-5.9119		-98.275	-23.2312	-25.2636	-25.5388			-98.275	-23.2922	-71.4472	-23.9035		-98.275	-7.15631	-8.88195	-10.8145			-100	-83.4879	-587.643	-21.0545		-98.275	-74.1526	-73.3493	-55.8181
-97.955	-4.12066	-122.216	-5.96307		-97.955	-23.3698	-25.1042	-25.4384			-97.955	-23.3276	-70.7429	-23.6434		-97.955	-8.79996	-8.82729	-6.79713			-100	-83.1646	-584.667	-19.2419		-97.955	-74.1076	-73.1879	-55.8406
-97.635	-3.84065	-121.972	-5.84053		-97.635	-23.324	-24.4806	-24.4501			-97.635	-23.0961	-70.1078	-23.6153		-97.635	-6.16466	-8.0816	-9.05373			-100	-82.4661	-577.569	-18.2659		-97.635	-73.8485	-72.2494	-55.2175
-97.315	-3.68753	-119.653	-5.55634		-97.315	-23.7711	-23.6106	-24.1702			-97.315	-22.9242	-69.4716	-23.1764		-97.315	-8.59694	-7.75755	-8.81948			-100	-84.5402	-576.272	-17.8476		-97.315	-73.8974	-72.2981	-54.7257
-96.995	-3.70693	-117.592	-5.50833		-96.995	-23.3704	-23.7296	-24.1519			-96.995	-22.8198	-68.8031	-23.167		-96.995	-9.23723	-7.78488	-7.83173			-100	-83.3354	-573.979	-20.9151		-96.995	-73.4882	-72.4333	-54.5943
-96.675	-3.62945	-116.322	-5.5988		-96.675	-22.9758	-23.239	-23.6607			-96.675	-22.8285	-68.0839	-23.4622		-96.675	-7.41008	-9.1162	-7.25392			-100	-83.0334	-570.962	-23.5644		-96.675	-73.0414	-72.1893	-55.21
-96.355	-3.74687	-115.444	-5.67156		-96.355	-23.1753	-22.8729	-22.8976			-96.355	-22.676	-67.3557	-22.5841		-96.355	-7.57796	-8.39783	-6.85179			-99.9513	-81.3985	-569.87	-22.5883		-96.355	-72.6623	-71.5699	-54.4216
-96.035	-3.61844	-114.304	-5.68569		-96.035	-23.0728	-21.8306	-23.372			-96.035	-22.5708	-66.6612	-22.5784		-96.035	-6.70343	-9.86189	-7.31248			-99.795	-80.6818	-569.488	-20.2179		-96.035	-72.6473	-72.0842	-53.9712
-95.715	-3.65961	-113.804	-5.63546		-95.715	-22.0695	-21.7944	-24.0304			-95.715	-22.5135	-65.9638	-22.6235		-95.715	-5.52828	-7.16412	-6.46137			-99.635	-83.6007	-569.351	-23.2855		-95.715	-71.9753	-72.4821	-53.4644
-95.395	-3.40878	-113.446	-5.63312		-95.395	-21.5881	-22.1791	-23.9711			-95.395	-22.3464	-65.2601	-21.9838		-95.395	-7.53502	-6.9572	-6.37158			-99.475	-83.4009	-565.665	-19.2419		-95.395	-71.3484	-71.6938	-53.592
-95.075	-3.35576	-112.224	-5.55295		-95.075	-20.7273	-22.2446	-22.6436			-95.075	-22.2288	-64.6787	-22.6065		-95.075	-6.14514	-9.35045	-6.44185			-99.315	-82.553	-563.263	-16.8715		-95.075	-71.6637	-72.2756	-53.9674
-94.755	-3.11205	-111.373	-5.56536		-94.755	-20.6627	-21.7504	-22.1572			-94.755	-22.1988	-64.3633	-22.9877		-94.755	-5.1691	-7.22659	-7.8981			-99.155	-82.6933	-556.164	-17.987		-94.755	-71.7388	-71.8702	-52.7361
-94.435	-3.24091	-109.88	-5.57767		-94.435	-20.5455	-21.5828	-22.1059			-94.435	-21.9254	-64.2671	-22.2918		-94.435	-6.60192	-6.10609	-6.81275			-98.995	-79.4785	-549.994	-16.1743		-94.435	-70.7553	-71.8026	-52.6498
-94.115	-3.03262	-108.763	-5.33283		-94.115	-20.4958	-21.4932	-22.7157			-94.115	-22.0198	-64.1322	-22.7898		-94.115	-5.5478	-6.43404	-6.46918			-98.835	-79.4373	-543.96	-18.6842		-94.115	-70.6764	-71.5924	-52.6835
-93.795	-3.03577	-107.537	-5.35205		-93.795	-20.0001	-21.0514	-22.6748			-93.795	-21.9276	-63.6886	-22.9758		-93.795	-5.35259	-6.2037	-6.17247			-98.675	-78.7724	-543.537	-14.0828		-93.795	-70.3874	-72.2118	-52.7736
-93.475	-3.17794	-106.206	-5.20593		-93.475	-20.0772	-20.538	-22.6447			-93.475	-21.8752	-62.8526	-23.0999		-93.475	-6.54336	-5.44629	-6.63316			-98.515	-81.0264	-539.237	-17.7081		-93.475	-69.9894	-71.4385	-52.5972
-93.155	-3.19344	-105.494	-5.18623		-93.155	-19.8952	-19.7897	-21.7304			-93.155	-21.6105	-61.7658	-22.9015		-93.155	-6.1139	-6.02801	-6.12171			-98.355	-80.4957	-543.032	-19.9391		-93.155	-69.2837	-71.8439	-52.7549
-92.835	-3.2382	-104.996	-5.13304		-92.835	-19.1809	-19.9521	-21.9996			-92.835	-21.7665	-60.665	-22.487		-92.835	-5.84061	-6.61754	-5.81719			-98.195	-81.7539	-540.302	-16.1743		-92.835	-68.8107	-71.1907	-52.5484
-92.515	-3.2548	-103.684	-4.93163		-92.515	-20.1902	-20.4739	-21.602			-92.515	-21.6397	-59.7122	-22.6749		-92.515	-5.75472	-7.30857	-5.78595			-98.035	-81.6563	-537.476	-15.0589		-92.515	-68.7656	-71.1081	-52.7774
-92.195	-3.10774	-103.019	-4.95328		-92.195	-20.0698	-19.6527	-22.4069			-92.195	-21.4361	-58.87	-22.6709		-92.195	-5.50095	-6.09048	-6.03972			-97.875	-81.2948	-532.098	-14.2223		-92.195	-68.7018	-70.4737	-51.9815
-91.875	-2.97523	-102.718	-4.87307		-91.875	-19.8608	-19.2316	-21.8725			-91.875	-21.4201	-57.9912	-22.7341		-91.875	-5.62979	-7.39056	-5.39554			-97.715	-79.5715	-535.579	-14.5011		-91.875	-68.7281	-70.2898	-51.4297
-91.555	-2.9014	-102.873	-4.74469		-91.555	-18.7054	-19.9936	-21.8484			-91.555	-21.3898	-57.0238	-22.4427		-91.555	-6.10219	-7.66385	-4.72402			-97.555	-78.2844	-534.541	-12.8279		-91.555	-68.4878	-70.3386	-51.1031
-91.235	-3.02601	-101.838	-4.8713		-91.235	-18.0436	-18.7521	-21.4659			-91.235	-21.2506	-56.0465	-22.3494		-91.235	-5.69226	-5.47753	-5.20033			-97.395	-79.7332	-530.801	-15.4772		-91.235	-68.7356	-70.8679	-51.5874
-90.915	-3.14073	-100.096	-4.74719		-90.915	-19.1449	-19.3553	-20.7752			-90.915	-21.1598	-55.1564	-22.0522		-90.915	-6.0163	-6.03582	-6.38719			-97.235	-80.6955	-526.87	-16.3138		-90.915	-67.9623	-70.3799	-51.3321
-90.595	-2.86177	-99.5278	-4.92971		-90.595	-18.3429	-18.9944	-20.8496			-90.595	-21.0213	-54.4345	-22.1223		-90.595	-5.6376	-6.14514	-4.7904			-97.075	-79.7225	-522.569	-12.4096		-90.595	-67.6207	-70.3048	-51.6174
-90.275	-3.12475	-98.0941	-4.72935		-90.275	-17.9167	-18.8476	-19.67			-90.275	-20.9778	-53.9333	-22.082		-90.275	-4.54834	-6.4887	-5.70787			-96.915	-79.1781	-520.74	-13.5251		-90.275	-67.6057	-69.843	-51.2383
-89.955	-2.92846	-96.7806	-4.75883		-89.955	-19.0917	-18.5463	-19.3058			-89.955	-20.8956	-53.5868	-22.464		-89.955	-4.81772	-6.33644	-6.4848			-96.755	-77.8131	-519.716	-15.0589		-89.955	-68.0224	-68.8933	-50.784
-89.635	-3.11006	-97.6953	-4.85603		-89.635	-19.1172	-18.5831	-19.9003			-89.635	-20.6836	-53.1805	-21.7143		-89.635	-5.62588	-6.43404	-4.27114			-96.595	-78.1197	-517.519	-14.3617		-89.635	-66.3143	-68.7356	-50.4837
-89.315	-3.00537	-96.9451	-4.60048		-89.315	-19.3607	-18.0961	-19.9099			-89.315	-20.7182	-52.5361	-22.3594		-89.315	-5.55951	-5.97335	-7.332			-96.435	-79.5746	-512.249	-13.6645		-89.315	-66.4044	-68.2213	-49.9356
-88.995	-2.89222	-96.7889	-4.51793		-88.995	-18.8916	-17.77	-19.4039			-88.995	-20.4438	-51.6911	-22.0225		-88.995	-5.05197	-4.98951	-5.21204			-96.275	-77.47	-514.024	-17.4293		-88.995	-66.0177	-68.6192	-49.9544
-88.675	-2.69456	-96.2441	-4.60551		-88.675	-18.8291	-18.1454	-19.7893			-88.675	-20.3895	-50.8756	-21.7154		-88.675	-5.2667	-4.11888	-4.61861			-96.115	-77.9046	-510.338	-15.1983		-88.675	-65.4922	-68.882	-49.0384
-88.355	-2.74359	-95.296	-4.67319		-88.355	-19.1937	-17.9661	-19.7951			-88.355	-20.2283	-50.3205	-21.219		-88.355	-4.6108	-6.93768	-3.26778			-95.955	-77.3038	-509.547	-15.4772		-88.355	-66.1153	-67.9848	-48.9408
-88.035	-2.56381	-93.7801	-4.67691		-88.035	-18.5741	-17.9289	-19.2801			-88.035	-20.2462	-50.0908	-21.7748		-88.035	-5.4502	-6.3013	-3.72066			-95.795	-77.0628	-506.694	-13.1068		-88.035	-66.1867	-67.6995	-48.8582
-87.715	-2.56796	-93.0368	-4.677		-87.715	-17.2371	-17.7495	-18.5709			-87.715	-20.2997	-50.0165	-21.3782		-87.715	-4.61861	-4.34532	-5.21204			-95.635	-77.6652	-502.312	-13.9434		-87.715	-65.7099	-67.5494	-48.8094
-87.395	-2.6332	-91.6523	-4.74303		-87.395	-17.3243	-17.9117	-19.2369			-87.395	-20.0515	-49.8399	-21.0381		-87.395	-3.76751	-5.40335	-4.36094			-95.475	-76.8264	-501.847	-13.804		-87.395	-65.5898	-67.264	-48.7043
-87.075	-2.43924	-90.465	-4.48312		-87.075	-17.0835	-17.3667	-18.9376			-87.075	-19.9766	-49.4983	-20.6452		-87.075	-3.41613	-6.41452	-4.67718			-95.315	-77.7887	-496.96	-14.6406		-87.075	-65.83	-65.9764	-48.6855
-86.755	-2.36087	-90.0177	-4.61082		-86.755	-17.321	-17.1728	-18.8604			-86.755	-19.8649	-49.1536	-20.599		-86.755	-4.34142	-4.76307	-3.49422			-95.155	-77.4715	-494.531	-15.3377		-86.755	-64.4373	-65.8037	-48.5391
-86.435	-2.5276	-89.994	-4.44475		-86.435	-16.3862	-17.1739	-18.6855			-86.435	-19.6719	-48.8974	-21.1276		-86.435	-3.55668	-5.10663	-5.8289			-94.995	-77.865	-497.07	-16.0349		-86.435	-64.7489	-65.1243	-48.8657
-86.115	-2.48473	-88.6288	-4.4767		-86.115	-15.8559	-16.9715	-18.8557			-86.115	-19.6543	-48.5834	-21.3793		-86.115	-3.63086	-5.05978	-3.97443			-94.835	-76.6937	-494.694	-15.6166		-86.115	-63.9117	-64.9704	-47.7658
-85.795	-2.61466	-87.5573	-4.46471		-85.795	-17.006	-17.3077	-18.5423			-85.795	-19.7233	-48.0413	-21.9425		-85.795	-3.04524	-4.30238	-4.10717			-94.675	-77.5569	-487.76	-11.9913		-85.795	-63.1347	-65.1768	-47.6645
-85.475	-2.65487	-87.491	-4.34385		-85.475	-16.5721	-16.7093	-18.5588			-85.475	-19.6673	-47.3352	-20.9662		-85.475	-4.4195	-5.825	-5.48533			-94.515	-76.4284	-488.592	-15.1983		-85.475	-63.4425	-65.2707	-47.2665
-85.155	-2.46036	-86.8791	-4.25259		-85.155	-17.1702	-16.5642	-17.7513			-85.155	-19.5245	-46.6768	-20.6969		-85.155	-5.22766	-4.19696	-4.9817			-94.355	-76.0685	-486.995	-17.8476		-85.155	-62.778	-64.8765	-47.1577
-84.835	-2.41435	-85.8854	-4.31974		-84.835	-16.3398	-16.605	-18.4808			-84.835	-19.5045	-46.1795	-21.4071		-84.835	-3.8534	-2.76414	-4.11888			-94.195	-76.0395	-483.883	-14.9194		-84.835	-62.718	-64.8052	-47.3416
-84.515	-2.59099	-83.542	-4.10035		-84.515	-16.2102	-16.2863	-18.1776			-84.515	-19.4045	-45.7586	-21.249		-84.515	-5.29013	-4.64204	-4.84505			-94.035	-78.2752	-482.272	-15.0589		-84.515	-62.6917	-64.9704	-46.8911
-84.195	-2.55986	-82.9059	-4.08683		-84.195	-16.3612	-16.5969	-18.1648			-84.195	-19.4453	-45.2463	-21.4063		-84.195	-4.31799	-3.52545	-4.91142			-93.875	-77.894	-481.685	-15.6166		-84.195	-62.091	-64.4898	-47.2215
-83.875	-2.45691	-83.124	-4.07709		-83.875	-15.6807	-16.7221	-17.5459			-83.875	-19.242	-44.5603	-21.0381		-83.875	-5.42677	-4.32971	-3.13113			-93.715	-75.7238	-482.231	-10.8759		-83.875	-62.1624	-64.137	-46.9925
-83.555	-2.46915	-82.3971	-4.06027		-83.555	-16.4372	-16.4183	-17.6944			-83.555	-19.1704	-43.781	-21.2217		-83.555	-2.46352	-4.55224	-3.23264			-93.555	-75.0131	-481.316	-17.4293		-83.555	-62.6616	-63.9718	-46.5608
-83.235	-2.43753	-81.1201	-3.83124		-83.235	-16.6947	-16.3322	-17.5995			-83.235	-19.1844	-43.0873	-21.2655		-83.235	-3.24435	-4.98951	-4.39217			-93.395	-74.3802	-476.348	-14.3617		-83.235	-61.9296	-64.1632	-46.1403
-82.915	-2.33313	-80.1291	-3.85884		-82.915	-16.5506	-16.2304	-17.8156			-82.915	-18.9646	-42.5862	-21.1419		-82.915	-4.04861	-5.04026	-2.76804			-93.235	-74.2201	-473.385	-11.1547		-82.915	-61.7795	-64.4711	-45.9564
-82.595	-2.34723	-78.5453	-4.13832		-82.595	-16.4595	-16.0368	-16.7949			-82.595	-18.8811	-42.1981	-21.2876		-82.595	-4.45073	-5.35259	-4.40388			-93.075	-73.1144	-474.559	-15.1983		-82.595	-61.0775	-64.2533	-45.4346
-82.275	-2.30777	-78.4941	-4.14138		-82.275	-15.6311	-16.1752	-16.8769			-82.275	-18.8389	-41.7401	-21.4612		-82.275	-4.1384	-3.98614	-4.76307			-92.915	-75.0528	-470.737	-13.1068		-82.275	-62.0948	-63.3411	-45.1906
-81.955	-2.39514	-78.0342	-4.18341		-81.955	-16.0223	-16.4005	-16.199			-81.955	-18.7397	-41.1111	-21.3306		-81.955	-3.16627	-4.34532	-4.96608			-92.755	-76.1279	-468.785	-12.8279		-81.955	-61.2501	-62.2712	-45.8363
-81.635	-2.20719	-76.1322	-4.24774		-81.635	-16.0499	-15.8876	-16.1013			-81.635	-18.455	-40.377	-21.0243		-81.635	-3.36928	-3.91586	-5.88356			-92.595	-76.253	-466.109	-12.1308		-81.635	-61.3703	-62.5791	-45.2882
-81.315	-2.05685	-75.5197	-3.93865		-81.315	-16.0063	-15.383	-16.0208			-81.315	-18.5874	-39.6915	-21.0868		-81.315	-4.73574	-3.35367	-3.8573			-92.435	-74.5693	-460.635	-11.1547		-81.315	-59.9325	-62.091	-45.0817
-80.995	-1.97661	-75.1412	-4.08944		-80.995	-15.6532	-15.6021	-16.0815			-80.995	-18.508	-39.1593	-21.3712		-80.995	-4.2282	-3.94319	-2.67044			-92.275	-74.5236	-459.202	-17.8476		-80.995	-59.5796	-62.8719	-44.9916
-80.675	-2.01577	-74.7676	-3.99835		-80.675	-15.3931	-15.7815	-16.5661			-80.675	-18.4617	-38.7736	-20.7829		-80.675	-4.02909	-4.28286	-3.65038			-92.115	-74.2887	-454.424	-13.1068		-80.675	-59.0766	-62.4101	-45.123
-80.355	-2.26764	-73.5524	-4.00208		-80.355	-15.5046	-15.5764	-16.6448			-80.355	-18.4552	-38.4078	-20.6185		-80.355	-3.32634	-5.31746	-3.83778			-91.955	-74.1865	-458.806	-14.0828		-80.355	-58.8851	-62.6842	-45.2394
-80.035	-2.2313	-72.5286	-3.96442		-80.035	-15.4263	-14.9578	-17.2409			-80.035	-18.24	-37.8762	-20.619		-80.035	-3.77922	-4.39217	-2.69777			-91.795	-74.4244	-456.021	-20.4968		-80.035	-58.9602	-61.7119	-45.3933
-79.715	-2.16399	-72.8211	-4.03816		-79.715	-14.6744	-14.9962	-16.7059			-79.715	-18.1954	-37.1114	-20.4162		-79.715	-2.3464	-3.79093	-3.5723			-91.635	-74.0904	-455.653	-19.9391		-79.715	-58.4759	-61.4191	-45.2356
-79.395	-2.1202	-71.976	-4.03057		-79.395	-14.2961	-15.5823	-15.961			-79.395	-18.16	-36.2807	-20.2646		-79.395	-3.30291	-4.57567	-2.729			-91.475	-74.6944	-454.11	-14.2223		-79.395	-58.2207	-61.5467	-45.0404
-79.075	-2.24205	-70.9773	-3.95116		-79.075	-13.8431	-15.3531	-15.3742			-79.075	-17.9313	-35.6721	-20.1445		-79.075	-2.36201	-3.46689	-2.56112			-91.315	-73.7732	-449.401	-11.8519		-79.075	-58.0668	-60.8672	-44.8903
-78.755	-2.02185	-70.8176	-3.97255		-78.755	-13.9594	-15.5001	-15.4329			-78.755	-17.9231	-35.4217	-20.3013		-78.755	-3.13503	-3.27949	-3.70895			-91.155	-74.2018	-449.005	-13.5251		-78.755	-57.575	-61.2351	-44.3234
-78.435	-2.16466	-69.5344	-3.82798		-78.435	-13.8949	-14.9667	-15.7838			-78.435	-17.8293	-35.3628	-20.3824		-78.435	-1.81543	-3.28339	-2.61969			-90.995	-73.7107	-447.49	-11.7125		-78.435	-57.774	-61.1525	-44.2446
-78.115	-2.22324	-68.6615	-3.85524		-78.115	-13.7669	-15.02	-15.9408			-78.115	-17.8009	-35.2121	-19.9701		-78.115	-1.7881	-3.18579	-4.58738			-90.835	-72.2116	-446.384	-14.3617		-78.115	-57.1771	-60.3605	-44.62
-77.795	-2.06271	-68.3021	-3.60985		-77.795	-14.552	-14.7705	-16.1582			-77.795	-17.8009	-34.9093	-20.25		-77.795	-2.23708	-4.09936	-4.20868			-90.675	-73.5689	-442.084	-16.4532		-77.795	-57.3648	-60.2441	-44.2521
-77.475	-2.21779	-66.6487	-3.56082		-77.475	-14.0615	-14.3837	-15.7987			-77.475	-17.5584	-34.6368	-19.5765		-77.475	-3.58011	-3.21312	-3.22093			-90.515	-74.7417	-442.302	-14.0828		-77.475	-56.7942	-61.0474	-43.5275
-77.155	-2.17757	-66.2441	-3.56805		-77.155	-13.4566	-14.1081	-14.8537			-77.155	-17.5506	-34.4751	-19.597		-77.155	-2.81489	-1.4094	-2.56503			-90.355	-74.4946	-437.088	-12.9674		-77.155	-56.445	-60.642	-43.6327
-76.835	-2.10108	-65.8247	-3.55056		-76.835	-14.139	-13.7056	-15.0252			-76.835	-17.507	-34.2514	-19.6649		-76.835	-2.2605	-1.24542	-2.88517			-90.195	-72.8918	-439.504	-10.1787		-76.835	-56.415	-60.3792	-43.49
-76.515	-2.26699	-65.8413	-3.54677		-76.515	-14.4346	-13.6681	-15.3722			-76.515	-17.37	-33.7919	-19.9855		-76.515	-2.84613	-4.70841	-4.84115			-90.035	-72.4053	-435.204	-11.4336		-76.515	-56.3474	-59.5684	-43.201
-76.195	-2.10229	-65.1351	-3.65924		-76.195	-13.8235	-14.1324	-15.3959			-76.195	-17.3616	-33.1655	-19.9209		-76.195	-4.35313	-3.03353	-2.66263			-89.875	-72.3366	-437.538	-10.597		-76.195	-56.3174	-58.9114	-43.1296
-75.875	-2.07225	-64.3313	-3.70212		-75.875	-13.7902	-13.4937	-15.3689			-75.875	-17.2091	-32.5993	-19.8871		-75.875	-3.01401	-2.36982	-2.59236			-89.715	-73.6848	-431.6	-11.9913		-75.875	-56.2724	-58.7462	-42.6454
-75.555	-2.10586	-63.9458	-3.71246		-75.555	-13.8136	-13.1691	-14.7578			-75.555	-17.1726	-32.2045	-19.7568		-75.555	-3.4786	-3.93539	-2.63921			-89.555	-72.7621	-429.47	-8.36604		-75.555	-55.6867	-58.0968	-42.7017
-75.235	-2.02479	-62.8897	-3.75784		-75.235	-13.3567	-13.2993	-15.2103			-75.235	-17.0788	-31.8991	-19.4905		-75.235	-3.27168	-2.80318	-1.17125			-89.395	-71.5482	-427.3	-11.7125		-75.235	-55.8219	-58.2282	-42.788
-74.915	-2.12234	-61.6839	-3.77719		-74.915	-13.418	-12.9116	-14.585			-74.915	-16.922	-31.57	-19.7765		-74.915	-1.61242	-2.67044	-2.79147			-89.235	-72.5044	-429.279	-9.76038		-74.915	-55.5854	-58.1869	-43.1334
-74.595	-2.25967	-60.7526	-3.61361		-74.595	-13.7331	-13.0629	-14.6432			-74.595	-16.8963	-31.1884	-19.5083		-74.595	-2.33859	-3.50983	-4.20477			-89.075	-72.5257	-423.45	-11.0153		-74.595	-54.6769	-57.9842	-42.6153
-74.275	-2.02351	-60.4088	-3.55181		-74.275	-13.7514	-12.9283	-14.1501			-74.275	-16.9201	-30.7777	-19.3588		-74.275	-2.51037	-2.90469	-3.81045			-88.915	-73.1922	-425.989	-11.8519		-74.275	-54.5493	-57.3422	-41.797
-73.955	-2.17254	-60.1855	-3.43681		-73.955	-13.7199	-13.6742	-13.7618			-73.955	-16.7608	-30.3792	-19.202		-73.955	-1.94036	-2.48695	-2.11996			-88.755	-71.8486	-421.99	-10.0392		-73.955	-54.5267	-57.376	-41.7219
-73.635	-2.07258	-59.9994	-3.58123		-73.635	-14.9083	-13.303	-13.9433			-73.635	-16.6627	-30.0205	-19.8184		-73.635	-3.02572	-3.81436	-2.33078			-88.595	-71.0464	-420.843	-7.52944		-73.635	-54.1626	-57.2559	-41.4478
-73.315	-2.13165	-59.2839	-3.52811		-73.315	-14.5532	-13.0769	-14.6442			-73.315	-16.6775	-29.6685	-19.2945		-73.315	-2.12776	-2.92811	-2.0692			-88.435	-70.2687	-421.28	-9.76038		-73.315	-54.065	-56.1034	-41.2714
-72.995	-1.94334	-58.5867	-3.51332		-72.995	-13.5523	-12.5493	-14.2496			-72.995	-16.5318	-29.2715	-19.4294		-72.995	-3.23654	-2.2527	-2.29955			-88.275	-70.8558	-421.976	-8.78434		-72.995	-54.065	-55.8031	-41.5905
-72.675	-1.76765	-57.5674	-3.41713		-72.675	-13.9057	-12.5407	-13.7691			-72.675	-16.4634	-28.8655	-19.3264		-72.675	-3.65038	-1.96379	-1.63194			-88.115	-71.8349	-418.741	-11.1547		-72.675	-53.8848	-55.27	-41.1776
-72.355	-1.86564	-57.4392	-3.48292		-72.355	-13.3706	-13.0871	-14.7031			-72.355	-16.4875	-28.5447	-18.7851		-72.355	-1.85057	-3.37319	-2.38544			-87.955	-72.3458	-413.431	-6.1351		-72.355	-53.6708	-54.5868	-41.0049
-72.035	-2.05785	-56.8388	-3.42198		-72.035	-13.1591	-12.3104	-14.1052			-72.035	-16.299	-28.3272	-18.761		-72.035	-3.17798	-3.39661	-1.16734			-87.795	-71.6626	-414.741	-11.1547		-72.035	-53.3705	-54.279	-40.2728
-71.715	-2.05705	-56.4829	-3.60009		-71.715	-12.7804	-12.4468	-13.3053			-71.715	-16.2149	-28.1	-18.7078		-71.715	-1.01898	-3.52545	-2.05358			-87.635	-69.9835	-409.827	-13.9434		-71.715	-52.9613	-54.4479	-40.1677
-71.395	-1.83082	-55.226	-3.73206		-71.395	-12.9469	-12.348	-13.1559			-71.395	-16.1603	-27.734	-18.777		-71.395	-1.01118	-3.20531	-1.19077			-87.475	-69.7989	-410.482	-11.0153		-71.395	-52.6235	-54.1889	-40.2803
-71.075	-1.86289	-54.5936	-3.48717		-71.075	-12.8226	-12.8812	-13.6829			-71.075	-15.9986	-27.2495	-18.4798		-71.075	-3.42785	-3.42785	-2.86174			-87.315	-68.6079	-407.806	-10.0392		-71.075	-52.7023	-54.6319	-39.8411
-70.755	-2.03145	-54.4016	-3.43716		-70.755	-11.5712	-12.1667	-13.2009			-70.755	-15.8724	-26.8239	-18.4596		-70.755	-1.76858	-2.85394	-2.95935			-87.155	-70.5584	-406.25	-11.2942		-70.755	-53.089	-54.8233	-39.8148
-70.435	-1.87066	-53.8905	-3.59407		-70.435	-11.8282	-12.1409	-12.8136			-70.435	-15.8248	-26.5976	-18.4587		-70.435	-0.11322	-2.51427	-1.80372			-86.995	-70.9473	-406.605	-15.3377		-70.435	-52.1617	-55.4577	-39.4732
-70.115	-1.8778	-53.3064	-3.33339		-70.115	-12.0216	-11.9226	-12.6198			-70.115	-15.8721	-26.5247	-18.4823		-70.115	-2.17852	-2.69777	-1.28837			-86.835	-70.9931	-400.79	-10.7364		-70.115	-51.9928	-55.5629	-38.974
-69.795	-2.00463	-52.3844	-3.16288		-69.795	-12.168	-11.5984	-12.9889			-69.795	-15.7686	-26.4809	-18.236		-69.795	-2.00283	-2.83832	-1.51481			-86.675	-70.2	-400.926	-11.0153		-69.795	-51.6512	-54.4367	-38.8651
-69.475	-1.93018	-51.9381	-3.05181		-69.475	-12.1386	-12.095	-13.0543			-69.475	-15.6874	-26.4031	-18.1416		-69.475	-2.41667	-2.46742	-1.20248			-86.515	-70.6286	-400.299	-11.2942		-69.475	-51.8464	-54.6506	-39.5295
-69.155	-1.85853	-51.4993	-3.11338		-69.155	-11.8913	-11.313	-12.2687			-69.155	-15.6701	-26.2347	-17.6366		-69.155	-2.48304	-2.06139	-2.00673			-86.355	-69.0364	-398.183	-9.62095		-69.155	-51.8126	-54.8045	-39.1204
-68.835	-1.90324	-50.4648	-2.97807		-68.835	-11.8685	-11.6211	-13.0047			-68.835	-15.5401	-25.8868	-17.3824		-68.835	-2.37763	-3.58011	-1.90913			-86.195	-69.6968	-394.142	-9.34208		-68.835	-50.9717	-53.9449	-38.7487
-68.515	-1.91286	-50.6068	-2.87993		-68.515	-11.9434	-11.3913	-12.3486			-68.515	-15.5136	-25.3478	-17.5011		-68.515	-1.83495	-2.17461	-2.84613			-86.035	-69.5366	-391.767	-10.597		-68.515	-50.9905	-54.324	-38.6774
-68.195	-1.87951	-50.1749	-2.95707		-68.195	-11.7908	-11.051	-12.5425			-68.195	-15.5442	-24.759	-17.4159		-68.195	-2.24489	-2.38153	-1.83886			-85.875	-68.9678	-393.869	-9.76038		-68.195	-50.754	-53.7684	-38.8876
-67.875	-1.73966	-48.8564	-3.00918		-67.875	-12.0685	-10.9534	-12.2588			-67.875	-15.4163	-24.3019	-17.3781		-67.875	-2.70948	-1.88961	-2.08482			-85.715	-68.495	-391.63	-8.22661		-67.875	-50.7164	-52.6723	-38.3245
-67.555	-1.89006	-49.0244	-2.98315		-67.555	-11.4437	-11.419	-13.095			-67.555	-15.3498	-24.0513	-17.2651		-67.555	-0.96823	-2.03016	-1.33912			-85.555	-69.0166	-389.637	-9.62095		-67.555	-50.6113	-52.1279	-38.7224
-67.235	-1.88185	-47.7985	-3.11605		-67.235	-11.7712	-11.1691	-12.6765			-67.235	-15.2508	-23.9705	-17.4549		-67.235	-3.11161	-1.85447	-0.858914			-85.395	-68.5423	-387.617	-12.5491		-67.235	-50.1158	-52.7624	-38.6624
-66.915	-2.04386	-46.8993	-3.02247		-66.915	-11.0665	-10.9056	-12.8392			-66.915	-15.1973	-23.9495	-17.4922		-66.915	-1.35865	-2.29955	-2.89298			-85.235	-68.0787	-387.685	-11.573		-66.915	-50.0445	-52.3945	-37.9829
-66.595	-1.80486	-46.9773	-3.07214		-66.595	-11.462	-11.4674	-11.6931			-66.595	-15.0607	-23.825	-17.4981		-66.595	-0.464594	-2.29174	-3.2912			-85.075	-67.6837	-382.47	-7.94774		-66.595	-49.549	-52.0641	-38.0692
-66.275	-1.93777	-46.0333	-3.01328		-66.275	-11.1621	-11.6617	-11.9547			-66.275	-15.0748	-23.4913	-17.6157		-66.275	-0.792543	-1.96379	-1.85447			-84.915	-67.6349	-380	-5.29849		-66.275	-49.2787	-52.0754	-37.6375
-65.955	-2.05174	-45.5949	-3.03841		-65.955	-11.567	-11.1232	-12.5614			-65.955	-14.9477	-23.0325	-17.301		-65.955	-1.86618	-3.81045	-1.1322			-84.755	-67.9109	-382.006	-8.22661		-65.955	-49.0347	-51.6925	-38.0768
-65.635	-1.83164	-45.0481	-2.93335		-65.635	-11.6499	-10.529	-12.131			-65.635	-14.8704	-22.6579	-16.8154		-65.635	-1.46015	-2.67434	-1.64365			-84.595	-68.3135	-376.369	-8.08717		-65.635	-48.618	-51.9327	-37.9754
-65.315	-1.87285	-44.4759	-2.97174		-65.315	-11.4809	-10.4446	-11.2184			-65.315	-14.7257	-22.4618	-16.9295		-65.315	-2.40105	-2.90859	-2.19023			-84.435	-68.9281	-375.099	-11.1547		-65.315	-48.205	-52.3006	-37.5737
-64.995	-1.87719	-44.1311	-2.97998		-64.995	-10.682	-10.5783	-11.6139			-64.995	-14.5862	-22.3173	-17.2937		-64.995	-1.4133	-0.644185	-3.27949			-84.275	-67.3085	-376.642	-8.08717		-64.995	-48.145	-52.1692	-37.1983
-64.675	-1.50179	-43.3541	-2.96102		-64.675	-11.8263	-11.2177	-11.8842			-64.675	-14.6917	-22.04	-17.158		-64.675	-1.16344	-1.5968	-1.507			-84.115	-67.3573	-374.116	-8.22661		-64.675	-47.7996	-51.7938	-36.9956
-64.355	-1.52186	-43.2454	-2.75771		-64.355	-11.6302	-11.1379	-12.3187			-64.355	-14.427	-21.5879	-16.9095		-64.355	-2.10824	-3.32243	-1.15563			-83.955	-67.8926	-371.959	-15.3377		-64.355	-47.5368	-51.6587	-36.4776
-64.035	-1.52138	-42.1562	-2.6902		-64.035	-11.5622	-10.4339	-11.3989			-64.035	-14.4083	-21.0905	-17.022		-64.035	-1.08535	-2.31126	-0.445073			-83.795	-67.4229	-368.151	-16.3138		-64.035	-47.4355	-51.0956	-36.639
-63.715	-1.58196	-42.1398	-2.70939		-63.715	-10.5149	-10.2281	-11.5324			-63.715	-14.3878	-20.7029	-17.0179		-63.715	-0.55439	-2.11605	-1.74125			-83.635	-66.3187	-369.68	-10.597		-63.715	-47.3829	-50.6301	-36.2711
-63.395	-1.41652	-41.7746	-2.8046		-63.395	-10.5999	-10.76	-11.7061			-63.395	-14.4473	-20.461	-16.9403		-63.395	-1.16344	-2.50647	0.0624665			-83.475	-66.0519	-372	-14.78		-63.395	-47.1727	-51.0618	-35.768
-63.075	-1.43044	-41.1044	-2.84739		-63.075	-9.91065	-10.3345	-11.5677			-63.075	-14.2266	-20.2914	-16.8457		-63.075	-1.29618	-1.35084	-0.448978			-83.315	-66.7793	-367.045	-11.573		-63.075	-46.771	-50.3974	-35.7793
-62.755	-1.43401	-40.6266	-2.82095		-62.755	-10.0936	-10.6309	-11.1825			-62.755	-14.1401	-20.111	-16.3928		-62.755	-1.19857	-2.66263	-1.3118			-83.155	-67.8408	-368.424	-8.64491		-62.755	-46.7785	-50.6038	-36.0796
-62.435	-1.48273	-39.9323	-2.77224		-62.435	-10.7368	-10.2528	-11.3087			-62.435	-13.9933	-19.903	-16.7062		-62.435	-0.773022	-1.67098	-2.1629			-82.995	-67.8926	-366.908	-13.2462		-62.435	-46.4669	-50.1984	-35.7981
-62.115	-1.59343	-38.6237	-2.7625		-62.115	-9.81699	-10.219	-10.8649			-62.115	-14.0374	-19.7204	-16.2942		-62.115	0.390415	-0.843297	-1.33912			-82.835	-67.1896	-363.728	-13.5251		-62.115	-46.328	-49.6653	-35.6291
-61.795	-1.4936	-38.5433	-2.64604		-61.795	-9.66809	-10.2462	-10.698			-61.795	-13.939	-19.6169	-16.3298		-61.795	-2.47133	-3.18969	-1.62022			-82.675	-65.9604	-360.356	-9.76038		-61.795	-46.3205	-49.4251	-35.9858
-61.475	-1.46713	-38.2022	-2.41634		-61.475	-9.91064	-10.1847	-10.6825			-61.475	-13.8422	-19.5903	-16.1154		-61.475	-0.308428	-1.75687	-2.159			-82.515	-64.8959	-359.059	-11.0153		-61.475	-45.9226	-49.4551	-35.8994
-61.155	-1.52123	-37.2209	-2.41122		-61.155	-10.4091	-9.47014	-10.7345			-61.155	-13.72	-19.5863	-16.3493		-61.155	-0.683227	-0.71446	-2.1629			-82.355	-66.1403	-358.663	-10.1787		-61.155	-45.7499	-49.5264	-36.0196
-60.835	-1.48481	-36.8831	-2.4605		-60.835	-9.88263	-9.88444	-10.5676			-60.835	-13.6067	-19.5459	-16.0849		-60.835	-0.203016	-1.51481	-0.972134			-82.195	-66.9974	-361.844	-7.11114		-60.835	-45.3858	-49.1961	-35.768
-60.515	-1.49194	-36.5733	-2.60263		-60.515	-9.63734	-9.76036	-11.1258			-60.515	-13.6956	-19.442	-16.0289		-60.515	-1.52262	0.14055	-1.66707			-82.035	-66.8556	-360.629	-8.22661		-60.515	-45.2281	-49.0271	-35.7568
-60.195	-1.42554	-35.7971	-2.52915		-60.195	-9.92398	-9.66118	-11.1704			-60.195	-13.5723	-19.2771	-15.6988		-60.195	-1.0307	-2.05749	-1.63194			-81.875	-65.5959	-358.718	-8.50548		-60.195	-45.2131	-48.4941	-35.1824
-59.875	-1.42826	-35.1455	-2.4457		-59.875	-10.239	-9.33331	-10.8319			-59.875	-13.4731	-19.0582	-15.8808		-59.875	-0.858914	-2.46352	-1.7842			-81.715	-65.849	-356.083	-11.573		-59.875	-44.6425	-48.7043	-35.2275
-59.555	-1.4991	-34.726	-2.40623		-59.555	-10.1331	-8.98463	-10.4645			-59.555	-13.4969	-18.7994	-15.9305		-59.555	-0.00390415	-2.56112	-0.491923			-81.555	-64.8471	-354.063	-7.66887		-59.555	-44.4435	-48.9633	-35.006
-59.235	-1.2567	-34.0056	-2.49899		-59.235	-10.4666	-9.06752	-10.2917			-59.235	-13.3839	-18.536	-15.6988		-59.235	-1.98721	-1.46015	-1.14782			-81.395	-64.7495	-352.616	-9.89982		-59.235	-44.5637	-49.1811	-35.3213
-58.915	-1.43908	-33.4662	-2.51116		-58.915	-10.2307	-9.60464	-10.3543			-58.915	-13.2801	-18.2914	-15.5869		-58.915	-1.72564	-1.22981	-0.882339			-81.235	-65.1871	-355.483	-6.1351		-58.915	-43.8917	-48.5016	-34.822
-58.595	-1.50794	-33.0135	-2.53078		-58.595	-9.68194	-9.69337	-9.7819			-58.595	-13.1963	-18.0561	-15.7705		-58.595	-1.22981	-1.74906	-1.35084			-81.075	-65.8551	-353.517	-6.5534		-58.595	-44.0006	-47.6119	-34.6381
-58.275	-1.25457	-32.1941	-2.47675		-58.275	-9.17125	-9.44824	-9.84249			-58.275	-13.1395	-17.8256	-15.9665		-58.275	-2.26831	-0.530965	-0.979942			-80.915	-65.4998	-350.637	-7.11114		-58.275	-43.7753	-47.214	-34.7244
-57.955	-1.30345	-31.3325	-2.33877		-57.955	-9.55521	-9.49123	-9.83697			-57.955	-13.0251	-17.6379	-15.5106		-57.955	-0.866722	-1.71392	-0.679323			-80.755	-65.2207	-347.319	-7.39		-57.955	-43.9818	-47.1502	-34.6569
-57.635	-1.33556	-30.9575	-2.3869		-57.635	-9.24263	-8.93202	-9.97611			-57.635	-12.7912	-17.5313	-15.4317		-57.635	-0.55439	-0.886243	-1.74516			-80.595	-65.8643	-343.538	-6.27453		-57.635	-43.4187	-46.5345	-34.7357
-57.315	-1.43687	-30.7248	-2.36631		-57.315	-9.55844	-9.1634	-9.76201			-57.315	-12.8675	-17.467	-15.396		-57.315	-0.542677	-2.59236	-1.00727			-80.435	-63.4562	-345.094	-10.597		-57.315	-43.4787	-46.5871	-34.5217
-56.995	-1.22824	-30.6545	-2.47886		-56.995	-9.71193	-8.95588	-9.7245			-56.995	-12.8229	-17.3544	-15.6088		-56.995	-0.722268	-2.5338	-2.46742			-80.275	-64.5283	-343.893	-7.80831		-56.995	-43.3286	-46.542	-34.8671
-56.675	-1.10541	-29.9324	-2.26171		-56.675	-9.47318	-8.80943	-10.1331			-56.675	-12.7572	-17.1572	-15.6131		-56.675	-1.80372	-0.265482	1.06193			-80.115	-64.4932	-345.122	-8.78434		-56.675	-43.0095	-46.3618	-34.0637
-56.355	-1.16412	-29.3139	-2.30285		-56.355	-9.38929	-9.25246	-9.66393			-56.355	-12.725	-16.9287	-15.529		-56.355	-0.121029	-1.05803	-0.0195208			-79.955	-64.5848	-340.999	-8.64491		-56.355	-42.8518	-46.2529	-33.6245
-56.035	-1.20701	-29.0465	-2.47154		-56.035	-9.56363	-8.8247	-9.72671			-56.035	-12.7401	-16.7368	-15.4501		-56.035	-0.683227	-1.74516	0.394319			-79.795	-64.6778	-340.985	-6.9717		-56.035	-42.6341	-45.8287	-33.617
-55.715	-1.16637	-28.5447	-2.34805		-55.715	-8.68213	-8.85887	-9.48273			-55.715	-12.6636	-16.5836	-15.0651		-55.715	-0.519252	-1.06974	-0.55439			-79.635	-64.9386	-341.791	-9.34208		-55.715	-42.514	-45.4308	-33.4856
-55.395	-0.914764	-28.6475	-2.4169		-55.395	-8.81911	-8.98444	-8.91148			-55.395	-12.4917	-16.4242	-15.0269		-55.395	-0.144454	-1.26885	0.0702747			-79.475	-64.7037	-339.702	-6.83227		-55.395	-42.3037	-45.4083	-33.9023
-55.075	-1.10291	-27.8644	-2.27796		-55.075	-8.51393	-9.21959	-9.12205			-55.075	-12.42	-16.2563	-14.4789		-55.075	-1.34693	-1.75687	-0.616856			-79.315	-64.481	-336.235	-8.08717		-55.075	-41.6506	-45.0442	-33.7109
-54.755	-1.14529	-27.5074	-2.5399		-54.755	-8.7421	-8.9918	-9.53567			-54.755	-12.2935	-16.1325	-14.796		-54.755	-0.616856	-2.54551	-1.29618			-79.155	-63.958	-335.784	-5.01962		-54.755	-41.6355	-44.1732	-33.2416
-54.435	-1.41393	-26.9136	-2.28354		-54.435	-8.90563	-8.93322	-8.80851			-54.435	-12.3332	-16.0657	-15.0442		-54.435	0.242057	0.257674	-0.36699			-78.995	-63.9275	-333.491	-9.34208		-54.435	-41.3502	-44.3084	-33.0351
-54.115	-1.50694	-26.6235	-2.36202		-54.115	-7.58832	-8.58471	-9.16551			-54.115	-12.154	-15.9849	-15.2065		-54.115	0.890147	-0.14055	-0.835489			-78.835	-63.534	-335.225	-9.20265		-54.115	-41.2752	-43.9442	-32.8024
-53.795	-1.36253	-26.1397	-2.30521		-53.795	-8.22272	-8.89887	-9.59999			-53.795	-12.2875	-15.8225	-14.4789		-53.795	-0.624664	-0.765214	-0.374799			-78.675	-62.7257	-334.747	-11.0153		-53.795	-40.866	-44.6725	-32.6222
-53.475	-1.29957	-25.4946	-2.16188		-53.475	-8.1254	-8.19641	-8.83142			-53.475	-12.184	-15.6066	-14.8128		-53.475	-0.983846	-1.20248	-0.894051			-78.515	-63.7749	-331.976	-7.39		-53.475	-40.6032	-44.1357	-32.626
-53.155	-1.41364	-24.671	-2.22081		-53.155	-8.39999	-8.61006	-8.22871			-53.155	-12.0334	-15.4313	-14.7668		-53.155	-1.62413	-0.499732	-0.304524			-78.355	-64.6152	-331.785	-8.22661		-53.155	-40.3967	-44.7288	-32.0178
-52.835	-1.22251	-24.6074	-2.22187		-52.835	-8.24182	-8.01712	-8.48637			-52.835	-11.9728	-15.3406	-14.7244		-52.835	-0.242057	-0.308428	-0.87453			-78.195	-63.7246	-327.335	-10.0392		-52.835	-40.0851	-44.4961	-31.8489
-52.515	-1.32997	-24.1359	-2.15204		-52.515	-8.04366	-7.75529	-8.88242			-52.515	-11.9674	-15.2787	-14.752		-52.515	0.121029	-0.788639	-0.691035			-78.035	-63.3693	-326.72	-8.50548		-52.515	-40.1227	-43.0508	-31.6649
-52.195	-1.35331	-23.5653	-2.10191		-52.195	-8.34538	-8.06349	-8.52915			-52.195	-11.8236	-15.1631	-14.5386		-52.195	-0.636377	-1.72954	-0.886243			-77.875	-61.6292	-324.782	-10.8759		-52.195	-40.0664	-42.8931	-31.5861
-51.875	-1.13119	-23.441	-2.18958		-51.875	-8.33206	-8.17754	-8.27163			-51.875	-11.8293	-14.9728	-14.4854		-51.875	-0.41384	-0.905763	-0.238153			-77.715	-62.4817	-326.98	-10.3181		-51.875	-39.6722	-42.5815	-31.77
-51.555	-1.2715	-22.8482	-1.97818		-51.555	-7.81888	-8.45003	-8.24418			-51.555	-11.6554	-14.7568	-14.2629		-51.555	-0.452882	-1.20638	-1.18686			-77.555	-62.3795	-324.905	-8.78434		-51.555	-39.4394	-42.5478	-31.8827
-51.235	-1.22355	-22.1474	-2.16679		-51.235	-8.48153	-8.09407	-9.32088			-51.235	-11.6879	-14.5749	-14.1788		-51.235	0.308428	-0.0351374	-1.1244			-77.395	-63.0536	-322.352	-6.9717		-51.235	-39.5708	-42.4014	-31.7851
-50.915	-1.31369	-21.5465	-2.19982		-50.915	-8.5144	-8.10332	-8.64308			-50.915	-11.4302	-14.4362	-14.2794		-50.915	-1.77249	-1.94036	-0.152262			-77.235	-63.2717	-321.424	-8.92378		-50.915	-38.9777	-42.2775	-31.924
-50.595	-1.34003	-21.6768	-2.09371		-50.595	-7.73225	-7.86222	-8.0482			-50.595	-11.4275	-14.3044	-14.0733		-50.595	0.831585	-1.15563	-1.53433			-77.075	-62.4222	-318.625	-9.06321		-50.595	-38.7863	-41.7594	-31.3796
-50.275	-1.12641	-21.4795	-2.06768		-50.275	-7.64323	-8.04328	-7.85144			-50.275	-11.2977	-14.1578	-14.0485		-50.275	-0.269387	-1.69831	-0.812064			-76.915	-61.4996	-316.195	-7.80831		-50.275	-38.6286	-41.8495	-31.0906
-49.955	-1.32533	-20.6238	-2.08157		-49.955	-8.1225	-8.0549	-8.02891			-49.955	-11.2761	-14.024	-14.1604		-49.955	1.49529	-1.96379	-0.050754			-76.755	-59.8754	-314.721	-8.08717		-49.955	-38.2006	-41.4966	-31.222
-49.635	-1.18683	-20.6197	-2.00784		-49.635	-8.8264	-7.63633	-7.69646			-49.635	-11.0947	-13.927	-13.6137		-49.635	-1.49919	-0.238153	-1.72954			-76.595	-61.5362	-314.284	-8.78434		-49.635	-37.7727	-41.2601	-31.3008
-49.315	-1.21097	-20.1127	-2.18499		-49.315	-8.37587	-7.78118	-7.62729			-49.315	-11.1022	-13.8359	-13.2741		-49.315	-0.285003	-0.593431	0.179591			-76.435	-62.3292	-312.865	-8.92378		-49.315	-37.8177	-40.7008	-31.0756
-48.995	-1.23932	-19.9675	-2.1377		-48.995	-8.3642	-7.73779	-7.65136			-48.995	-11.0876	-13.7124	-13.8906		-48.995	-0.242057	-0.285003	0.437265			-76.275	-61.7009	-311.554	-9.76038		-48.995	-37.585	-40.5619	-30.6251
-48.675	-1.00043	-19.3807	-1.96539		-48.675	-7.79338	-7.86255	-7.62043			-48.675	-10.9814	-13.5528	-13.6051		-48.675	-1.15173	-0.316236	0.308428			-76.115	-60.4915	-313.383	-10.3181		-48.675	-37.1871	-40.7421	-30.1859
-48.355	-0.899589	-18.9503	-1.96759		-48.355	-8.29446	-7.54094	-8.51309			-48.355	-10.9519	-13.3632	-13.6589		-48.355	-0.983846	-2.15509	-0.905763			-75.955	-60.2216	-310.708	-11.9913		-48.355	-37.157	-40.4305	-30.0169
-48.035	-0.847324	-18.677	-1.7434		-48.035	-8.3387	-7.04053	-7.5084			-48.035	-10.7989	-13.1683	-13.7278		-48.035	-0.944805	-2.22146	0.409936			-75.795	-61.5362	-308.919	-7.94774		-48.035	-36.7141	-40.164	-29.7391
-47.715	-1.02101	-18.8178	-1.96239		-47.715	-7.56805	-7.26304	-7.47806			-47.715	-10.784	-13.0277	-13.7459		-47.715	-0.0273291	-0.226441	-0.452882			-75.635	-60.8285	-309.22	-9.20265		-47.715	-36.395	-40.1565	-29.3262
-47.395	-0.794061	-18.487	-1.97899		-47.395	-7.25774	-7.72794	-8.12684			-47.395	-10.7626	-12.9718	-13.5496		-47.395	1.15563	-0.577815	1.08535			-75.475	-60.342	-310.721	-10.0392		-47.395	-36.4175	-39.9763	-29.8367
-47.075	-0.818726	-18.3454	-2.08431		-47.075	-6.72825	-7.15102	-7.63649			-47.075	-10.6726	-12.9608	-13.595		-47.075	0.0936997	-1.01508	0.636377			-75.315	-60.6165	-307.841	-6.69283		-47.075	-36.0233	-39.5333	-29.8593
-46.755	-1.07383	-17.2799	-2.0802		-46.755	-6.42639	-7.40441	-8.07104			-46.755	-10.5626	-12.9436	-13.4896		-46.755	0.218633	-0.534869	-0.394319			-75.155	-61.1961	-306.995	-8.92378		-46.755	-36.0571	-39.3982	-29.0184
-46.435	-1.01137	-16.8832	-2.04323		-46.435	-6.39474	-7.32838	-7.4107			-46.435	-10.5007	-12.8885	-13.4885		-46.435	0.0351374	0.214728	-0.402128			-74.995	-60.7385	-305.916	-10.3181		-46.435	-35.753	-38.7412	-28.7331
-46.115	-0.920137	-16.4809	-2.0025		-46.115	-6.71786	-6.91618	-7.75594			-46.115	-10.3555	-12.7686	-13.1097		-46.115	0.50754	0.745693	-0.823776			-74.835	-59.5185	-304.933	-11.4336		-46.115	-35.4339	-38.8163	-28.7256
-45.795	-0.923016	-16.2658	-2.0204		-45.795	-6.59565	-7.0095	-7.90983			-45.795	-10.2795	-12.5853	-13.1935		-45.795	0.261578	-0.476307	-0.523157			-74.675	-59.4148	-301.78	-9.34208		-45.795	-35.4527	-38.1856	-28.5491
-45.475	-1.07951	-16.0053	-1.9794		-45.475	-7.3182	-7.30461	-7.83044			-45.475	-10.4355	-12.3834	-12.702		-45.475	-0.722268	-0.456786	0.242057			-74.515	-60.705	-301.766	-9.48151		-45.475	-35.2462	-38.1481	-28.4403
-45.155	-1.04731	-15.7679	-1.95566		-45.155	-7.55244	-6.68639	-7.31569			-45.155	-10.2671	-12.2169	-12.5125		-45.155	-0.55439	0.34747	-1.00727			-74.355	-60.9322	-299.282	-10.3181		-45.155	-35.1299	-38.1331	-28.2638
-44.835	-0.938499	-15.7031	-1.80551		-44.835	-7.60699	-6.71487	-7.72824			-44.835	-10.2689	-12.1042	-12.407		-44.835	-0.249866	-0.374799	0.675418			-74.195	-60.1026	-299.924	-8.22661		-44.835	-34.6719	-38.0355	-28.0724
-44.515	-0.950957	-15.2276	-1.85251		-44.515	-7.03185	-6.47772	-8.05693			-44.515	-10.0194	-12.0181	-12.26		-44.515	-1.23762	-1.15953	0.203016			-74.035	-59.1418	-300.251	-3.90415		-44.515	-34.792	-37.8628	-28.0573
-44.195	-0.927563	-14.8193	-1.59598		-44.195	-6.91098	-7.0393	-7.48783			-44.195	-10.0218	-11.9295	-12.4506		-44.195	0.456786	-0.320141	-0.0468498			-73.875	-59.7503	-300.456	-7.25057		-44.195	-34.6644	-37.0782	-27.7232
-43.875	-0.962336	-14.7944	-1.68493		-43.875	-6.73866	-6.75576	-7.45372			-43.875	-9.84879	-11.8421	-12.4703		-43.875	0.34747	0.288907	0.273291			-73.715	-58.5836	-302.162	-7.39		-43.875	-34.3565	-36.7553	-27.9297
-43.555	-0.870418	-14.2693	-1.79811		-43.555	-6.28712	-6.35484	-7.93416			-43.555	-9.77931	-11.7706	-12.1429		-43.555	-0.519252	0.0663706	1.36645			-73.555	-58.0133	-299.91	-5.71679		-43.555	-33.9811	-36.0271	-27.8021
-43.235	-0.87817	-13.8933	-1.54748		-43.235	-6.02917	-6.68088	-7.99499			-43.235	-9.80094	-11.7086	-12.2662		-43.235	0.175687	1.0307	0.269387			-73.395	-57.5451	-297.507	-5.57736		-43.235	-33.9511	-36.181	-27.4642
-42.915	-0.758246	-13.7675	-1.45479		-42.915	-7.14546	-5.77504	-7.81935			-42.915	-9.75281	-11.6348	-12.2454		-42.915	-0.0702747	-0.858914	-0.890147			-73.235	-58.9039	-295.583	-5.71679		-42.915	-33.9173	-36.2148	-26.9462
-42.595	-0.819638	-13.6632	-1.60567		-42.595	-6.49314	-6.5703	-7.44052			-42.595	-9.54868	-11.5361	-12.2029		-42.595	-0.800351	-0.429457	-1.17125			-73.075	-59.1738	-292.716	-6.5534		-42.595	-33.3993	-36.5902	-26.8373
-42.275	-0.663634	-13.0342	-1.49762		-42.275	-6.00046	-5.64115	-6.39823			-42.275	-9.62763	-11.4103	-12.1113		-42.275	1.13611	-0.0195208	0.36699			-72.915	-58.8765	-289.126	-7.11114		-42.275	-33.4105	-36.8379	-26.8523
-41.955	-0.720729	-12.9183	-1.56371		-41.955	-6.85422	-6.06607	-6.88016			-41.955	-9.49434	-11.2645	-12.1056		-41.955	-0.269387	-1.07755	0.132741			-72.755	-58.5653	-287.46	-6.41397		-41.955	-32.5884	-36.3724	-26.8411
-41.635	-0.862304	-12.6337	-1.52985		-41.635	-6.95938	-5.79983	-6.59205			-41.635	-9.28399	-11.1143	-12.2189		-41.635	-1.15173	-0.144454	0.50754			-72.595	-58.7865	-287.788	-8.78434		-41.635	-32.5359	-35.7831	-26.7097
-41.315	-0.661802	-12.06	-1.50559		-41.315	-7.46574	-6.09955	-6.41815			-41.315	-9.33968	-10.9843	-11.8901		-41.315	-0.46069	0.187399	-0.843297			-72.435	-57.9782	-288.061	-9.34208		-41.315	-32.412	-35.479	-26.3718
-40.995	-0.628325	-11.9532	-1.50308		-40.995	-7.18395	-5.99709	-6.07444			-40.995	-9.21207	-10.8889	-11.7327		-40.995	-0.663706	-0.156166	-0.0585623			-72.275	-57.2202	-285.713	-7.25057		-40.995	-32.1229	-34.5855	-25.8725
-40.675	-0.567192	-11.9532	-1.54897		-40.675	-6.76251	-6.20461	-6.37007			-40.675	-9.12771	-10.8061	-11.527		-40.675	-0.0468498	-0.261578	0.331853			-72.115	-56.6773	-282.778	-7.25057		-40.675	-31.8827	-34.6644	-25.8838
-40.355	-0.527032	-11.541	-1.43307		-40.355	-6.95302	-5.30588	-6.29541			-40.355	-9.0193	-10.7151	-11.7033		-40.355	-0.0780831	0.659802	1.86618			-71.955	-58.0041	-280.799	-3.34642		-40.355	-31.9014	-34.822	-26.0227
-40.035	-0.569012	-11.1182	-1.39151		-40.035	-6.66969	-5.63781	-6.76785			-40.035	-8.95116	-10.6354	-11.4772		-40.035	0.589527	-0.456786	2.56503			-71.795	-58.1002	-279.611	-11.573		-40.035	-31.2445	-34.7395	-26.2404
-39.715	-0.809106	-10.6571	-1.66197		-39.715	-5.33377	-5.45217	-6.12791			-39.715	-9.03417	-10.5921	-11.3932		-39.715	0.796447	0.597335	-0.452882			-71.635	-58.4738	-283.583	-6.9717		-39.715	-31.1957	-34.822	-25.8012
-39.395	-0.800441	-10.4128	-1.59809		-39.395	-5.68215	-5.41305	-6.11565			-39.395	-8.87086	-10.5763	-11.2688		-39.395	0.952613	0.148358	0.815968			-71.475	-57.8242	-281.959	-8.08717		-39.395	-30.7302	-34.8108	-25.9701
-39.075	-0.653037	-10.1665	-1.43704		-39.075	-5.13991	-6.34782	-6.04956			-39.075	-8.77867	-10.5641	-11.3999		-39.075	1.19077	-0.156166	-0.156166			-71.315	-56.1908	-282.177	-9.20265		-39.075	-30.8466	-34.2927	-25.9589
-38.755	-0.919422	-10.3247	-1.55129		-38.755	-5.51256	-5.44896	-5.43739			-38.755	-8.77677	-10.5299	-11.4499		-38.755	0.913572	0.706652	0.257674			-71.155	-56.4821	-282.833	-9.20265		-38.755	-30.7264	-34.3603	-25.7374
-38.435	-0.927755	-10.017	-1.483		-38.435	-5.39922	-5.68621	-6.26695			-38.435	-8.56615	-10.4496	-11.3407		-38.435	0.651994	-0.683227	-0.00780831			-70.995	-57.5649	-281.236	-7.25057		-38.435	-30.336	-34.0299	-25.5347
-38.115	-0.872725	-9.57646	-1.41491		-38.115	-5.17518	-5.30622	-6.18356			-38.115	-8.49937	-10.3325	-11.4451		-38.115	1.04241	1.80372	0.847201			-70.835	-56.7703	-278.574	-9.34208		-38.115	-30.2121	-33.7747	-25.0954
-37.795	-0.836908	-9.39762	-1.46979		-37.795	-5.67091	-5.65102	-5.82734			-37.795	-8.57129	-10.2332	-10.9646		-37.795	-0.41384	0.0468498	0.0429457			-70.675	-57.3285	-278.819	-8.50548		-37.795	-29.6866	-33.4631	-25.3357
-37.475	-0.821577	-9.30444	-1.37284		-37.475	-5.75672	-5.44758	-5.71123			-37.475	-8.40123	-10.1813	-10.8624		-37.475	0.839393	-0.933093	0.909668			-70.515	-56.5401	-276.28	-7.66887		-37.475	-29.4501	-33.0839	-25.0579
-37.155	-0.881708	-9.55628	-1.38756		-37.155	-5.05031	-4.79179	-5.66333			-37.155	-8.38852	-10.1337	-10.7891		-37.155	-0.316236	0.82768	0.234249			-70.355	-56.4547	-275.693	-4.74076		-37.155	-29.2549	-32.9563	-25.0279
-36.835	-0.865471	-9.08502	-1.34079		-36.835	-5.49868	-5.20871	-6.01698			-36.835	-8.37663	-10.0325	-10.8765		-36.835	0.894051	0.566102	0.87453			-70.195	-56.9061	-275.338	-7.11114		-36.835	-28.7481	-32.8324	-24.6112
-36.515	-0.826394	-8.78692	-1.18714		-36.515	-5.73278	-5.0428	-6.15943			-36.515	-8.21738	-9.87662	-10.8281		-36.515	0.210824	-0.0702748	1.79981			-70.035	-56.7551	-273.796	-6.69283		-36.515	-28.5716	-32.2393	-24.7351
-36.195	-0.803425	-8.68533	-1.25523		-36.195	-5.68286	-4.59628	-5.69137			-36.195	-8.13843	-9.70049	-10.8286		-36.195	0.597335	1.15173	-0.156166			-69.875	-56.6178	-270.943	-8.08717		-36.195	-28.6392	-32.0741	-24.5699
-35.875	-0.758192	-8.47551	-1.30247		-35.875	-5.33393	-4.86966	-5.45027			-35.875	-8.17249	-9.52287	-10.807		-35.875	0.983846	-0.00390415	1.23762			-69.715	-56.4547	-271.079	-5.71679		-35.875	-28.3239	-31.969	-24.3522
-35.555	-0.632983	-8.06711	-1.17376		-35.555	-5.60143	-5.33823	-5.59121			-35.555	-8.07408	-9.35211	-10.8803		-35.555	0.831585	0.495827	1.01898			-69.555	-56.9107	-265.646	-9.76038		-35.555	-28.0461	-31.5223	-23.9355
-35.235	-0.737193	-8.08497	-1.07295		-35.235	-5.55483	-4.92778	-5.81174			-35.235	-8.0703	-9.21121	-10.4625		-35.235	0.894051	-0.733981	1.8818			-69.395	-57.3865	-265.168	-4.18302		-35.235	-28.0423	-31.0756	-23.8153
-34.915	-0.937519	-7.85305	-1.16255		-34.915	-5.31246	-4.84878	-5.68467			-34.915	-7.87265	-9.12567	-10.2019		-34.915	0.80816	0.0234249	0.648089			-69.235	-56.8344	-265.141	-5.01962		-34.915	-27.4642	-31.068	-23.6239
-34.595	-0.797982	-7.55981	-1.31374		-34.595	-5.77198	-4.50174	-4.99965			-34.595	-7.88104	-9.10056	-10.1005		-34.595	1.3196	-0.195208	-0.109316			-69.075	-55.625	-264.472	-7.66887		-34.595	-27.3741	-30.8803	-23.6952
-34.275	-0.725851	-7.30223	-1.34575		-34.275	-4.94455	-4.60718	-5.0491			-34.275	-7.84859	-9.1196	-10.0867		-34.275	1.62022	0.30062	0.183495			-68.915	-54.8655	-264.267	-8.78434		-34.275	-27.2014	-30.5913	-23.4962
-33.955	-0.734404	-7.62614	-1.16984		-33.955	-5.18684	-4.55674	-5.32118			-33.955	-7.73531	-9.1515	-10.1503		-33.955	-0.788639	0.234249	0.527061			-68.755	-55.1675	-259.326	-9.34208		-33.955	-26.7134	-30.2534	-23.3273
-33.635	-0.752594	-7.26016	-1.05862		-33.635	-6.28155	-5.02792	-5.33622			-33.635	-7.59309	-9.16622	-9.93883		-33.635	-0.261578	0.702747	1.02679			-68.595	-55.9712	-260.227	-6.1351		-33.635	-26.9199	-29.893	-23.1959
-33.315	-0.760248	-7.11392	-1.2789		-33.315	-5.78763	-4.78201	-5.18224			-33.315	-7.50738	-9.14982	-10.0746		-33.315	1.79591	0.0663706	-0.210824			-68.435	-56.5172	-257.469	-4.18302		-33.315	-26.1165	-29.7504	-22.9819
-32.995	-0.514194	-6.86045	-1.22801		-32.995	-5.46862	-4.75611	-5.29989			-32.995	-7.53983	-9.10185	-9.89989		-32.995	0.437265	1.10488	0.304524			-68.275	-55.5945	-258.916	-8.08717		-32.995	-26.0527	-30.2309	-22.4339
-32.675	-0.36876	-6.58472	-1.17866		-32.675	-5.63478	-4.09277	-4.82887			-32.675	-7.28946	-9.02198	-9.83284		-32.675	-0.218633	-0.433361	1.28837			-68.115	-55.2468	-256.732	-7.80831		-32.675	-25.7111	-29.649	-22.8205
-32.355	-0.42011	-6.14852	-1.11062		-32.355	-5.59492	-4.53567	-4.93015			-32.355	-7.31812	-8.90839	-9.69009		-32.355	-0.476307	0.433361	1.36255			-67.955	-54.8061	-255.599	-6.9717		-32.355	-25.8575	-29.3187	-22.1373
-32.035	-0.577529	-6.15039	-1.03692		-32.035	-5.03873	-3.37112	-4.7206			-32.035	-7.11129	-8.77058	-9.62574		-32.035	0.933093	-0.624664	0.862818			-67.795	-55.0028	-255.012	-8.92378		-32.035	-25.4408	-29.2586	-22.1936
-31.715	-0.547479	-5.71155	-1.19537		-31.715	-4.37065	-4.49556	-4.72263			-31.715	-7.20484	-8.63871	-9.60519		-31.715	0.776926	-2.0653	-0.769118			-67.635	-53.3085	-254.766	-10.0392		-31.715	-25.2831	-29.1498	-21.9196
-31.395	-0.388427	-5.78612	-1.20922		-31.395	-3.90462	-4.12251	-4.95846			-31.395	-7.08669	-8.54784	-9.56544		-31.395	1.19857	-0.0390415	2.99449			-67.475	-54.1762	-252.309	-9.34208		-31.395	-25.0879	-28.9283	-21.882
-31.075	-0.488991	-5.7723	-1.06598		-31.075	-4.50473	-4.2524	-5.42917			-31.075	-6.92744	-8.5085	-9.39349		-31.075	1.54214	-0.121029	0.570006			-67.315	-54.9098	-253.852	-7.39		-31.075	-24.7764	-28.7256	-21.593
-30.755	-0.444299	-5.52903	-1.09827		-30.755	-3.88939	-3.98014	-4.56306			-30.755	-6.92555	-8.47791	-9.69495		-30.755	0.659802	0.140549	0.800351			-67.155	-55.1355	-255.531	-8.22661		-30.755	-24.5887	-28.4515	-21.5892
-30.435	-0.703303	-5.61686	-1.04083		-30.435	-3.92126	-3.43798	-4.67656			-30.435	-6.84579	-8.40276	-9.44702		-30.435	2.59626	0.495827	0.987751			-66.995	-53.8666	-255.094	-5.43793		-30.435	-24.2057	-28.0311	-21.2401
-30.115	-0.602829	-5.2552	-1.11576		-30.115	-3.53644	-4.32611	-4.66479			-30.115	-6.87228	-8.29205	-9.43486		-30.115	0.819872	1.19077	-0.117125			-66.835	-53.615	-252.091	-6.69283		-30.115	-24.0744	-28.1099	-20.9998
-29.795	-0.67582	-5.12893	-0.99022		-29.795	-4.6341	-4.14163	-4.47679			-29.795	-6.73034	-8.20849	-9.36862		-29.795	-0.105412	1.3196	2.49085			-66.675	-54.7557	-251.053	-6.41397		-29.795	-23.9918	-27.8959	-21.0374
-29.475	-0.510528	-4.87335	-0.963564		-29.475	-4.33301	-3.29143	-4.33574			-29.475	-6.72872	-8.19697	-9.27993		-29.475	2.29564	1.53824	0.944805			-66.515	-54.498	-247.531	-10.1787		-29.475	-23.5751	-27.6106	-20.7934
-29.155	-0.485102	-4.9681	-0.981004		-29.155	-4.39544	-2.93006	-4.09738			-29.155	-6.60813	-8.23373	-9.28642		-29.155	0.117125	1.81543	-0.0819872			-66.355	-53.4747	-247.108	-5.01962		-29.155	-23.2785	-26.9537	-20.8046
-28.835	-0.432525	-5.02681	-0.885829		-28.835	-3.8197	-3.59083	-5.35887			-28.835	-6.5892	-8.22995	-9.18017		-28.835	1.01508	2.37763	0.41384			-66.195	-54.4416	-247.177	-2.92811		-28.835	-23.4061	-27.1676	-20.3579
-28.515	-0.427257	-4.52783	-0.906762		-28.515	-4.28243	-3.13934	-4.51289			-28.515	-6.40508	-8.10531	-8.97631		-28.515	1.29227	-0.34747	0.905763			-66.035	-54.4645	-242.767	-1.95208		-28.515	-22.798	-26.766	-20.4855
-28.195	-0.517586	-4.15261	-0.740287		-28.195	-4.21813	-3.3679	-4.3913			-28.195	-6.42076	-7.87567	-8.85788		-28.195	0.527061	0.109316	1.34693			-65.875	-53.769	-243.218	-5.99566		-28.195	-23.0307	-26.5445	-20.5869
-27.875	-0.583993	-4.1004	-0.922622		-27.875	-3.9676	-3.68326	-3.7266			-27.875	-6.22204	-7.63618	-8.9417		-27.875	0.534869	1.77639	-0.780831			-65.715	-53.3161	-243.245	-5.29849		-27.875	-22.4789	-26.3042	-20.2978
-27.555	-0.245155	-3.76132	-0.935445		-27.555	-3.96059	-3.93969	-3.85876			-27.555	-6.27017	-7.47372	-8.4599		-27.555	0.749597	-0.124933	0.925284			-65.555	-51.1124	-241.375	-4.74076		-27.555	-22.2086	-26.049	-20.0276
-27.235	-0.252036	-4.12394	-0.85403		-27.235	-4.11893	-3.09028	-3.30552			-27.235	-6.10713	-7.41517	-8.48045		-27.235	0.456786	1.51091	1.5031			-65.395	-51.1063	-240.952	-7.25057		-27.235	-22.4001	-26.0002	-19.8736
-26.915	-0.503134	-4.00417	-0.956634		-26.915	-3.78872	-3.18583	-3.45157			-26.915	-6.04387	-7.42983	-8.42069		-26.915	1.23371	0.917476	-0.242057			-65.235	-52.6283	-242.972	-4.74076		-26.915	-22.0284	-25.6248	-19.7085
-26.595	-0.485956	-3.97473	-0.72243		-26.595	-3.10683	-3.99174	-3.78887			-26.595	-5.91003	-7.45614	-8.23955		-26.595	-0.421649	0.694939	-0.960422			-65.075	-53.3512	-237.771	-5.85623		-26.595	-21.5517	-25.621	-19.7197
-26.275	-0.605478	-3.70178	-0.867649		-26.275	-3.22456	-2.96863	-3.68079			-26.275	-6.06198	-7.43742	-8.17736		-26.275	2.76804	0.76131	0.491923			-64.915	-51.849	-235.805	-5.15906		-26.275	-21.4691	-25.2606	-19.6934
-25.955	-0.477423	-3.78396	-0.857269		-25.955	-4.90276	-3.48131	-2.9848			-25.955	-5.76079	-7.35503	-8.05218		-25.955	1.95988	0.245962	1.24152			-64.755	-51.3488	-235.287	-4.46189		-25.955	-21.2814	-24.6337	-19.7685
-25.635	-0.623144	-3.63321	-0.861866		-25.635	-4.30682	-3.51488	-3.32426			-25.635	-5.684	-7.23497	-8.05732		-25.635	-0.855009	2.50647	0.327949			-64.595	-51.4921	-237.293	-4.60132		-25.635	-21.0111	-24.5023	-19.1116
-25.315	-0.434008	-3.52396	-0.769126		-25.315	-3.65102	-3.217	-2.98628			-25.315	-5.67643	-7.1174	-8.02379		-25.315	0.402128	0.96823	-0.663706			-64.435	-52.0518	-236.119	-3.90415		-25.315	-20.7333	-24.3859	-19.0252
-24.995	-0.561932	-3.67753	-0.643161		-24.995	-3.56363	-2.58194	-2.87311			-24.995	-5.78891	-7.03033	-8.08084		-24.995	-1.01508	1.72564	0.484115			-64.275	-51.1261	-234.891	-5.99566		-24.995	-20.4555	-23.9505	-18.541
-24.675	-0.399541	-3.34652	-0.609681		-24.675	-3.6007	-3.21381	-3.34758			-24.675	-5.4988	-6.9796	-8.02082		-24.675	1.71002	0.983846	2.61969			-64.115	-51.9527	-236.351	-6.1351		-24.675	-20.2528	-23.6239	-18.7549
-24.355	-0.274626	-3.0904	-0.480454		-24.355	-3.73602	-2.57881	-3.02015			-24.355	-5.4477	-6.95433	-7.94349		-24.355	0.773022	0.448978	1.01898			-63.955	-51.4494	-233.007	-7.25057		-24.355	-19.9863	-23.5488	-18.4696
-24.035	-0.318525	-3.15619	-0.524161		-24.035	-3.29264	-1.67289	-3.11618			-24.035	-5.40038	-6.9364	-7.83886		-24.035	0.96823	1.39378	0.55439			-63.795	-52.2226	-232.939	-4.60132		-24.035	-19.5846	-23.3836	-18.2857
-23.715	-0.412756	-2.98853	-0.739568		-23.715	-3.31056	-2.41072	-3.32256			-23.715	-5.44013	-6.91183	-7.64662		-23.715	2.09263	1.81934	2.64311			-63.635	-51.4235	-231.888	-8.50548		-23.715	-19.5433	-23.1696	-18.0267
-23.395	-0.263368	-2.99471	-0.766159		-23.395	-3.12694	-2.76653	-3.3989			-23.395	-5.22275	-6.87253	-7.31299		-23.395	0.534869	1.38207	2.67434			-63.475	-51.2923	-234.495	-7.11114		-23.395	-19.3368	-23.0645	-18.1506
-23.075	-0.395403	-2.96469	-0.749969		-23.075	-2.65932	-2.86443	-3.42528			-23.075	-5.2406	-6.81045	-7.41735		-23.075	2.61969	0.456786	1.42892			-63.315	-49.7627	-231.164	-6.83227		-23.075	-19.1341	-23.0758	-17.7714
-22.755	-0.28317	-2.66237	-0.617445		-22.755	-2.80665	-3.54324	-3.0571			-22.755	-5.11487	-6.72032	-7.47278		-22.755	1.19077	1.01118	3.06866			-63.155	-50.0723	-230.932	-3.20698		-22.755	-18.5672	-22.3513	-17.7414
-22.435	-0.21976	-2.78263	-0.630534		-22.435	-2.27209	-2.7181	-2.44726			-22.435	-5.09027	-6.61383	-7.4087		-22.435	2.83051	1.09707	1.01118			-62.995	-51.2451	-231.778	-6.69283		-22.435	-18.6498	-22.1786	-17.7526
-22.115	-0.20193	-2.4956	-0.765933		-22.115	-1.88174	-2.90695	-3.47373			-22.115	-4.97266	-6.5068	-7.1513		-22.115	1.67488	1.93646	0.753501			-62.835	-51.0193	-226.345	-6.69283		-22.115	-18.2407	-22.1148	-17.6025
-21.795	-0.275535	-2.41151	-0.654834		-21.795	-2.32523	-2.19282	-3.38859			-21.795	-4.77231	-6.40037	-7.01963		-21.795	1.19467	1.32741	1.507			-62.675	-50.5893	-228.079	-5.29849		-21.795	-18.2031	-21.7882	-17.6062
-21.475	-0.339784	-2.32536	-0.638963		-21.475	-2.85667	-2.31403	-3.31206			-21.475	-4.89966	-6.29894	-7.06235		-21.475	0.651994	1.43673	1.43282			-62.515	-49.7413	-225.062	-4.18302		-21.475	-17.9366	-21.3565	-17.2008
-21.155	-0.0518358	-2.57233	-0.536358		-21.155	-2.95558	-2.02311	-2.66761			-21.155	-4.88695	-6.22007	-7.11751		-21.155	1.17125	1.66707	0.812064			-62.355	-49.2198	-224.339	-5.57736		-21.155	-17.7188	-21.0899	-17.1407
-20.835	-0.152358	-2.41817	-0.411762		-20.835	-2.84155	-1.41642	-2.97709			-20.835	-4.77285	-6.16594	-6.98773		-20.835	0.71446	2.31516	1.92865			-62.195	-49.6742	-226.072	-6.83227		-20.835	-17.2458	-21.0374	-16.6715
-20.515	-0.0298209	-2.21275	-0.490425		-20.515	-2.53164	-1.56127	-3.63082			-20.515	-4.72608	-6.11338	-6.63436		-20.515	2.56893	1.68269	1.32741			-62.035	-50.2294	-221.608	-5.99566		-20.515	-17.182	-20.7859	-16.6377
-20.195	-0.159441	-2.21397	-0.403421		-20.195	-2.67145	-1.6808	-2.60887			-20.195	-4.55223	-6.03976	-6.80415		-20.195	-0.378703	2.85394	1.24933			-61.875	-50.3041	-221.718	-7.25057		-20.195	-16.8592	-20.1214	-16.4275
-19.875	-0.16793	-1.98521	-0.414485		-19.875	-2.69113	-1.72621	-2.47219			-19.875	-4.58711	-5.94395	-6.77143		-19.875	0.855009	2.13167	-0.175687			-61.715	-49.9	-220.011	-7.39		-19.875	-16.6264	-20.3579	-16.3674
-19.555	-0.0893835	-1.975	-0.406741		-19.555	-2.93146	-2.03448	-3.08613			-19.555	-4.60495	-5.83577	-6.46294		-19.555	0.499732	1.60851	1.58509			-61.555	-49.3891	-220.803	-5.43793		-19.555	-16.3261	-19.9149	-16.5851
-19.235	-0.101494	-1.89568	-0.422778		-19.235	-2.29015	-1.89561	-2.58683			-19.235	-4.42218	-5.73666	-6.33479		-19.235	0.929188	2.02235	2.22146			-61.395	-50.2019	-219.11	-7.25057		-19.235	-16.0296	-19.7272	-15.962
-18.915	-0.179062	-1.79619	-0.415636		-18.915	-2.6063	-1.59599	-2.26254			-18.915	-4.30728	-5.67802	-6.27774		-18.915	1.7881	1.88571	1.5031			-61.235	-50.4825	-216.721	-2.23094		-18.915	-16.0971	-19.5808	-15.9958
-18.595	-0.101477	-1.93043	-0.507213		-18.595	-2.4938	-1.80204	-1.96305			-18.595	-4.27321	-5.66476	-6.34722		-18.595	1.68269	1.222	0.187399			-61.075	-49.537	-219.588	-7.11114		-18.595	-15.6804	-19.0853	-15.8268
-18.275	-0.286515	-1.79955	-0.501977		-18.275	-1.92091	-1.91606	-1.77575			-18.275	-4.0926	-5.65852	-6.42455		-18.275	1.81934	1.44454	0.866722			-60.915	-49.5339	-212.995	-4.88019		-18.275	-15.4552	-19.0365	-15.5753
-17.955	-0.0745747	-1.88913	-0.428321		-17.955	-2.47527	-1.96287	-1.98578			-17.955	-3.99986	-5.61983	-6.35101		-17.955	1.7881	1.0346	1.07364			-60.755	-49.6788	-212.694	-2.92811		-17.955	-15.3125	-18.586	-15.534
-17.635	-0.29376	-1.66194	-0.560997		-17.635	-2.93761	-1.18034	-2.09334			-17.635	-3.80168	-5.54785	-6.23204		-17.635	1.08145	1.46796	1.74516			-60.595	-49.4912	-214.169	-2.09151		-17.635	-14.9972	-18.2669	-15.1887
-17.315	-0.317669	-1.51528	-0.504728		-17.315	-3.1137	-1.60674	-1.83306			-17.315	-3.87982	-5.45839	-6.03359		-17.315	0.191303	0.882339	1.35084			-60.435	-49.1756	-214.141	-3.48585		-17.315	-14.6781	-18.327	-15.076
-16.995	-0.13449	-1.3067	-0.443711		-16.995	-2.31239	-1.85492	-1.57129			-16.995	-3.8252	-5.35844	-5.77755		-16.995	1.08535	1.222	0.886243			-60.275	-48.4618	-212.626	-6.9717		-16.995	-14.6143	-17.8915	-15.0835
-16.675	-0.00751694	-1.42467	-0.478954		-16.675	-2.35139	-1.32356	-2.29054			-16.675	-3.66433	-5.25423	-5.86028		-16.675	1.9716	1.86618	2.83051			-60.115	-48.2986	-212.094	-5.01962		-16.675	-14.0887	-17.64	-14.787
-16.355	-0.0886833	-1.48352	-0.381026		-16.355	-1.64853	-1.47897	-2.26181			-16.355	-3.65622	-5.15937	-5.70671		-16.355	1.49919	1.00727	0.901859			-59.955	-47.5819	-212.558	-8.22661		-16.355	-14.1601	-17.351	-14.8133
-16.035	-0.0295044	-1.33421	-0.374835		-16.035	-2.38427	-1.38323	-2.54804			-16.035	-3.60404	-5.07282	-5.63074		-16.035	1.3118	1.47187	3.74018			-59.795	-47.8594	-209.541	-6.69283		-16.035	-13.672	-16.9831	-14.4529
-15.715	-0.024461	-1.23916	-0.608334		-15.715	-1.91525	-0.738738	-2.17994			-15.715	-3.5789	-4.98241	-5.56964		-15.715	2.22927	2.01454	1.64755			-59.635	-48.1721	-208.353	-10.3181		-15.715	-13.4543	-16.8066	-14.1901
-15.395	0.0309707	-1.06782	-0.628241		-15.395	-1.32014	-2.12567	-1.47974			-15.395	-3.49535	-4.90271	-5.30981		-15.395	1.47187	0.66761	2.3464			-59.475	-48.2544	-208.408	-5.43793		-15.395	-13.2891	-16.6677	-14.2839
-15.075	0.00128265	-0.986232	-0.499667		-15.075	-1.6883	-1.75848	-1.45094			-15.075	-3.25905	-4.8614	-5.3163		-15.075	2.9164	1.04241	0.60124			-59.315	-47.893	-209.268	-5.71679		-15.075	-12.8912	-16.2022	-13.7997
-14.755	0.070922	-0.95687	-0.31558		-14.755	-1.35047	-0.805634	-1.8657			-14.755	-3.31015	-4.84736	-5.4158		-14.755	2.14728	1.04241	3.12723			-59.155	-47.8564	-210.06	-6.41397		-14.755	-12.8724	-15.9657	-13.9611
-14.435	-0.115063	-0.911999	-0.324334		-14.435	-0.993461	-1.01018	-1.88539			-14.435	-3.16036	-4.82403	-5.25979		-14.435	1.4133	2.41667	2.0653			-58.995	-47.2296	-208.162	-2.09151		-14.435	-12.3882	-15.6879	-13.6683
-14.115	0.00010197	-1.16853	-0.288757		-14.115	-0.873373	-0.97915	-1.49643			-14.115	-3.1463	-4.7754	-5.23789		-14.115	2.56893	2.20585	0.398224			-58.835	-47.8259	-205.105	-6.27453		-14.115	-12.1066	-15.4927	-13.3417
-13.795	0.0471061	-1.0681	-0.179993		-13.795	-1.31029	-1.01236	-1.05062			-13.795	-3.18686	-4.71132	-5.02241		-13.795	1.77249	1.86228	2.444			-58.675	-48.2102	-206.21	-6.27453		-13.795	-11.9302	-15.3989	-13.3642
-13.475	0.136722	-0.994796	0.0906382		-13.475	-1.86608	-0.30863	-1.37463			-13.475	-3.10548	-4.64429	-5.12623		-13.475	2.02626	0.589527	1.58509			-58.515	-47.9174	-202.866	-6.83227		-13.475	-11.8814	-14.9634	-13.184
-13.155	0.000325376	-0.751061	-0.0988585		-13.155	-1.83238	0.384164	-1.52944			-13.155	-3.05059	-4.57507	-4.90479		-13.155	1.37817	3.37709	2.72119			-58.355	-47.9952	-199.644	-3.06755		-13.155	-11.6937	-14.359	-12.9813
-12.835	0.160182	-0.848285	-0.0826547		-12.835	-1.57933	-0.101534	-1.57			-12.835	-3.00463	-4.49873	-4.90966		-12.835	1.93256	2.76804	0.722268			-58.195	-47.5971	-200.04	-4.04359		-12.835	-11.063	-14.1601	-12.9062
-12.515	0.121117	-0.823015	0.101778		-12.515	-1.06186	-0.228556	-1.09341			-12.515	-2.92244	-4.42045	-4.69337		-12.515	2.86955	1.34303	1.46015			-58.035	-47.1472	-197.173	1.25491		-12.515	-11.1756	-13.7246	-12.7899
-12.195	0.0565423	-0.845584	-0.00769404		-12.195	-1.74946	-0.481942	-1.27001			-12.195	-2.68235	-4.35432	-4.71121		-12.195	0.745693	2.42448	3.09209			-57.875	-46.6699	-200.177	-4.32245		-12.195	-10.7702	-13.7884	-12.7035
-11.875	0.208442	-0.569308	0.095646		-11.875	-1.51129	-0.218336	-1.05311			-11.875	-2.76454	-4.28602	-4.65011		-11.875	1.78029	1.3196	1.74516			-57.715	-46.4106	-196.709	-2.64925		-11.875	-10.7064	-13.4581	-12.4445
-11.555	0.138225	-0.622577	0.0379033		-11.555	-1.34895	-0.176081	-1.76631			-11.555	-2.63611	-4.1789	-4.54872		-11.555	1.38207	2.86955	2.37763			-57.555	-46.6851	-196.846	-0.836604		-11.555	-10.2484	-13.0864	-12.3807
-11.235	0.241583	-0.602651	-0.208773		-11.235	-1.17807	-0.0540572	-1.57522			-11.235	-2.6061	-4.04639	-4.50681		-11.235	1.24933	1.99112	1.43282			-57.395	-46.3161	-198.866	-7.25057		-11.235	-9.97061	-12.94	-12.208
-10.915	0.0812633	-0.590872	-0.0878081		-10.915	-1.17381	-0.816101	-0.961929			-10.915	-2.53094	-3.96277	-4.37081		-10.915	2.22537	1.33912	2.27612			-57.235	-46.5189	-197.433	-3.06755		-10.915	-9.82045	-12.5534	-12.2305
-10.595	0.00136153	-0.6023	0.00920821		-10.595	-1.20208	0.177357	-0.338219			-10.595	-2.28896	-3.96927	-4.26942		-10.595	1.42111	1.28056	0.476307			-57.075	-45.9439	-196.655	-5.01962		-10.595	-9.50511	-12.4107	-11.9715
-10.275	-0.000295935	-0.686565	0.00170055		-10.275	-0.506899	-0.150855	-0.622706			-10.275	-2.29085	-4.00734	-4.26942		-10.275	2.57674	2.08872	0.718364			-56.915	-45.8463	-195.03	-4.46189		-10.275	-9.36246	-12.2305	-11.8964
-9.955	0.0733494	-0.528613	0.18508		-9.955	-1.63102	-0.117247	-1.16919			-9.955	-2.21974	-3.98265	-4.10125		-9.955	1.99502	2.58064	1.08145			-56.755	-46.4594	-191.29	-5.57736		-9.955	-9.22356	-11.9752	-11.6561
-9.635	-0.0288974	-0.52055	0.1021		-9.635	-2.2564	0.357405	-0.49955			-9.635	-2.14755	-3.87395	-4.11423		-9.635	-0.0117125	2.39325	2.45181			-56.595	-46.801	-191.385	-2.92811		-9.635	-8.72428	-11.5811	-11.2057
-9.315	-0.14582	-0.533852	0.229857		-9.315	-1.36161	-0.210261	-0.440105			-9.315	-2.07915	-3.73585	-3.91956		-9.315	1.08535	1.43673	3.20141			-56.435	-46.0416	-191.385	-3.90415		-9.315	-8.55535	-11.4046	-11.277
-8.995	0.0608799	-0.387222	0.195832		-8.995	-1.03047	-0.238545	-0.678777			-8.995	-2.04995	-3.61859	-3.77329		-8.995	2.28003	2.92811	1.21419			-56.275	-45.3614	-193.952	-5.15906		-8.995	-8.12364	-11.1118	-11.018
-8.675	0.238745	-0.2715	0.0441149		-8.675	-1.43669	0.269046	-1.01642			-8.675	-2.0002	-3.51776	-3.59945		-8.675	0.277195	2.17852	1.37426			-56.115	-44.9008	-188.369	-1.81264		-8.675	-8.02228	-10.9204	-10.8303
-8.355	0.361918	-0.184243	0.187795		-8.355	-1.0657	0.0797559	-0.579113			-8.355	-1.98209	-3.40679	-3.4237		-8.355	1.40159	1.30008	2.47914			-55.955	-44.6858	-185.529	-3.20698		-8.355	-7.8496	-10.4661	-10.4849
-8.035	0.201471	-0.10272	0.187091		-8.035	-0.677757	0.916324	-0.425653			-8.035	-1.78823	-3.30027	-3.56619		-8.035	2.42057	1.66707	3.62305			-55.795	-45.1296	-189.747	-5.85623		-8.035	-7.53426	-10.2634	-10.3835
-7.715	0.216251	-0.192068	0.112192		-7.715	0.0265613	0.503205	-0.124527			-7.715	-1.65359	-3.24117	-3.24634		-7.715	2.71339	1.26495	3.65429			-55.635	-45.2638	-188.669	-8.64491		-7.715	-7.22644	-10.0119	-10.2859
-7.395	0.115925	-0.14378	0.0148142		-7.395	-0.641224	-0.0765144	0.303464			-7.395	-1.70198	-3.23176	-3.28311		-7.395	2.88517	3.06866	2.17461			-55.475	-45.645	-186.212	-3.62528		-7.395	-6.7234	-9.52388	-10.3197
-7.075	0.317347	0.000746077	0.0760003		-7.075	0.103445	0.286045	0.323773			-7.075	-1.49164	-3.22668	-3.00977		-7.075	3.14284	1.54214	1.9755			-55.315	-45.5383	-188.683	-6.27453		-7.075	-6.64081	-9.42252	-10.1095
-6.755	0.169923	-0.0939965	0.0663644		-6.755	0.143038	0.358009	0.131969			-6.755	-1.48947	-3.19089	-2.99814		-6.755	2.62749	2.2527	3.18188			-55.155	-44.9298	-185.952	-6.83227		-6.755	-6.3968	-9.1635	-10.0269
-6.435	0.0547331	-0.204753	0.126606		-6.435	0.457333	0.422044	-0.0413684			-6.435	-1.36997	-3.12488	-3.02707		-6.435	2.75633	2.24879	2.57674			-54.995	-44.6202	-185.652	-5.99566		-6.435	-6.02891	-8.70926	-9.84672
-6.115	0.169379	-0.139599	0.147437		-6.115	0.024826	0.444016	-0.00473514			-6.115	-1.22126	-3.04109	-2.91973		-6.115	3.03353	2.61188	1.41721			-54.835	-43.4245	-181.652	-5.29849		-6.115	-5.90503	-8.39393	-9.58019
-5.795	0.237108	0.113408	0.17372		-5.795	0.860059	0.351983	-0.114971			-5.795	-1.11879	-2.95311	-2.85944		-5.795	3.11942	2.24098	1.28447			-54.675	-42.9137	-178.799	-4.74076		-5.795	-5.60847	-8.10862	-9.5389
-5.475	0.335857	0.00105744	0.250681		-5.475	-0.168828	0.550872	0.493922			-5.475	-1.18071	-2.88277	-2.68586		-5.475	1.49919	1.58509	2.74072			-54.515	-45.1418	-180.096	-6.1351		-5.475	-5.51462	-7.88339	-9.56142
-5.155	0.310654	0.0854019	0.291699		-5.155	0.141467	1.39055	1.0923			-5.155	-0.793538	-2.83429	-2.67802		-5.155	2.57674	1.58899	1.35474			-54.355	-45.6999	-179.304	-4.74076		-5.155	-5.00032	-7.68818	-9.21981
-4.835	0.212121	0.119066	0.231863		-4.835	0.438083	1.25357	0.296812			-4.835	-0.83166	-2.77346	-2.54635		-4.835	1.80372	2.54551	1.37036			-54.195	-44.7681	-179.973	-2.64925		-4.835	-4.82013	-7.52676	-9.0246
-4.515	0.264632	0.109903	0.185602		-4.515	0.220581	2.03167	0.156073			-4.515	-0.708371	-2.667	-2.38873		-4.515	1.97941	2.79928	2.31907			-54.035	-43.6091	-180.738	-5.15906		-4.515	-4.56486	-7.1889	-8.96078
-4.195	0.254773	0.17733	0.337826		-4.195	0.362595	2.1495	0.210132			-4.195	-0.51803	-2.53285	-2.35087		-4.195	1.9716	1.16344	1.76468			-53.875	-43.1241	-180.601	-5.85623		-4.195	-4.27955	-6.72716	-8.84816
-3.875	0.306247	0.0733908	0.357326		-3.875	0.235605	1.5228	1.02397			-3.875	-0.64889	-2.4088	-2.3214		-3.875	2.93592	2.50256	0.823776			-53.715	-43.3574	-178.963	-4.60132		-3.875	-3.99425	-6.59952	-8.7881
-3.555	0.490571	0.0250123	0.278805		-3.555	-0.214689	1.45841	0.844016			-3.555	-0.700801	-2.29785	-2.14404		-3.555	1.0385	3.11161	1.3118			-53.555	-43.8226	-176.588	-4.60132		-3.555	-3.86661	-6.28043	-8.48027
-3.235	0.46855	0.18384	0.272078		-3.235	0.282394	1.70218	0.290605			-3.235	-0.504512	-2.18714	-2.08104		-3.235	1.40159	1.44454	3.03743			-53.395	-43.0448	-176.274	-6.41397		-3.235	-3.52875	-6.00639	-8.24752
-2.915	0.207139	0.257808	0.171603		-2.915	0.386424	1.28067	0.0536997			-2.915	-0.316874	-2.09181	-2.05428		-2.915	2.5338	2.80709	1.81934			-53.235	-42.8923	-177.12	-9.62095		-2.915	-3.35232	-5.67228	-8.16118
-2.595	0.242988	0.187029	0.423967		-2.595	0.547456	1.05184	0.720476			-2.595	-0.465308	-2.02889	-1.76201		-2.595	3.92367	2.01064	1.61632			-53.075	-43.1348	-176.738	-2.09151		-2.595	-3.16086	-5.36446	-7.89465
-2.275	0.308687	0.261002	0.308908		-2.275	0.670018	1.3545	0.834716			-2.275	-0.25496	-1.97789	-1.79553		-2.275	2.09653	1.9716	2.09653			-52.915	-42.7398	-175.086	-4.04359		-2.275	-2.63906	-4.91773	-7.90966
-1.955	0.238936	0.312373	0.284387		-1.955	-0.340142	1.97047	0.936659			-1.955	-0.129237	-1.90959	-1.72767		-1.955	0.847201	1.59289	1.77639			-52.755	-42.5903	-175.673	-4.60132		-1.955	-2.6766	-4.70751	-7.69944
-1.635	0.304255	0.317466	0.277		-1.635	-0.801406	0.931326	1.21963			-1.635	-0.0454223	-1.84628	-1.68901		-1.635	1.42111	3.33415	1.08926			-52.595	-42.3692	-172.288	-4.60132		-1.635	-2.32372	-4.36965	-7.59808
-1.315	0.203239	0.343702	0.317897		-1.315	-0.534853	1.42153	1.44292			-1.315	0.0370408	-1.82781	-1.60708		-1.315	1.94427	1.91694	1.15953			-52.435	-42.8465	-172.52	-5.29849		-1.315	-2.03466	-4.23075	-7.29776
-0.995	0.320621	0.202911	0.248523		-0.995	0.259985	1.95523	1.93045			-0.995	-0.0454223	-1.81671	-1.44594		-0.995	2.92031	2.73291	3.90025			-52.275	-42.5141	-168.943	-5.01962		-0.995	-1.79816	-4.10687	-7.11382
-0.675	0.413776	0.367173	0.370065		-0.675	0.747907	1.78429	1.73951			-0.675	0.038663	-1.72682	-1.3578		-0.675	1.94036	2.38544	3.21312			-52.115	-41.32	-170.24	-4.32245		-0.675	-1.52788	-3.53251	-6.95615
-0.355	0.490167	0.491832	0.391753		-0.355	0.341796	1.61796	1.1547			-0.355	-0.0108148	-1.57004	-1.20639		-0.355	1.62413	2.93202	2.27612			-51.955	-42.4714	-171.168	-9.89982		-0.355	-1.19752	-3.29601	-6.78722
-0.035	0.383352	0.422718	0.440433		-0.035	0.840195	2.13322	1.25685			-0.035	0.165737	-1.45958	-1.14448		-0.035	3.16627	2.35811	2.46742			-51.795	-43.5847	-170.854	-4.04359		-0.035	-0.919728	-3.05575	-6.57324
0.285	0.462281	0.394889	0.407413		0.285	0.716398	2.25931	0.914863			0.285	0.311737	-1.44143	-1.0028		0.285	1.88571	3.22483	3.23264			-51.635	-42.8054	-169.025	-8.78434		0.285	-0.747045	-2.78922	-6.52819
0.605	0.392289	0.438124	0.284979		0.605	1.50835	1.69302	2.12287			0.605	0.336071	-1.43864	-0.858968		0.605	2.65092	2.96325	2.56893			-51.475	-41.3276	-169.544	-4.18302		0.605	-0.476757	-2.3988	-6.70088
0.925	0.358087	0.630886	0.386787		0.925	1.49818	1.63031	1.61874			0.925	0.483152	-1.38172	-0.79516		0.925	1.75296	1.62022	2.29174			-51.315	-41.3047	-165.858	-5.71679		0.925	-0.405431	-2.29744	-6.47188
1.245	0.381261	0.566884	0.409613		1.245	1.51957	2.08553	1.72363			1.245	0.494508	-1.29567	-0.76569		1.245	2.74462	2.24879	1.20248			-51.155	-41.7653	-164.63	-2.64925		1.245	0.120128	-2.03842	-6.21286
1.565	0.437285	0.515172	0.420466		1.565	2.06989	1.63777	2.33129			1.565	0.48883	-1.23703	-0.679712		1.565	3.16236	2.04578	2.05749			-50.995	-41.4648	-165.681	-5.85623		1.565	0.296565	-1.57292	-6.07771
1.885	0.452543	0.379923	0.49455		1.885	1.77198	2.03848	1.6319			1.885	0.551556	-1.21874	-0.454764		1.885	3.50203	3.03353	0.991655			-50.835	-40.6886	-163.415	-5.43793		1.885	0.780831	-1.29137	-5.70982
2.205	0.42082	0.49474	0.554549		2.205	1.41844	1.51067	1.79515			2.205	0.834364	-1.22502	-0.389875		2.205	2.31907	2.41667	2.22146			-50.675	-41.2041	-164.152	-6.1351		2.205	0.743291	-0.946006	-5.68355
2.525	0.513483	0.659921	0.584303		2.525	1.3276	2.5355	2.06183			2.525	0.830849	-1.23966	-0.339856		2.525	0.925284	2.444	3.2873			-50.515	-41.5884	-165.421	-6.83227		2.525	1.15998	-0.720767	-5.42077
2.845	0.389791	0.656932	0.635152		2.845	1.62271	2.8879	1.94176			2.845	0.864916	-1.23519	-0.330123		2.845	2.01064	2.73291	2.50256			-50.355	-41.9498	-159.934	-4.32245		2.845	1.28762	-0.589377	-5.26685
3.165	0.458706	0.664673	0.637109		3.165	1.60096	2.42485	1.59212			3.165	0.928723	-1.17983	-0.197911		3.165	2.86174	3.45127	2.67044			-50.195	-41.6387	-160.985	-5.15906		3.165	1.70431	-0.142652	-5.27436
3.485	0.483912	0.811933	0.625843		3.485	1.53434	2.78682	0.83359			3.485	1.0585	-1.0796	-0.195208		3.485	2.86565	3.82217	2.18633			-50.035	-41.3596	-161.476	-0.976038		3.485	2.00088	0.397923	-4.98906
3.805	0.464592	0.745597	0.705254		3.805	1.81013	2.38523	1.4872			3.805	1.32076	-0.980225	0.168441		3.805	2.60407	2.85003	2.56112			-49.875	-41.1232	-162.882	-1.11547		3.805	2.23363	0.454233	-4.76006
4.125	0.483843	0.721984	0.649871		4.125	1.61854	3.15029	1.99677			4.125	1.26939	-0.898766	0.157896		4.125	2.32297	1.67488	1.68659			-49.715	-40.6474	-161.149	-1.81264		4.125	2.40631	0.829632	-4.68498
4.445	0.662552	0.769884	0.686314		4.445	1.7409	3.49651	1.84679			4.445	1.31103	-0.789772	0.244956		4.445	3.21702	2.42057	3.35757			-49.555	-40.4263	-161.053	-0.836604		4.445	2.70663	1.04736	-4.6099
4.765	0.602796	0.850314	0.639149		4.765	1.92517	3.79985	1.85582			4.765	1.25101	-0.621145	0.321741		4.765	1.79981	2.63921	2.88126			-49.395	-39.5677	-157.094	-3.20698		4.765	2.9619	1.26885	-4.47851
5.085	0.518304	0.83073	0.59509		5.085	1.68262	2.93796	1.76583			5.085	1.51813	-0.448279	0.483693		5.085	1.72954	2.99839	1.84276			-49.235	-40.7054	-160.971	0.418302		5.085	3.25847	1.75687	-4.09561
5.405	0.710534	0.701059	0.624832		5.405	2.24032	2.73034	2.19343			5.405	1.55923	-0.356487	0.660516		5.405	2.57674	2.74852	1.84666			-49.075	-40.9128	-157.982	-0.976038		5.405	3.65264	1.80567	-3.96797
5.725	0.534203	0.683094	0.701576		5.725	2.28903	2.91274	2.59174			5.725	1.72794	-0.355495	0.602656		5.725	3.18579	3.17408	1.87399			-48.915	-40.2372	-158.405	-3.34642		5.725	4.00551	2.27117	-3.97548
6.045	0.608926	0.762419	0.748819		6.045	1.71034	3.06083	2.36179			6.045	1.59248	-0.374908	0.695934		6.045	2.43229	1.91694	2.46352			-48.755	-38.9165	-157.313	-4.04359		6.045	4.20447	2.6766	-3.73898
6.365	0.588891	0.964161	0.670989		6.365	1.96689	2.907	3.01679			6.365	1.63655	-0.356888	0.859238		6.365	2.03406	2.98277	1.95208			-48.595	-38.8936	-154.965	-0.139434		6.365	4.55735	3.15711	-3.52875
6.685	0.347878	0.921212	0.608757		6.685	1.71475	2.977	2.6864			6.685	1.67441	-0.291936	0.95522		6.685	1.49139	3.12723	1.33912			-48.435	-40.3866	-156.002	-5.15906		6.685	4.68498	3.23219	-3.48371
7.005	0.535599	0.869732	0.754098		7.005	1.4051	2.8039	2.4926			7.005	1.69766	-0.185728	0.994423		7.005	2.10043	2.81489	2.59626			-48.275	-40.6154	-155.743	-2.50981		7.005	5.12045	3.58131	-3.2397
7.325	0.618463	1.08272	0.873687		7.325	1.76689	2.93155	3.06945			7.325	1.7812	-0.0432597	1.1753		7.325	2.39715	4.2282	4.12669			-48.115	-39.4335	-152.276	-4.32245		7.325	5.21054	3.86661	-3.14209
7.645	0.644101	1.07015	0.776535		7.645	1.45691	3.28701	2.88803			7.645	1.84934	0.117608	1.24425		7.645	2.05749	3.43175	3.36928			-47.955	-39.2855	-152.685	-3.76472		7.645	5.59345	4.23075	-3.12332
7.965	0.66857	1.10795	0.911344		7.965	1.39691	3.58708	2.80272			7.965	1.79337	0.260725	1.3624		7.965	3.02572	2.95544	2.47523			-47.795	-39.6241	-151.074	-3.90415		7.965	5.76238	4.40719	-2.78546
8.285	0.583145	1.13637	0.760441		8.285	2.23907	4.41086	2.95398			8.285	2.01642	0.358333	1.40458		8.285	3.74799	2.89298	3.8573			-47.635	-39.3709	-150.788	-8.08717		8.285	6.14153	4.84641	-2.5377
8.605	0.619487	1.11609	0.724522		8.605	2.77745	3.49738	3.42759			8.605	2.00831	0.405609	1.69901		8.605	2.77195	1.91694	3.93539			-47.475	-38.5535	-149.027	-2.78868		8.605	6.61454	5.17676	-2.59401
8.925	0.583053	1.25457	0.805642		8.925	2.56738	3.59454	3.7596			8.925	2.25462	0.412149	1.72064		8.925	3.32634	1.98331	1.90132			-47.315	-38.3248	-147.279	-4.74076		8.925	6.6258	5.57468	-2.32372
9.245	0.725083	1.08698	0.869975		9.245	3.29755	3.81532	3.39567			9.245	2.15134	0.39967	1.76525		9.245	3.42785	2.57674	2.4479			-47.155	-39.1879	-146.337	-7.11114		9.245	7.06877	5.66853	-2.19609
9.565	0.62542	1.23312	0.86433		9.565	3.87681	4.26118	3.28167			9.565	2.33384	0.3937	1.77093		9.565	3.1038	4.29066	3.11161			-46.995	-38.9195	-143.99	-3.20698		9.565	7.15511	5.97636	-2.00839
9.885	0.774765	1.09581	0.78506		9.885	3.53121	3.8439	3.56801			9.885	2.42144	0.408703	2.10916		9.885	3.381	4.21258	3.03743			-46.835	-38.6374	-149.245	-6.5534		9.885	7.33155	6.20535	-1.83195
10.205	0.582414	1.11933	0.872185		10.205	2.95283	3.85376	4.12253			10.205	2.32546	0.451316	2.11376		10.205	2.22146	3.44737	2.24879			-46.675	-38.0396	-146.105	-3.34642		10.205	7.65064	6.84728	-1.88075
10.525	0.60901	1.25161	1.03185		10.525	2.56082	4.11412	3.51435			10.525	2.52824	0.528844	2.16188		10.525	3.22483	2.73681	3.80264			-46.515	-38.5413	-144.276	-5.15906		10.525	7.82332	6.99369	-1.65176
10.845	0.679655	1.21804	0.987595		10.845	2.96069	3.83482	3.70066			10.845	2.54148	0.632171	2.2649		10.845	2.61188	3.23654	2.79928			-46.355	-38.3614	-145.75	-6.1351		10.845	8.36765	7.24145	-1.33642
11.165	0.654114	1.28714	1.0016		11.165	3.17469	4.04664	4.16234			11.165	2.62908	0.736786	2.40603		11.165	2.17852	5.4541	4.74355			-46.195	-37.5927	-142.583	-3.90415		11.165	8.77308	7.55679	-1.14872
11.485	0.655601	1.29708	0.932374		11.485	3.09868	4.05095	3.4968			11.485	2.79698	0.841962	2.52364		11.485	3.02962	2.54551	2.68996			-46.035	-37.1871	-142.706	-3.76472		11.485	8.9758	7.86462	-1.16749
11.805	0.623349	1.41212	1.03198		11.805	2.9706	4.30027	3.63366			11.805	2.82564	0.968583	2.66126		11.805	2.77976	2.59236	2.02626			-45.875	-37.7162	-139.771	-4.04359		11.805	9.31366	8.27755	-0.904712
12.125	0.651906	1.33702	1.04358		12.125	3.43082	4.24483	4.06846			12.125	2.82781	1.12024	2.6737		12.125	2.8227	2.68606	2.96325			-45.715	-37.3807	-141.437	-5.29849		12.125	9.40751	8.54409	-0.934744
12.445	0.689743	1.39299	0.98188		12.445	3.74845	3.8224	4.17532			12.445	2.86917	1.26466	2.71371		12.445	2.81099	3.12723	2.99839			-45.555	-37.5805	-140.468	-1.67321		12.445	9.69656	8.76933	-0.416693
12.765	0.690893	1.43949	0.913491		12.765	3.47688	4.5129	4.00859			12.765	3.02518	1.36113	2.96029		12.765	2.0692	2.70558	4.16964			-45.395	-37.428	-139.976	-5.71679		12.765	9.94433	9.08091	-0.450479
13.085	0.764463	1.34572	0.986317		13.085	4.00245	4.40938	4.23049			13.085	3.08169	1.40199	3.11034		13.085	2.74852	2.70167	1.49139			-45.235	-37.5256	-139.294	-5.29849		13.085	10.361	9.68906	-0.22524
13.405	0.543829	1.25329	1.01816		13.405	4.15216	4.71672	4.82402			13.405	3.18902	1.41482	3.11305		13.405	2.38934	3.42785	3.06086			-45.075	-37.3014	-139.048	-0.836604		13.405	10.6726	9.99313	-0.240256
13.725	0.70559	1.31593	1.0248		13.725	4.20929	4.59683	4.64703			13.725	3.27203	1.42852	3.25175		13.725	2.58455	3.03353	1.04241			-44.915	-36.9308	-138.461	-6.83227		13.725	10.8228	10.2221	-0.0563099
14.045	0.684509	1.48527	1.00892		14.045	3.73785	4.76258	4.62138			14.045	3.36098	1.45923	3.37801		14.045	4.18525	1.39378	2.88907			-44.755	-37.0651	-137.628	-5.29849		14.045	11.2845	10.7101	0.135144
14.365	0.611277	1.36291	1.08663		14.365	3.10214	4.53219	4.48088			14.365	3.40559	1.53045	3.61242		14.365	1.94427	2.32297	2.81489			-44.595	-36.7189	-137.014	-0.418302		14.365	11.3708	11.0668	0.259026
14.685	0.7008	1.37737	1.11959		14.685	3.10938	4.01685	4.90473			14.685	3.44858	1.66331	3.58079		14.685	3.33415	2.93202	2.2527			-44.435	-37.03	-136.85	-3.34642		14.685	11.9903	11.3145	0.356629
15.005	0.686116	1.50763	1.1026		15.005	2.93692	4.52876	4.78139			15.005	3.64216	1.82051	3.65974		15.005	2.88126	2.83051	2.23708			-44.275	-36.8653	-134.994	-8.08717		15.005	11.9227	11.5135	0.593131
15.325	0.850997	1.47864	1.07758		15.325	3.23089	4.88771	5.09298			15.325	3.5643	1.91973	3.69813		15.325	2.3464	3.25997	3.60353			-44.115	-37.0437	-134.475	-6.5534		15.325	12.2868	11.8514	0.93099
15.645	0.87124	1.5327	1.07231		15.645	3.74691	5.25739	4.69725			15.645	3.72246	1.9242	3.95363		15.645	2.07311	2.47133	4.25553			-43.955	-36.5191	-134.789	-7.39		15.645	12.8762	12.2943	1.06613
15.965	0.827618	1.57712	1.12762		15.965	3.73347	5.59024	4.67035			15.965	3.68732	1.88204	4.12559		15.965	3.25997	1.58509	3.50593			-43.795	-36.211	-133.11	-6.41397		15.965	12.9588	12.7448	1.23882
16.285	0.93674	1.53162	1.11615		16.285	4.19908	5.12019	4.79475			16.285	3.78195	1.87859	4.088		16.285	3.42785	3.05305	3.56449			-43.635	-36.0753	-132.536	-5.71679		16.285	13.2779	12.8387	1.57668
16.605	0.915502	1.71061	1.11654		16.605	4.84132	5.27825	4.94142			16.605	3.83521	1.95438	4.27375		16.605	3.84949	4.23991	4.1345			-43.475	-35.9441	-133.055	-6.27453		16.605	13.7584	13.1502	1.59169
16.925	0.878623	1.66095	1.23558		16.925	4.32968	5.68259	4.93103			16.925	3.95796	2.06731	4.30295		16.925	4.76307	3.04914	3.09599			-43.315	-35.8099	-132.7	-4.88019		16.925	14.0174	13.5294	1.70807
17.245	0.827982	1.66652	1.156		17.245	4.63122	5.15638	4.65056			17.245	4.12234	2.1639	4.51249		17.245	3.53326	2.39715	3.27949			-43.155	-36.1134	-131.403	-4.60132		17.245	13.8635	13.7471	1.92955
17.565	0.812947	1.62445	1.12576		17.565	4.34541	5.69553	4.86685			17.565	4.19264	2.25648	4.60414		17.565	3.71285	2.67044	3.0062			-42.995	-35.7093	-131.431	-6.41397		17.565	14.3628	14.1038	2.22612
17.885	0.912541	1.65227	1.20402		17.885	5.23836	5.31715	4.86624			17.885	4.29484	2.37368	4.68066		17.885	2.21365	3.68552	2.48695			-42.835	-35.2716	-129.301	-9.76038		17.885	14.7569	14.3778	2.24864
18.205	0.862858	1.73218	1.22801		18.205	4.27849	4.52584	5.0943			18.205	4.32918	2.48839	4.88722		18.205	4.57567	2.30735	2.65873			-42.675	-35.2411	-130.926	-5.29849		18.205	14.8846	14.9709	2.51142
18.525	0.799858	1.56688	1.32163		18.525	4.29107	4.85431	4.92295			18.525	4.32485	2.56264	4.85829		18.525	3.06866	3.62305	2.33859			-42.515	-34.8125	-128.168	-3.48585		18.525	15.29	15.1399	2.60152
18.845	0.962274	1.65038	1.33429		18.845	4.73001	6.26067	5.88769			18.845	4.41029	2.61756	4.94211		18.845	3.58401	3.79093	3.71285			-42.355	-33.9112	-127.281	-3.90415		18.845	15.4665	15.5866	2.8643
19.165	0.859099	1.72658	1.33915		19.165	4.66649	6.0614	5.15303			19.165	4.51168	2.71162	4.93562		19.165	3.15065	3.31463	3.47079			-42.195	-33.7374	-126.353	-4.60132		19.165	16.0896	15.8719	3.1496
19.485	0.87582	1.77839	1.32431		19.485	4.54542	6.19556	5.26223			19.485	4.5379	2.86446	5.19707		19.485	3.53716	2.60407	2.92421			-42.035	-34.4755	-127.786	-1.53377		19.485	16.3186	16.4763	3.03698
19.805	0.924914	1.82915	1.51353		19.805	4.45349	5.55307	5.19614			19.805	4.43327	3.02931	5.30792		19.805	3.1936	3.69723	3.02572			-41.875	-34.7668	-126.748	-1.81264		19.805	16.5401	16.8442	3.28474
20.125	0.883323	1.83412	1.44405		20.125	4.53331	6.40824	5.29265			20.125	4.66606	3.14949	5.53205		20.125	2.32297	4.06813	3.34586			-41.715	-34.6936	-124.892	2.37038		20.125	16.5589	17.1182	3.49872
20.445	1.00424	1.89516	1.34306		20.445	4.50698	6.22257	5.62026			20.445	4.73392	3.22161	5.63263		20.445	3.02181	3.14675	4.47025			-41.555	-34.1979	-124.127	-1.95208		20.445	17.3697	17.4448	3.63762
20.765	1.15983	1.97822	1.29259		20.765	4.61996	6.40021	5.8938			20.765	4.70688	3.27977	5.7789		20.765	2.67825	2.86955	3.52155			-41.395	-33.4171	-124.769	-3.76472		20.765	17.3059	17.7489	3.84784
21.085	0.872124	1.87974	1.26103		21.085	4.61769	5.98123	6.28859			21.085	4.98807	3.33475	5.86245		21.085	3.15065	5.38383	3.65429			-41.235	-33.0282	-122.872	-5.01962		21.085	17.6851	18.2369	4.11438
21.405	0.735374	1.85374	1.33588		21.405	4.67189	5.98038	6.85113			21.405	5.08162	3.37353	5.79702		21.405	3.20921	3.25216	1.14001			-41.075	-33.3805	-120.305	-4.46189		21.405	18.0304	18.5447	4.16693
21.725	0.877904	1.80919	1.36095		21.725	5.1103	5.64752	6.56635			21.725	5.14191	3.41149	5.96978		21.725	4.27895	3.45518	2.58845			-40.915	-34.0073	-122.762	-6.1351		21.725	18.3458	18.6273	4.4147
22.045	1.0783	1.81448	1.45768		22.045	4.67576	6.15167	6.33709			22.045	5.0854	3.47584	6.21826		22.045	1.87009	4.38046	1.88571			-40.755	-33.8472	-123.581	-6.27453		22.045	18.297	19.0102	4.73003
22.365	1.01022	1.85445	1.37855		22.365	4.41534	6.22703	6.33459			22.365	5.32549	3.55215	6.26287		22.365	2.9125	4.0447	3.01791			-40.595	-33.9204	-119.773	-1.67321		22.365	18.601	19.6184	4.53107
22.685	0.917267	1.8299	1.43838		22.685	4.7706	6.59333	6.77805			22.685	5.28467	3.60958	6.30937		22.685	2.20194	4.75526	4.14231			-40.435	-33.5208	-120.619	-1.95208		22.685	19.2617	19.8286	4.89145
23.005	1.022	1.92694	1.45579		23.005	5.01595	6.17875	7.30736			23.005	5.44418	3.66003	6.36615		23.005	2.95154	4.11107	4.12279			-40.275	-33.0252	-118.653	-2.23094		23.005	19.303	20.1176	5.16549
23.325	1.10824	2.10954	1.39439		23.325	4.66074	5.987	6.35347			23.325	5.67454	3.74947	6.37913		23.325	4.48978	3.62305	4.55224			-40.115	-32.8147	-117.029	-6.27453		23.325	19.8474	20.2791	5.2218
23.645	1.21773	1.99969	1.66233		23.645	4.49517	6.54194	5.5488			23.645	5.7059	3.89366	6.53892		23.645	2.45181	3.97443	3.97052			-39.955	-33.2173	-116.073	-1.67321		23.645	19.8924	21.1012	5.31565
23.965	1.06059	2.064	1.54893		23.965	5.78635	7.43523	6.55015			23.965	5.8757	4.0479	6.6841		23.965	3.50983	1.45234	2.97106			-39.795	-32.6515	-117.848	-2.37038		23.965	20.4442	21.2138	5.60471
24.285	1.0596	2.18309	1.49908		24.285	5.93242	6.68613	7.02635			24.285	5.75078	4.15442	6.63057		24.285	3.54497	3.59572	3.63867			-39.635	-33.1624	-113.548	-2.64925		24.285	20.906	21.7882	6.07771
24.605	1.2271	2.1661	1.40783		24.605	5.59483	6.80045	7.48128			24.605	5.7689	4.19877	6.77819		24.605	3.11161	3.96662	5.25109			-39.475	-32.926	-114.094	-5.43793		24.605	21.1087	21.9346	6.04017
24.925	1.07797	2.21352	1.51457		24.925	6.15351	7.28479	6.96796			24.925	5.88759	4.21034	7.11453		24.925	2.82661	3.42785	3.89634			-39.315	-32.6241	-114.667	-4.74076		24.925	21.1538	22.3438	6.23538
25.245	1.21249	2.2162	1.61081		25.245	6.55473	7.18499	6.51434			25.245	5.91977	4.23171	7.17104		25.245	4.24381	3.71675	3.95881			-39.155	-32.1223	-115.077	-2.23094		25.245	21.5855	22.828	6.35926
25.565	1.11263	2.17579	1.65391		25.565	6.67704	7.21188	6.63981			25.565	6.16445	4.29801	7.24458		25.565	3.94319	5.09102	2.42448			-38.995	-32.4883	-113.848	-1.95208		25.565	21.9609	23.0608	6.7234
25.885	1.15227	2.14733	1.61918		25.885	6.74035	7.03224	6.96726			25.885	6.07577	4.41951	7.5401		25.885	4.90752	5.11054	3.3849			-38.835	-32.2947	-113.261	-5.71679		25.885	21.7807	23.7102	6.80224
26.205	1.02862	2.07026	1.66736		26.205	6.31184	6.69777	7.35959			26.205	6.23556	4.56054	7.50846		26.205	3.44346	3.81826	4.52491			-38.675	-32.2428	-112.988	-3.20698		26.205	22.2687	24.0781	6.98243
26.525	0.902727	2.2066	1.6528		26.525	6.09847	7.02677	7.10094			26.525	6.24286	4.66932	7.73449		26.525	3.20921	4.94656	4.87238			-38.515	-31.9485	-111.364	-1.67321		26.525	22.6553	24.187	7.51549
26.845	0.94357	2.14566	1.7734		26.845	5.5288	7.51493	7.72709			26.845	6.32154	4.74321	7.87995		26.845	3.13503	3.99004	4.6069			-38.355	-31.6374	-109.726	-5.85623		26.845	22.8956	24.7463	7.43291
27.165	1.00291	2.2525	1.71445		27.165	5.67104	7.2428	7.34191			27.165	6.52783	4.83081	8.07138		27.165	3.3849	5.8289	3.46298			-38.195	-31.7807	-110.204	0.418302		27.165	23.4662	25.0429	7.72947
27.485	1.09785	2.21041	1.73403		27.485	5.64872	7.36778	6.95611			27.485	6.5454	4.96421	7.99838		27.485	3.43956	4.00566	4.3258			-38.035	-31.9042	-110.872	-3.62528		27.485	23.5788	25.5872	7.86462
27.805	1.20221	2.4023	1.88747		27.805	6.2251	8.05735	7.63921			27.805	6.60678	5.11818	8.0703		27.805	3.97443	4.15011	2.24879			-37.875	-31.7822	-107.269	-5.99566		27.805	24.0256	26.1391	7.96222
28.125	1.24741	2.39857	1.66212		28.125	5.94395	7.35459	7.19518			28.125	6.65166	5.24937	8.41826		28.125	2.08872	2.52989	3.84169			-37.715	-31.921	-107.542	-2.23094		28.125	24.0331	26.0827	8.21749
28.445	1.1512	2.38308	1.7493		28.445	6.13761	6.77537	7.8382			28.445	6.70195	5.35139	8.35013		28.445	4.68498	5.04417	4.78649			-37.555	-31.526	-110.613	-5.29849		28.445	24.5098	26.8148	8.30383
28.765	1.20488	2.47823	1.85171		28.765	5.83196	7.06618	7.40419			28.765	6.93339	5.4456	8.48369		28.765	3.37319	3.88854	3.92758			-37.395	-31.2256	-109.494	-2.09151		28.765	24.8514	27.1113	8.68674
29.085	1.17506	2.33958	1.71437		29.085	6.18152	7.39443	7.07866			29.085	7.09696	5.53891	8.59671		29.085	2.90469	4.21258	3.71285			-37.235	-31.1478	-105.289	-3.90415		29.085	25.0842	27.2465	8.67923
29.405	0.956358	2.25708	1.74174		29.405	6.85451	7.89082	8.45824			29.405	7.22241	5.62328	8.75352		29.405	3.12723	3.44346	4.12279			-37.075	-31.3949	-105.303	-3.76472		29.405	25.2343	27.8546	9.06965
29.725	0.972257	2.14437	1.66744		29.725	7.0227	7.66088	8.02611			29.725	7.36544	5.69573	8.84004		29.725	4.38436	4.7982	3.21312			-36.915	-31.0106	-104.771	-3.76472		29.725	25.9814	28.3539	9.09968
30.045	1.28224	2.36545	1.79804		30.045	6.16537	7.71888	8.26547			30.045	7.12427	5.74995	8.89709		30.045	2.38153	3.26387	3.37319			-36.755	-30.8443	-104.538	-1.67321		30.045	26.323	28.5829	9.10719
30.365	1.26257	2.31453	1.88572		30.365	5.81129	8.0173	8.43304			30.365	7.41951	5.78086	9.02119		30.365	3.29901	4.34923	4.81382			-36.595	-30.8642	-104.975	-0.418302		30.365	26.353	28.8832	9.66278
30.685	1.16392	2.4058	1.84214		30.685	6.51526	7.34422	8.0753			30.685	7.60282	5.81615	9.26101		30.685	3.65038	4.27505	2.00673			-36.435	-31.1951	-104.921	-6.69283		30.685	26.6759	28.9057	9.89177
31.005	1.18931	2.50643	1.9105		31.005	6.15493	8.48577	8.1197			31.005	7.60039	5.89818	9.52516		31.005	2.86955	4.83334	3.36538			-36.275	-30.7589	-105.098	-2.09151		31.005	26.8786	29.7354	9.80918
31.325	1.3503	2.63352	1.87408		31.325	6.53432	8.57539	8.12521			31.325	7.78938	6.02085	9.5376		31.325	3.31072	3.8573	4.81382			-36.115	-30.7925	-106.299	-5.15906		31.325	27.3741	30.1708	9.99313
31.645	1.41914	2.59742	1.81004		31.645	7.3416	8.10106	8.27931			31.645	7.78505	6.11529	9.66629		31.645	4.09546	3.86902	3.63867			-35.955	-30.7971	-100.621	-4.60132		31.645	27.543	30.6514	10.4173
31.965	1.33018	2.52709	1.80762		31.965	7.6133	8.4459	8.78			31.965	7.77586	6.12872	9.54463		31.965	2.90469	2.71339	4.62642			-35.795	-30.396	-102.464	-2.92811		31.965	28.1099	30.8954	10.5863
32.285	1.4272	2.61798	1.64963		32.285	7.9202	8.36603	8.06806			32.285	7.65771	6.09597	9.81283		32.285	2.49085	4.00566	4.94656			-35.635	-30.1337	-100.457	-6.1351		32.285	28.1662	31.1431	10.7101
32.605	1.44363	2.59352	1.84377		32.605	7.34442	8.05704	8.67109			32.605	7.96972	6.09764	9.87718		32.605	4.37265	4.16573	5.21204			-35.475	-29.6975	-100.784	-4.74076		32.605	28.6129	31.4998	10.9842
32.925	1.43437	2.68377	1.94194		32.925	8.06723	8.50207	8.80979			32.925	7.78614	6.16605	10.2516		32.925	5.03636	3.59572	4.80992			-35.315	-29.4687	-100.73	-0.418302		32.925	28.6167	31.9728	11.0593
33.245	1.34413	2.65472	1.88138		33.245	7.6531	8.5448	8.92918			33.245	7.82831	6.2817	10.2089		33.245	5.38383	3.26778	4.20087			-35.155	-29.8439	-98.5184	-3.34642		33.245	29.0747	32.0666	11.3859
33.565	1.1999	2.62838	1.92888		33.565	7.98725	8.74459	8.80183			33.565	8.20845	6.42056	10.2354		33.565	5.08321	4.57176	3.0062			-34.995	-29.6121	-98.6822	-3.34642		33.565	29.4764	31.9803	11.4835
33.885	1.14562	2.72132	1.77838		33.885	8.21873	8.59117	8.89303			33.885	8.15871	6.56155	10.3209		33.885	2.68996	4.5171	3.35367			-34.835	-29.9583	-99.2419	-3.62528		33.885	29.9081	32.8662	11.6862
34.205	1.30923	2.55567	1.97643		34.205	7.92329	8.4642	8.54812			34.205	8.20196	6.68657	10.5985		34.205	3.56059	5.25499	5.42287			-34.675	-29.1439	-99.788	-5.29849		34.205	30.1896	33.4706	12.1179
34.525	1.3318	2.71016	2.09054		34.525	8.10002	9.05019	8.98574			34.525	8.39474	6.81043	10.6383		34.525	3.88463	4.50539	3.73237			-34.515	-29.1942	-96.5664	-3.34642		34.525	30.5387	33.5457	11.9565
34.845	1.33864	2.87768	2.10402		34.845	7.81813	9.26202	9.27674			34.845	8.57562	6.96748	10.738		34.845	3.50983	4.68889	2.65092			-34.355	-29.3604	-92.4847	-6.27453		34.845	30.9216	34.1688	12.4933
35.165	1.38901	2.97653	2.13118		35.165	7.89117	9.47448	9.53052			35.165	8.574	7.15497	10.688		35.165	5.89137	5.08711	4.55615			-34.195	-29.1119	-96.7438	0.557736		35.165	31.4097	34.6794	12.4933
35.485	1.44834	2.95716	2.14804		35.485	8.17661	9.5968	8.81437			35.485	8.72081	7.32473	11.1701		35.485	3.12723	4.06422	3.61915			-34.035	-28.9746	-95.3514	-4.04359		35.485	31.8714	35.4715	12.6885
35.805	1.41084	2.91993	2.11712		35.805	8.08297	9.57522	8.83895			35.805	8.71405	7.44525	11.3369		35.805	2.86955	4.43902	3.54887			-33.875	-28.1496	-92.4438	0.278868		35.805	31.9352	35.6179	12.7411
36.125	1.49294	2.66635	2.10886		36.125	7.99213	9.13756	9.29942			36.125	9.03498	7.53545	11.3253		36.125	3.11551	4.36094	4.05642			-33.715	-28.2777	-92.4165	-3.48585		36.125	32.3482	36.2486	13.2141
36.445	1.3831	2.7892	2.12014		36.445	8.20278	9.54464	8.74631			36.445	9.0704	7.62926	11.457		36.445	4.39998	3.59182	4.44293			-33.555	-28.0657	-91.8022	-3.06755		36.445	32.4533	37.0331	13.2103
36.765	1.4324	2.94634	2.18146		36.765	7.75314	9.85655	9.36465			36.765	9.0539	7.73245	11.6021		36.765	3.77532	5.52828	3.2951			-33.395	-28.6589	-91.379	-2.78868		36.765	32.7048	37.5324	13.1765
37.085	1.48241	3.04769	2.18476		37.085	8.31453	9.29936	9.64918			37.085	9.0466	7.82827	11.8449		37.085	4.12669	5.16519	5.03245			-33.235	-28.1663	-91.2152	-2.64925		37.085	33.2003	37.7652	13.5106
37.405	1.51319	2.85669	2.03748		37.405	7.92236	8.81119	10.8673			37.405	9.37781	7.91366	11.7822		37.405	4.11498	3.34195	2.31907			-33.075	-28.1465	-90.4917	2.09151		37.405	33.4368	37.7727	13.6458
37.725	1.49677	2.89079	2.07104		37.725	7.74445	9.81855	10.4332			37.725	9.38727	8.01171	11.7711		37.725	3.88854	5.02074	4.29066			-32.915	-28.235	-90.9285	-3.76472		37.725	33.846	37.6037	13.9611
38.045	1.5057	2.88684	2.22078		38.045	7.62519	10.0977	9.5194			38.045	9.52624	8.13898	11.9193		38.045	3.65429	4.10717	2.88907			-32.755	-27.9909	-86.4783	-0.836604		38.045	34.2702	38.6248	14.0737
38.365	1.35964	2.97406	2.15988		38.365	7.57464	9.92752	10.4892			38.365	9.64845	8.27419	12.0791		38.365	3.41223	4.42731	3.93929			-32.595	-27.689	-90.6828	2.92811		38.365	34.2514	39.0153	14.6969
38.685	1.37822	3.10889	2.2088		38.685	7.68191	10.1842	9.95553			38.685	9.64575	8.37486	12.2164		38.685	4.16183	4.66937	4.36094			-32.435	-27.419	-88.3485	-3.48585		38.685	34.6831	39.1429	14.7682
39.005	1.38055	3.20514	2.17476		39.005	8.41712	9.3914	10.0063			39.005	9.80905	8.40996	12.4868		39.005	3.13894	5.21204	4.57567			-32.275	-27.2437	-89.2768	-1.25491		39.005	35.3326	40.8059	15.0911
39.325	1.58388	3.16782	2.20559		39.325	7.99088	9.85292	11.2205			39.325	9.88556	8.37596	12.5898		39.325	3.4747	5.20424	3.77922			-32.115	-26.9432	-91.4063	-2.23094		39.325	35.7493	40.637	15.534
39.645	1.60823	3.12145	2.36827		39.645	8.25735	10.0552	10.2313			39.645	9.87232	8.30424	12.9526		39.645	2.93202	3.30682	4.35313			-31.955	-27.2833	-87.3384	-0.139434		39.645	35.7305	41.0837	15.3426
39.965	1.4897	3.24618	2.34234		39.965	8.55817	10.5677	9.60864			39.965	10.0278	8.26111	12.6785		39.965	4.09546	4.21258	4.22039			-31.795	-27.2681	-83.639	-7.80831		39.965	35.7868	41.1963	15.4402
40.285	1.58701	3.18184	2.17557		40.285	9.3557	10.8312	10.1955			40.285	9.98993	8.28219	12.9745		40.285	4.71231	4.27895	4.23601			-31.635	-27.1552	-85.7002	-3.48585		40.285	36.41	41.5905	15.7743
40.605	1.71772	3.41945	2.26682		40.605	10.0092	9.20844	10.8632			40.605	9.97911	8.3272	13.2246		40.605	4.25162	5.24718	5.57903			-31.475	-26.9844	-86.8469	-2.92811		40.605	36.868	42.7655	15.7518
40.925	1.75477	3.32099	2.25686		40.925	9.1663	10.2028	10.4568			40.925	10.3036	8.36292	13.4201		40.925	5.23156	5.3604	5.32136			-31.315	-26.7129	-83.5571	-1.11547		40.925	36.9994	43.1071	16.1347
41.245	1.63451	3.35254	2.27592		41.245	9.30739	11.09	10.5304			41.245	10.406	8.42834	13.3493		41.245	5.58294	3.81436	4.16964			-31.155	-26.9417	-83.2704	-1.67321		41.245	37.2096	43.3511	16.2623
41.565	1.46434	3.47044	2.29708		41.565	8.87489	9.96922	11.1096			41.565	10.3317	8.54701	13.3371		41.565	3.31853	5.0793	3.63867			-30.995	-26.5742	-82.5742	-0.139434		41.565	37.4649	43.8842	16.2435
41.885	1.48122	3.39947	2.24469		41.885	9.253	10.617	11.1913			41.885	10.3836	8.67246	13.9076		41.885	4.64985	5.1691	4.38436			-30.835	-26.3912	-82.8199	-1.95208		41.885	38.0655	44.2746	16.7128
42.205	1.30583	3.42841	2.49145		42.205	8.83611	10.5733	11.5228			42.205	10.6296	8.77229	13.5715		42.205	4.13059	6.06705	3.37319			-30.675	-25.8848	-83.052	-4.18302		42.205	37.8966	45.0216	16.7165
42.525	1.50286	3.34784	2.4383		42.525	9.05772	10.8198	11.4571			42.525	10.6337	8.88811	13.8089		42.525	5.10273	5.23156	3.05305			-30.515	-25.6317	-81.9326	0.418302		42.525	38.1894	45.2732	16.9155
42.845	1.60417	3.28185	2.48465		42.845	9.21117	11.715	12.0671			42.845	10.5734	9.06932	14.0244		42.845	3.82607	5.23937	4.92314			-30.355	-25.8254	-81.1955	-5.29849		42.845	38.9627	45.5998	17.5987
43.165	1.54465	3.5617	2.47963		43.165	8.83154	10.7884	10.7649			43.165	10.6023	9.29925	14.3018		43.165	5.14958	6.59021	4.90752			-30.195	-26.1105	-81.4139	-5.43793		43.165	39.3794	46.2792	17.6963
43.485	1.40248	3.72898	2.42893		43.485	8.78933	10.9252	11.3169			43.485	10.8275	9.5179	14.205		43.485	3.37319	3.50203	4.17744			-30.035	-25.7903	-82.2056	-2.92811		43.485	39.3306	46.7335	17.884
43.805	1.52174	3.71267	2.49358		43.805	9.35963	11.3223	11.4701			43.805	10.9049	9.69114	14.3618		43.805	3.74018	5.42287	4.47806			-29.875	-25.4258	-82.8199	-2.78868		43.805	40.1452	47.3491	17.839
44.125	1.66121	3.90338	2.47928		44.125	9.38979	11.8919	11.7313			44.125	10.7716	9.82403	14.7979		44.125	4.47025	5.16519	3.97443			-29.715	-25.2031	-81.5777	-2.09151		44.125	40.5994	47.3116	17.8465
44.445	1.74437	3.94332	2.51846		44.445	9.54851	10.9463	11.7596			44.445	11.0135	9.93422	14.6595		44.445	3.42785	5.05978	4.38436			-29.555	-25.043	-79.3116	0.557736		44.445	40.866	47.7808	18.1506
44.765	1.66813	3.7164	2.56553		44.765	9.72615	10.96	11.3563			44.765	11.3064	10.0342	14.8139		44.765	3.56449	4.99341	4.47806			-29.395	-25.4304	-79.5027	-2.92811		44.765	40.9448	47.916	18.5147
45.085	1.45545	3.73237	2.5439		45.085	9.74444	11.0615	11.7771			45.085	11.1766	10.1346	14.8271		45.085	4.29847	3.381	4.11888			-29.235	-25.4761	-77.2777	-2.92811		45.085	41.4291	48.464	19.0365
45.405	1.68257	3.82453	2.63685		45.405	10.0989	10.8885	12.8545			45.405	11.4045	10.2479	15.0599		45.405	4.0408	5.77815	3.0101			-29.075	-25.1696	-77.81	-1.95208		45.405	41.842	49.3913	19.074
45.725	1.66664	4.04264	2.64189		45.725	10.8696	11.2649	12.3221			45.725	11.5848	10.3757	15.0802		45.725	5.96945	4.43512	3.40833			-28.915	-24.979	-77.223	-2.92811		45.725	42.2137	49.6315	19.3105
46.045	1.77754	4.07032	2.47377		46.045	9.56089	10.5952	12.1372			46.045	11.5521	10.494	15.2595		46.045	4.58738	4.57567	4.15792			-28.755	-24.5885	-77.5097	-4.32245		46.045	42.3413	49.9581	19.517
46.365	1.81342	3.96149	2.63044		46.365	9.47537	11.4832	13.0006			46.365	11.6992	10.571	15.2892		46.365	2.86955	4.4195	4.02518			-28.595	-24.1981	-76.9637	0.418302		46.365	42.5966	50.7502	19.6784
46.685	1.57515	4.06413	2.65409		46.685	9.76931	11.3133	13.0698			46.685	11.6059	10.6187	15.5939		46.685	2.5338	4.57176	4.44683			-28.435	-24.433	-76.5951	-2.92811		46.685	42.5891	50.9642	19.6522
47.005	1.77896	4.03761	2.65563		47.005	9.91955	11.4957	12.7178			47.005	11.8506	10.7061	16.0262		47.005	3.49422	5.27451	5.23937			-28.275	-24.2729	-76.5132	-3.62528		47.005	43.0958	52.0228	20.1064
47.325	1.83676	4.28011	2.67396		47.325	9.74408	11.8473	12.0813			47.325	11.8887	10.8898	15.9151		47.325	5.00122	5.5478	5.09882			-28.115	-24.0471	-75.3802	-5.71679		47.325	43.3999	52.4358	20.2415
47.645	1.80177	4.50337	2.63138		47.645	10.0888	11.51	12.227			47.645	11.9031	11.1204	15.7832		47.645	2.96325	3.2873	4.45073			-27.955	-24.2469	-74.2199	-4.46189		47.645	43.9105	52.5822	20.876
47.965	1.77844	4.13485	2.63581		47.965	10.1166	11.3321	12.5704			47.965	12.0139	11.262	15.9989		47.965	4.54834	5.86013	4.28676			-27.795	-24.4498	-71.7081	-4.18302		47.965	44.1357	51.944	20.8422
48.285	1.84121	4.4047	2.57574		48.285	11.647	11.4552	12.745			48.285	12.0529	11.2539	16.1855		48.285	7.13679	4.22429	5.68835			-27.635	-24.1905	-71.1621	-4.32245		48.285	45.153	52.6798	21.5066
48.605	1.9622	4.37743	2.53482		48.605	11.154	11.8478	13.3582			48.605	12.1934	11.1952	15.9681		48.605	4.75135	5.32526	6.59802			-27.475	-23.4097	-70.9709	-2.09151		48.605	45.1117	53.1678	21.2664
48.925	1.98027	4.40984	2.66653		48.925	10.8795	12.2878	13.5383			48.925	12.357	11.2042	15.9949		48.925	5.56732	5.39944	5.10663			-27.315	-23.1474	-73.51	-3.20698		48.925	45.3032	53.7271	21.653
49.245	1.77432	4.59482	2.55204		49.245	11.0123	11.8403	12.8329			49.245	12.3178	11.2694	16.017		49.245	4.91533	6.30911	4.7982			-27.155	-23.3243	-70.7525	-2.09151		49.245	46.0765	54.5117	21.7206
49.565	1.78057	4.64122	2.54485		49.565	11.1836	12.7393	12.9708			49.565	12.4257	11.3155	16.1692		49.565	4.69279	6.8674	4.39998			-26.995	-23.3563	-70.4522	-0.69717		49.565	46.2192	54.6919	21.8745
49.885	1.91446	4.69429	2.67798		49.885	11.1872	12.9487	12.6394			49.885	12.4135	11.3372	16.2815		49.885	4.5132	5.71178	4.39608			-26.835	-22.8698	-72.2951	-2.92811		49.885	46.8273	55.1537	22.1035
50.205	1.88285	4.9606	2.65232		50.205	10.8782	12.8861	12.5838			50.205	12.5292	11.394	16.5424		50.205	5.85232	4.09936	3.7636			-26.675	-22.6731	-69.5922	-0.836604		50.205	47.0601	55.8895	22.355
50.525	1.84183	4.9161	3.0235		50.525	10.4203	12.4032	12.7682			50.525	12.5501	11.5246	16.8241		50.525	4.16183	5.59075	5.01684			-26.515	-23.0238	-69.1963	-1.81264		50.525	47.1051	55.3263	22.6816
50.845	1.94042	4.89819	2.84486		50.845	10.5131	13.0074	14.1716			50.845	12.7055	11.7162	16.8914		50.845	4.1384	4.65765	4.29457			-26.355	-22.8744	-70.8071	-3.06755		50.845	47.6945	56.2724	22.9519
51.165	1.81319	5.01621	2.77094		51.165	11.2008	12.6229	13.2964			51.165	12.7656	11.9354	16.8895		51.165	4.72793	6.34815	5.02464			-26.195	-22.426	-71.0528	-1.25491		51.165	47.7996	56.2686	23.1096
51.485	1.91891	5.00801	2.91236		51.485	10.6595	14	13.6612			51.485	12.6658	12.1736	17.0704		51.485	4.29847	4.37655	2.57674			-26.035	-22.1347	-70.93	0.557736		51.485	48.0361	56.9293	23.3649
51.805	2.11693	4.87399	2.97352		51.805	10.9145	13.6529	13.3388			51.805	12.9429	12.4426	17.1596		51.805	3.97833	5.40725	5.23156			-25.875	-22.0768	-70.4795	-2.23094		51.805	48.374	56.7454	23.7778
52.125	1.9282	5.08419	2.88565		52.125	11.441	13.8805	12.7246			52.125	13.1062	12.7147	17.3808		52.125	3.82997	4.59519	4.22429			-25.715	-22.3269	-66.6982	2.50981		52.125	48.5654	57.7289	23.759
52.445	2.03669	5.30347	2.76884		52.445	10.9218	13.5276	13.0272			52.445	13.1062	12.9208	17.3819		52.445	3.24435	4.82944	5.38383			-25.555	-22.6121	-67.8039	-2.64925		52.445	48.8695	57.9917	24.2808
52.765	2.07862	5.59524	2.87339		52.765	10.9785	13.4687	13.741			52.765	13.1527	13.0319	17.8658		52.765	4.93094	5.21204	4.47806			-25.395	-22.4123	-65.8246	0.278868		52.765	49.6803	58.8664	24.3034
53.085	1.86695	5.77389	2.91125		53.085	11.0897	12.7212	14.191			53.085	13.3447	13.0929	17.8512		53.085	4.93875	7.3359	3.43565			-25.235	-21.9959	-65.6471	0.69717		53.085	49.7291	59.7035	24.5924
53.405	1.89075	5.63581	2.94213		53.405	11.6153	13.5094	14.0791			53.405	13.1673	13.1732	18.2384		53.405	4.89581	4.33361	4.23601			-25.075	-21.4088	-64.5004	0.836604		53.405	50.4687	59.8875	24.7238
53.725	2.01193	5.59285	2.95263		53.725	12.236	13.575	14.3666			53.725	13.2971	13.3129	18.4339		53.725	4.72012	5.79376	4.50539			-24.915	-21.3173	-66.0839	-4.74076		53.725	50.7352	60.4093	24.8214
54.045	1.9215	5.73252	2.93276		54.045	11.6761	13.4723	14.5071			54.045	13.445	13.4903	18.5109		54.045	5.27841	5.56342	3.52935			-24.755	-21.2944	-68.1179	0.69717		54.045	50.5588	61.6668	24.9716
54.365	1.91785	5.88422	2.92585		54.365	10.5341	12.9525	15.2572			54.365	13.6875	13.6377	18.6226		54.365	3.43956	4.40388	4.66937			-24.595	-21.5293	-65.9201	-0.418302		54.365	51.2946	61.7757	25.2418
54.685	1.91479	5.84303	3.07427		54.685	12.2737	12.8676	15.5654			54.685	13.6434	13.7097	18.7689		54.685	3.54887	4.98951	3.92758			-24.435	-21.4393	-65.1011	-0.69717		54.685	51.5311	62.5791	25.3732
55.005	2.01362	5.80481	2.94335		55.005	12.4233	13.3259	14.9607			55.005	13.7421	13.7249	18.7878		55.005	5.6415	4.91533	4.00956			-24.275	-21.27	-64.0499	-3.90415		55.005	52.0116	62.6429	25.7862
55.325	2.08842	5.80683	3.06608		55.325	11.5005	14.3655	15.0449			55.325	13.9814	13.7322	19.1982		55.325	3.6621	4.57176	5.35259			-24.115	-21.0199	-63.5858	2.50981		55.325	52.5859	63.251	26.0002
55.645	2.10252	6.15535	3.09668		55.645	12.0618	13.9382	15.0567			55.645	14.0179	13.7595	19.3915		55.645	4.34532	4.7943	4.07203			-23.955	-20.5471	-63.6131	0.557736		55.645	52.7023	63.7766	26.308
55.965	2.16365	6.07384	3.06421		55.965	12.3987	14.3545	14.9833			55.965	14.1074	13.8063	19.2528		55.965	4.45073	5.16129	6.35596			-23.795	-20.0301	-64.7188	-3.48585		55.965	52.7586	65.0192	26.6233
56.285	2.15814	6.41543	3.03402		56.285	13.4697	15.0374	15.4053			56.285	13.973	13.8804	19.6257		56.285	4.76697	5.69616	5.0793			-23.635	-19.7038	-60.214	-2.23094		56.285	53.7271	65.6498	26.9724
56.605	2.1656	6.43159	3.06107		56.605	13.0873	14.3146	16.1861			56.605	13.8668	14.0054	19.7757		56.605	5.13396	4.75135	6.30911			-23.475	-20.2513	-62.6712	-1.53377		56.605	53.4982	65.5597	27.1489
56.925	2.10242	6.19826	2.99108		56.925	13.2359	13.9438	15.8058			56.925	14.1263	14.1847	19.8571		56.925	6.34425	6.59411	4.78649			-23.315	-20.5654	-58.7261	-1.81264		56.925	53.8811	67.219	27.1676
57.245	2.13014	6.24694	3.08577		57.245	12.9401	14.82	15.2882			57.245	14.3183	14.3689	19.9361		57.245	5.19643	5.0754	5.53999			-23.155	-20.5304	-59.2721	-0.139434		57.245	54.3578	67.6582	27.1939
57.565	2.01116	6.42648	3.1783		57.565	13.4665	15.4503	15.85			57.565	14.3059	14.4841	20.2318		57.565	4.06032	5.35259	5.52438			-22.995	-19.9676	-59.8045	-3.06755		57.565	55.0598	68.0787	27.4942
57.885	2.10953	6.54578	3.19573		57.885	13.1101	14.9122	15.7107			57.885	14.3678	14.5135	20.4138		57.885	4.44683	6.78542	6.14123			-22.835	-19.6839	-61.8522	-3.20698		57.885	55.195	68.5554	27.5205
58.205	1.99367	6.88592	3.23301		58.205	12.2153	14.314	16.461			58.205	14.4213	14.5353	20.5893		58.205	3.98614	6.04363	4.93094			-22.675	-19.7709	-60.0366	-1.21005e-08		58.205	55.1762	69.4151	27.5806
58.525	2.15983	7.56809	3.19187		58.525	12.6622	14.9365	16.4743			58.525	14.5186	14.6426	20.4638		58.525	4.1345	6.03192	4.54053			-22.515	-19.87	-57.9617	-1.39434		58.525	55.6642	69.325	28.0386
58.845	2.09137	7.69931	3.18171		58.845	12.7076	14.7337	17.3919			58.845	14.563	14.8347	20.6758		58.845	3.99785	6.6761	5.30574			-22.355	-19.6351	-58.7534	-3.76472		58.845	56.4863	70.6164	28.3689
59.165	2.06509	7.63847	3.2118		59.165	13.0762	15.0904	16.56			59.165	14.689	15.0239	21.0305		59.165	4.54443	6.34034	5.69226			-22.195	-19.3484	-57.6477	-2.23094		59.165	56.3812	72.0617	28.4928
59.485	2.07541	7.40366	3.28125		59.485	13.5	15.8736	15.4806			59.485	14.7923	15.135	21.1189		59.485	4.75135	6.6722	5.55171			-22.035	-19.3561	-57.0061	-2.92811		59.485	56.4788	73.5182	28.8081
59.805	1.95948	7.51452	3.2063		59.805	14.1373	16.5524	16.0708			59.805	14.8288	15.1601	21.0238		59.805	5.61808	6.33644	6.63706			-21.875	-19.4216	-56.9924	-0.557736		59.805	57.3535	74.5393	28.8194
60.125	1.9878	7.65296	3.29419		60.125	14.8099	16.0609	17.3521			60.125	14.9207	15.1544	21.1741		60.125	6.14904	7.35933	5.39944			-21.715	-18.987	-54.9858	0.976038		60.125	57.2972	74.1339	29.2098
60.445	2.15058	8.02459	3.26879		60.445	14.3387	16.6007	16.8698			60.445	14.9264	15.2117	21.014		60.445	4.58738	6.6722	5.67273			-21.555	-18.682	-55.8321	-1.25491		60.445	57.8716	74.8847	29.4801
60.765	2.12163	8.27629	3.42467		60.765	14.0664	15.6514	16.6194			60.765	14.9396	15.3975	20.9743		60.765	4.59519	5.23937	5.05197			-21.395	-18.7003	-55.4635	-1.25491		60.765	58.6224	75.6242	29.3262
61.085	2.01856	7.91709	3.26469		61.085	13.5739	16.1059	17.6983			61.085	15.0237	15.6913	21.4255		61.085	5.48533	6.41062	5.6376			-21.235	-18.5295	-53.5388	-3.34642		61.085	58.7312	76.3112	29.9231
61.405	2.04338	8.01106	3.32252		61.405	14.1035	15.991	18.1441			61.405	15.2513	16.0176	21.7584		61.405	5.65321	6.55507	4.09546			-21.075	-18.4425	-53.1292	-1.39434		61.405	59.0954	76.7391	30.0432
61.725	2.06877	8.13345	3.3522		61.725	14.6447	15.635	17.9			61.725	15.3838	16.3077	22.0579		61.725	4.84505	6.08267	5.13787			-20.915	-18.1299	-53.8664	-3.48585		61.725	59.6735	76.42	30.3022
62.045	2.16533	8.76405	3.51085		62.045	14.4574	15.914	16.7113			62.045	15.4049	16.5197	22.2331		62.045	4.67718	4.87629	5.28232			-20.755	-17.953	-53.2658	-0.139434		62.045	59.6547	78.053	30.6889
62.365	2.23971	9.23276	3.35351		62.365	14.207	16.1443	16.9413			62.365	15.4322	16.641	22.281		62.365	3.09209	6.25055	5.16129			-20.595	-18.014	-52.4057	-1.95208		62.365	59.8311	79.885	30.8315
62.685	2.22348	9.24506	3.38596		62.685	13.8608	15.4924	17.753			62.685	15.4939	16.6966	22.4973		62.685	5.1691	7.08213	4.66937			-20.435	-17.7761	-52.3921	-0.69717		62.685	59.9851	81.0562	31.4998
63.005	2.32024	9.20392	3.35732		63.005	13.6868	16.3577	17.5765			63.005	15.5274	16.7339	22.5684		63.005	4.71231	7.07432	5.41506			-20.275	-17.9286	-54.4261	-2.23094		63.005	60.6157	81.7319	31.9052
63.325	2.42183	9.54284	3.50372		63.325	13.9354	15.8516	17.9927			63.325	15.7285	16.8074	22.9734		63.325	4.29847	4.86067	5.9265			-20.115	-17.6724	-51.9553	-1.39434		63.325	61.1863	81.6794	32.168
63.645	2.35138	9.86788	3.51162		63.645	14.3677	16.0157	17.8942			63.645	15.927	16.9543	23.1624		63.645	4.57957	5.05588	6.55898			-19.955	-17.4497	-52.6378	-4.60132		63.645	61.2614	82.9107	32.2506
63.965	2.40639	9.77701	3.5031		63.965	14.9872	17.0243	17.8298			63.965	15.8837	17.1418	23.1562		63.965	5.47753	6.23103	5.21985			-19.795	-17.2942	-52.1327	-2.50981		63.965	61.3215	83.5076	32.1942
64.285	2.39613	9.79464	3.42443		64.285	15.7042	16.2006	17.4269			64.285	16.0681	17.2897	23.2008		64.285	6.02801	5.25109	4.65765			-19.635	-16.9068	-50.5902	-4.60132		64.285	62.1098	83.1247	33.2416
64.605	2.44483	9.94882	3.46283		64.605	16.2021	15.6513	18.3233			64.605	16.1803	17.3712	23.3995		64.605	5.34478	5.825	5.93822			-19.475	-16.8077	-50.0305	-6.27453		64.605	62.5866	83.2673	33.2379
64.925	2.4256	10.0178	3.58333		64.925	15.481	16.1402	18.4614			64.925	16.3063	17.4336	23.7626		64.925	5.44239	5.93431	6.10609			-19.315	-16.7818	-50.4537	-3.20698		64.925	62.504	84.0557	33.2604
65.245	2.41989	10.6534	3.55771		65.245	14.9453	16.9082	18.3278			65.245	16.4001	17.5092	23.9895		65.245	5.33307	6.50432	4.78649			-19.155	-16.829	-49.853	-3.06755		65.245	62.8681	85.0918	33.6057
65.565	2.3053	10.6602	3.56357		65.565	15.371	16.3931	19.2697			65.565	16.4561	17.5662	23.9565		65.565	5.94993	6.15685	5.21204			-18.995	-16.8168	-49.6619	-1.53377		65.565	63.2285	86.3756	33.8422
65.885	2.27611	10.6009	3.54321		65.885	15.6389	17.2198	19.7386			65.885	16.5261	17.5704	24.1476		65.885	4.83334	6.30521	6.05925			-18.835	-16.768	-49.6619	-4.74076		65.885	64.0844	86.8299	34.304
66.205	2.28929	11.0435	3.68525		66.205	15.5664	16.8245	18.9325			66.205	16.4391	17.5643	23.7388		66.205	6.07877	6.71514	6.04753			-18.675	-16.1977	-48.1467	3.34642		66.205	64.5161	86.462	34.1688
66.525	2.43248	11.0377	3.72572		66.525	16.0268	16.9211	19.2068			66.525	16.6627	17.6338	24.252		66.525	6.45356	6.80103	5.16129			-18.515	-16.0833	-48.4879	0.836604		66.525	64.839	87.2578	34.5968
66.845	2.54121	11.2463	3.70392		66.845	15.1769	17.2611	19.2691			66.845	16.68	17.8064	24.4188		66.845	5.37992	6.83617	5.68445			-18.355	-15.8255	-46.1536	-3.90415		66.845	65.068	87.8021	35.1336
67.165	2.43652	11.9635	3.67615		67.165	15.668	17.4588	18.5629			67.165	16.7519	18.0371	24.5064		67.165	4.9817	8.09721	4.89581			-18.195	-15.8987	-46.727	-4.04359		67.165	65.4659	88.857	35.7568
67.485	2.35203	11.6995	3.74427		67.485	15.2064	18.3271	17.9592			67.485	16.8876	18.2839	24.6505		67.485	4.23601	6.49651	5.94602			-18.035	-15.8774	-46.7543	-1.25491		67.485	65.7962	90.6815	35.9708
67.805	2.41432	11.7461	3.81337		67.805	15.6545	17.5687	17.9587			67.805	17.0442	18.5466	25.0739		67.805	5.39554	5.60246	4.96999			-17.875	-15.7417	-46.1946	0.418302		67.805	65.8863	91.4285	36.9017
68.125	2.52538	12.5069	3.78104		68.125	15.8924	17.3625	19.2441			68.125	17.1637	18.8408	25.128		68.125	5.90308	5.33307	4.27505			-17.715	-15.6807	-44.5838	1.25491		68.125	66.0815	91.2408	37.6113
68.445	2.56243	13.0372	3.77615		68.445	15.9973	17.2616	19.7198			68.445	17.2234	19.1693	24.9452		68.445	5.96555	7.08213	4.39998			-17.555	-15.5617	-43.6555	-1.25491		68.445	66.5358	91.8902	37.5061
68.765	2.48719	12.8648	3.78101		68.765	15.2871	18.0961	19.1338			68.765	17.3402	19.4994	25.5092		68.765	6.06315	5.48143	5.56342			-17.395	-15.3665	-47.6825	-3.06755		68.765	66.9825	92.7161	37.9904
69.085	2.49861	12.6844	3.91807		69.085	16.3461	17.6202	20.1363			69.085	17.4365	19.7703	25.5903		69.085	5.00122	7.94105	6.00459			-17.235	-15.1027	-44.966	-1.25491		69.085	67.3767	92.5397	38.8463
69.405	2.30116	13.0673	3.79863		69.405	16.5886	18.2678	20.9541			69.405	17.3002	19.9476	25.6739		69.405	5.58684	5.3565	5.08711			-17.075	-15.3924	-43.6692	1.11547		69.405	67.7934	93.6621	38.043
69.725	2.36789	13.6611	3.73961		69.725	16.5157	18.8268	20.4112			69.725	17.4527	20.0448	25.8042		69.725	7.21878	5.17691	5.4541			-16.915	-15.095	-43.0549	1.25491		69.725	67.8422	92.7912	38.8876
70.045	2.35675	13.5793	3.77203		70.045	16.8603	18.4938	20.1351			70.045	17.6211	20.0806	26.0159		70.045	4.91533	7.332	5.23937			-16.755	-15.0554	-43.8193	1.11547		70.045	68.4991	92.9339	39.2292
70.365	2.42114	14.1095	3.76502		70.365	16.2987	18.1885	20.4671			70.365	17.8182	20.0667	26.2892		70.365	4.7045	8.00742	5.13396			-16.595	-14.7107	-41.5396	2.64925		70.365	68.7694	93.2792	39.218
70.685	2.37559	14.7156	3.78673		70.685	16.0306	19.0661	20.4703			70.685	18.0089	20.0436	26.2379		70.685	5.13787	6.44185	4.63813			-16.435	-14.578	-42.6863	1.25491		70.685	69.2124	94.518	39.0303
71.005	2.52979	14.6312	3.76452		71.005	17.1236	18.912	20.6461			71.005	17.642	20.0803	26.2484		71.005	4.94656	8.49544	4.62642			-16.275	-14.6695	-44.0104	-2.09151		71.005	69.2349	95.0061	39.8148
71.325	2.60083	14.8114	4.03383		71.325	16.4242	18.5319	20.7077			71.325	17.8591	20.2197	26.5631		71.325	4.93875	7.21487	5.55171			-16.115	-14.6177	-42.0447	4.04359		71.325	69.5953	96.8455	40.2128
71.645	2.52578	15.1612	4.0345		71.645	16.3819	18.5716	21.1079			71.645	18.0067	20.4471	27.0352		71.645	4.16573	6.36377	5.59075			-15.955	-14.3828	-42.0584	0.418302		71.645	70.5601	97.4011	40.0926
71.965	2.64727	15.016	3.97472		71.965	16.695	19.7644	21.0593			71.965	17.9929	20.7046	26.8748		71.965	5.18862	5.66102	6.6722			-15.795	-13.904	-41.4441	-3.76472		71.965	70.47	98.9402	39.7923
72.285	2.68594	15.6315	3.89365		72.285	17.2969	19.1709	21.0409			72.285	18.1824	20.9265	26.9186		72.285	5.89917	6.6722	6.31301			-15.635	-13.6737	-41.0209	-1.95208		72.285	71.3259	98.5761	40.0101
72.605	2.64622	15.6345	3.89343		72.605	17.4807	18.4947	21.6219			72.605	18.3082	21.089	26.6285		72.605	6.53946	7.10165	6.395			-15.475	-13.6035	-42.0311	-3.62528		72.605	71.3784	98.7826	40.0589
72.925	2.67942	16.2453	3.88604		72.925	17.6752	18.6361	22.1599			72.925	18.5074	21.2465	27.3461		72.925	5.79767	5.23156	6.59802			-15.315	-13.4297	-39.1644	-2.09151		72.925	71.8552	99.2781	40.2015
73.245	2.64002	15.5561	3.93433		73.245	18.4113	18.9006	22.2401			73.245	18.4612	21.4649	27.5892		73.245	5.55951	6.92597	5.56342			-15.155	-13.5608	-39.9561	-1.95208		73.245	72.0279	101.012	40.622
73.565	2.58649	16.3525	3.94378		73.565	18.1147	18.9334	22.1119			73.565	18.4963	21.7309	27.3742		73.565	6.395	6.38719	5.48143			-14.995	-13.4953	-40.4476	1.53377		73.565	72.392	101.677	40.6858
73.885	2.57648	16.8186	3.95643		73.885	18.2153	19.1373	22.0421			73.885	18.4301	21.9934	27.7811		73.885	7.17583	7.72241	6.34815			-14.835	-13.2543	-39.5603	-1.67321		73.885	72.4934	101.654	41.3427
74.205	2.67682	17.1846	3.92991		74.205	18.2728	19.8365	21.7626			74.205	18.618	22.2434	27.756		74.205	7.1407	7.44131	5.25889			-14.675	-13.0865	-39.8879	1.53377		74.205	73.0527	102.612	41.9922
74.525	2.76216	17.4325	4.33425		74.525	17.9034	20.2643	21.8396			74.525	18.824	22.4943	27.9379		74.525	5.56732	7.18364	6.57069			-14.515	-12.8639	-39.0961	0.976038		74.525	73.2291	105.025	42.7054
74.845	2.68356	17.4816	4.03562		74.845	17.6822	20.3028	22.3003			74.845	18.8519	22.7454	27.8685		74.845	5.76643	6.71124	5.28622			-14.355	-12.7953	-39.1917	-1.53377		74.845	74.1676	104.744	42.4389
75.165	2.71193	17.5618	4.18341		75.165	17.5283	19.8881	21.3024			75.165	19.1825	22.9775	28.2243		75.165	4.20087	8.38612	5.97726			-14.195	-12.8791	-37.9768	-1.25491		75.165	74.8997	106.084	43.0508
75.485	2.74911	18.282	4.30138		75.485	18.4771	19.9632	22.1515			75.485	19.3361	23.1602	28.5563		75.485	5.80157	7.38275	5.98897			-14.035	-12.7709	-36.2977	-0.418302		75.485	75.5604	106.321	42.4539
75.805	2.74882	18.459	4.30794		75.805	18.6231	19.9238	21.7077			75.805	19.1944	23.2697	29.3482		75.805	6.53165	7.36714	4.76697			-13.875	-12.7053	-36.8301	0.418302		75.805	75.2788	106.306	43.0208
76.125	2.82579	19.4021	4.21765		76.125	18.6338	20.018	22.3382			76.125	19.2009	23.3218	28.8158		76.125	5.6415	7.54282	5.93041			-13.715	-12.4338	-35.6971	-0.557736		76.125	75.5378	106.497	43.276
76.445	2.91851	18.4154	4.30884		76.445	18.4205	19.8496	22.0925			76.445	19.2734	23.3808	29.1687		76.445	5.60636	7.12508	6.32863			-13.555	-12.3515	-34.9463	0.278868		76.445	75.3952	108.074	43.216
76.765	2.67199	19.8848	4.30661		76.765	19.0895	19.2667	22.2104			76.765	19.3677	23.5107	29.2901		76.765	5.63369	7.02747	5.95774			-13.395	-12.1242	-35.9701	-1.53377		76.765	76.131	107.882	43.2948
77.085	2.56701	20.6127	4.30584		77.085	18.8388	19.8605	22.7791			77.085	19.5575	23.7349	29.6718		77.085	5.94212	7.57406	5.64931			-13.235	-12.2584	-36.0793	-1.39434		77.085	76.1235	108.378	43.4037
77.405	2.82687	20.0187	4.28829		77.405	19.5316	20.0289	23.6731			77.405	19.7971	24.0616	29.2795		77.405	4.76697	7.03138	4.80992			-13.075	-12.1929	-36.0247	-3.06755		77.405	77.4148	109.343	43.8767
77.725	2.77519	19.7658	4.16272		77.725	19.3859	20.623	23.197			77.725	19.8701	24.4861	29.2519		77.725	6.10219	7.94495	5.27061			-12.915	-12.08	-35.5196	-0.278868		77.725	77.7264	110.172	44.2258
78.045	2.74298	20.5273	4.14875		78.045	18.3616	20.63	22.7626			78.045	19.9547	24.9267	29.5837		78.045	4.82944	6.26617	5.46191			-12.755	-11.7597	-35.5332	-1.67321		78.045	78.4322	111.024	44.5111
78.365	2.80863	21.1288	4.16753		78.365	18.1024	20.9275	22.8248			78.365	20.0063	25.2372	29.8662		78.365	4.72793	7.16022	5.98507			-12.595	-11.6591	-34.1272	2.37038		78.365	78.297	111.208	44.4961
78.685	2.83255	21.351	4.1566		78.685	18.2389	20.7905	23.3626			78.685	19.9536	25.3549	29.9614		78.685	4.17354	8.05427	4.8841			-12.435	-11.3419	-34.1545	-0.976038		78.685	78.7475	111.843	44.7401
79.005	2.87812	22.3797	4.20448		79.005	19.2328	20.6042	23.5451			79.005	20.0669	25.3933	30.1799		79.005	5.70006	7.86687	5.52047			-12.275	-11.3617	-34.878	0.139434		79.005	78.9052	112.218	45.1643
79.325	2.93953	21.3126	4.27939		79.325	19.092	21.2746	23.6729			79.325	20.1442	25.5218	30.3348		79.325	5.41116	7.75365	7.16802			-12.115	-11.3053	-32.9259	-4.32245		79.325	79.4608	112.845	45.5434
79.645	3.06069	22.6272	4.47121		79.645	19.1631	21.5154	23.9309			79.645	20.0783	25.7692	30.5376		79.645	5.88356	5.06369	6.30521			-11.955	-11.2656	-32.4891	0.69717		79.645	79.1267	114.065	45.6974
79.965	3.02864	22.2267	4.4266		79.965	19.5904	21.5773	23.6141			79.965	20.1329	26.0405	30.576		79.965	6.41062	7.21487	5.69616			-11.795	-10.8859	-32.6529	-3.06755		79.965	79.8587	114.11	46.3018
80.285	2.92858	22.8923	4.22595		80.285	20.2402	21.9155	23.7815			80.285	20.2462	26.3132	30.9477		80.285	5.50486	7.8044	6.35596			-11.635	-10.7791	-32.2707	-0.557736		80.285	80.4969	113.753	46.2792
80.605	2.93047	22.8814	4.50498		80.605	20.9019	20.8036	23.721			80.605	20.4181	26.653	31.005		80.605	6.35986	6.97672	6.65268			-11.475	-10.4299	-30.5507	-3.48585		80.605	80.5607	115.274	46.0953
80.925	3.10548	23.7682	4.49335		80.925	20.263	20.866	23.5964			80.925	20.606	27.0419	31.1005		80.925	7.25392	6.96891	4.96608			-11.315	-10.5336	-31.2059	-2.50981		80.925	80.8723	115.101	46.1328
81.245	3.09915	23.9482	4.47567		81.245	21.3612	21.4268	23.8771			81.245	20.6074	27.3394	31.3857		81.245	5.72349	6.06315	5.77815			-11.155	-10.3384	-31.2742	-4.18302		81.245	80.9774	116.216	46.8498
81.565	2.92685	25.1871	4.52779		81.565	20.2401	21.2459	24.4074			81.565	20.7107	27.4477	31.6937		81.565	7.32419	8.04255	6.24274			-10.995	-10.0928	-30.578	-0.836604		81.565	81.5029	116.212	46.7823
81.885	2.8037	25.294	4.4293		81.885	20.7657	20.7598	24.7984			81.885	20.9202	27.4327	32.08		81.885	6.45747	9.61983	6.31301			-10.835	-10.1798	-32.3799	-3.34642		81.885	81.6719	117.947	47.5556
82.205	2.83449	24.4788	4.75925		82.205	20.6922	21.3061	24.4493			82.205	20.8653	27.4494	32.4253		82.205	5.4502	7.19145	5.70006			-10.675	-10.2148	-31.752	0.278868		82.205	82.4039	118.863	47.6081
82.525	3.11212	25.5084	4.76871		82.525	19.8857	22.1336	24.3405			82.525	21.0508	27.6088	32.631		82.525	6.59802	8.269	6.38329			-10.515	-9.96779	-30.7691	-2.92811		82.525	82.9445	120.473	47.8409
82.845	3.02292	24.7897	4.80557		82.845	19.8251	22.7452	25.0123			82.845	21.0459	27.9245	32.3742		82.845	5.94993	7.7107	5.83671			-10.355	-9.68565	-31.0558	-1.95208		82.845	83.6915	121.355	48.5767
83.165	2.97758	25.3453	4.64387		83.165	20.6235	22.589	24.3674			83.165	21.1146	28.3449	32.3834		83.165	6.50822	9.15133	7.34762			-10.195	-9.68108	-30.4278	4.32245		83.165	83.9318	121.644	48.5729
83.485	2.96004	26.6128	4.71287		83.485	20.4435	22.3498	24.647			83.485	21.2647	28.8043	32.5056		83.485	5.41896	7.00795	5.97726			-10.035	-9.39284	-29.9227	0.278868		83.485	84.6488	122.534	49.136
83.805	2.87829	27.0819	4.83031		83.805	20.9115	21.7577	24.7169			83.805	21.3468	29.2602	32.5421		83.805	5.75472	7.73803	5.12225			-9.875	-9.44317	-28.3802	-1.39434		83.805	84.874	123.946	49.3913
84.125	3.0269	27.9866	4.75433		84.125	20.3782	21.9799	25.3049			84.125	21.4526	29.7042	32.9749		84.125	6.33644	6.94158	7.35542			-9.715	-9.02988	-30.3596	1.21005e-08		84.125	84.9529	123.247	49.9056
84.445	3.13196	27.8233	4.6896		84.445	20.3042	22.2785	25.2488			84.445	21.448	30.1364	32.8187		84.445	4.92704	6.31692	5.98116			-9.555	-8.90635	-28.5986	-1.95208		84.445	85.8388	125.222	49.6466
84.765	3.15181	27.9769	4.63475		84.765	20.7443	21.3135	24.9767			84.765	21.6778	30.5206	33.0612		84.765	6.73466	6.62535	6.63316			-9.395	-9.10308	-27.5884	-0.557736		84.765	85.5723	127.114	50.3185
85.085	2.90112	27.6515	4.80148		85.085	22.0134	22.0041	25.664			85.085	21.7867	30.7822	33.7233		85.085	5.85623	6.37548	6.24664			-9.235	-8.8606	-29.0627	3.06755		85.085	86.049	129.366	50.1233
85.405	2.93807	28.6719	4.68829		85.405	21.3601	23.0236	25.6575			85.405	21.9371	30.8858	33.7901		85.405	6.68391	8.11283	5.84452			-9.075	-8.56168	-28.0662	3.06755		85.405	87.3029	130.459	51.1181
85.725	2.97531	29.2356	4.91158		85.725	20.71	22.973	24.9693			85.725	22.0271	30.9235	33.878		85.725	5.89527	6.34034	5.71178			-8.915	-8.44426	-27.4656	0.139434		85.725	87.5656	130.211	51.7976
86.045	3.07585	30.2125	4.84771		86.045	21.2894	22.5356	25.4033			86.045	21.9819	31.0711	33.6687		86.045	5.01684	6.74638	5.173			-8.755	-8.33293	-27.37	0.69717		86.045	87.7684	130.091	51.7638
86.365	3.08357	29.6745	4.76242		86.365	21.4938	22.5464	25.4224			86.365	22.138	31.4218	33.7074		86.365	7.18755	8.36269	6.83617			-8.595	-8.18805	-26.5646	-0.139434		86.365	87.9561	130.459	52.0829
86.685	3.0449	29.7871	5.0027		86.685	21.8359	23.3714	25.5352			86.685	22.2256	31.9212	34.2584		86.685	6.28959	7.46084	5.83671			-8.435	-8.08282	-26.2097	1.39434		86.685	88.4178	131.3	52.2481
87.005	3.19176	30.1725	5.13192		87.005	22.899	24.1363	26.6256			87.005	22.2664	32.4589	34.515		87.005	5.39554	7.3359	6.37548			-8.275	-7.89676	-25.4862	-0.557736		87.005	88.4779	131.897	52.4358
87.325	3.36249	31.093	5.2644		87.325	21.8442	23.4758	26.4046			87.325	22.3999	32.9349	34.7416		87.325	6.99624	5.95774	7.04309			-8.115	-7.87083	-24.3395	1.39434		87.325	88.9621	132.497	52.7962
87.645	3.21442	31.7754	4.97461		87.645	22.1994	23.4509	26.2241			87.645	22.3991	33.2853	35.1863		87.645	5.69226	7.39837	6.00459			-7.955	-7.57192	-26.1141	-0.139434		87.645	88.797	131.54	53.4081
87.965	3.21492	32.8726	4.87404		87.965	22.7889	23.1675	26.165			87.965	22.5148	33.5348	34.7324		87.965	7.07042	6.59802	7.80831			-7.795	-7.43162	-25.5954	-0.418302		87.965	89.7617	133.586	53.5019
88.285	3.22803	33.2218	5.03712		88.285	22.6264	23.4598	26.4649			88.285	22.6998	33.8094	35.2371		88.285	5.3565	7.0509	6.14904			-7.635	-7.49262	-25.0084	-1.39434		88.285	89.9419	135.425	53.2053
88.605	3.35488	32.9695	4.87982		88.605	22.961	23.8526	27.3937			88.605	22.5676	34.2033	35.0806		88.605	5.84842	6.89473	6.6722			-7.475	-7.21048	-24.8037	-5.29849		88.605	90.1259	137.314	53.4569
88.925	3.36038	32.914	4.80472		88.925	22.945	24.305	27.6641			88.925	22.7238	34.645	35.3972		88.925	7.6131	5.42287	7.42179			-7.315	-6.9985	-24.4487	-1.11547		88.925	91.1395	138.139	53.8998
89.245	3.35459	34.0941	5.17229		89.245	23.3851	24.1927	27.1681			89.245	22.7979	35.0186	35.6857		89.245	7.35152	7.58577	6.52384			-7.155	-6.89479	-23.889	-4.04359		89.245	91.5561	139.217	54.0763
89.565	3.23191	34.1373	5.16811		89.565	23.1646	24.551	27.1779			89.565	23.0253	35.3575	35.822		89.565	7.8942	8.25728	6.85569			-6.995	-6.80329	-25.063	-1.11547		89.565	91.6988	139.093	54.4517
89.885	3.23976	35.2387	5.12855		89.885	23.7387	24.8469	26.9841			89.885	22.8955	35.772	36.1621		89.885	6.65268	8.11283	4.64594			-6.835	-6.72246	-23.6297	-2.37038		89.885	92.7199	140.05	55.24
90.205	3.3461	34.735	5.11273		90.205	23.2062	23.9418	27.5524			90.205	22.9718	36.2015	36.075		90.205	5.96555	8.03865	7.32029			-6.675	-6.46625	-23.8344	-1.67321		90.205	93.1328	139.525	55.8144
90.525	3.31426	35.812	5.28951		90.525	23.5419	25.2138	26.8117			90.525	23.174	36.441	36.3113		90.525	5.59075	8.30413	7.17974			-6.515	-6.41745	-23.9163	-0.278868		90.525	93.2004	139.968	55.4164
90.845	3.32018	36.4848	5.35113		90.845	23.5444	25.1125	27.0883			90.845	23.3984	36.4217	36.5065		90.845	5.9265	9.15524	6.45356			-6.355	-6.34882	-23.0973	1.11547		90.845	93.5157	138.597	55.9795
91.165	3.39501	36.43	5.22733		91.165	23.8426	25.3518	26.8757			91.165	23.5279	36.2926	36.1815		91.165	6.05144	8.4642	6.35596			-6.195	-6.13532	-22.3601	0.139434		91.165	93.8686	140.613	56.3737
91.485	3.3683	37.3612	5.2368		91.485	23.747	25.7435	27.2849			91.485	23.5014	36.2813	36.7339		91.485	5.57903	7.88248	7.00015			-6.035	-6.07431	-23.1382	0.278868		91.485	93.8986	142.066	56.5539
91.805	3.38573	37.3004	5.47652		91.805	23.8077	25.7078	27.9139			91.805	23.5669	36.5739	37.2103		91.805	6.05534	8.39783	6.80494			-5.875	-5.81658	-22.4967	-1.25491		91.805	94.6382	140.437	56.9368
92.125	3.59575	38.5754	5.55454		92.125	23.7513	25.6167	28.4341			92.125	23.7726	37.2322	36.8415		92.125	7.08604	8.11283	5.91479			-5.715	-5.61527	-20.7084	-0.836604		92.125	94.6344	143.658	56.6815
92.445	3.46252	39.3073	5.30025		92.445	25.819	25.2066	27.9606			92.445	24.1079	38.0819	37.0581		92.445	6.3911	8.35879	7.21878			-5.555	-5.54207	-22.4421	1.25491		92.445	95.6743	144.593	57.3122
92.765	3.47556	39.1042	5.38281		92.765	25.3146	25.3683	27.7263			92.765	23.8243	38.7876	37.4477		92.765	5.52828	8.06988	8.03475			-5.395	-5.45209	-21.0224	-0.139434		92.765	95.7719	144.228	57.4061
93.085	3.3275	39.8034	5.33157		93.085	25.1969	26.2878	27.3804			93.085	24.0308	39.2024	37.9576		93.085	6.03972	8.8351	6.38329			-5.235	-5.36516	-21.7186	-2.92811		93.085	96.0309	143.984	57.2897
93.405	3.22287	41.367	5.41852		93.405	25.7645	26.1711	29.2793			93.405	23.9497	39.5186	37.4669		93.405	5.98507	7.91762	5.49314			-5.075	-5.07845	-19.63	3.62528		93.405	96.7892	144.371	57.4586
93.725	3.1654	41.3953	5.50667		93.725	25.8525	26.1981	29.4597			93.725	24.2439	39.9489	37.6826		93.725	7.1407	7.5233	6.89083			-4.915	-5.02202	-19.7528	-0.139434		93.725	97.3973	145.967	57.3685
94.045	3.23171	41.0068	5.53214		94.045	24.5954	26.7449	28.6869			94.045	24.2514	40.44	37.6294		94.045	5.32917	8.14797	6.75809			-4.755	-4.76734	-20.5309	5.29849		94.045	97.0858	148.256	57.9129
94.365	3.33298	41.2816	5.6762		94.365	24.1301	27.1301	29.0044			94.365	24.3052	40.8425	37.9692		94.365	5.9226	7.69118	6.34034			-4.595	-4.74751	-20.5446	1.39434		94.365	97.4537	150.55	58.5323
94.685	3.48448	41.7159	5.68715		94.685	24.343	27.6483	29.7384			94.685	24.4034	41.1738	38.049		94.685	5.02464	9.54565	5.50095			-4.435	-4.60416	-19.8484	3.06755		94.685	97.7502	150.336	58.3258
95.005	3.54334	41.531	5.39107		95.005	24.1759	26.1345	30.1323			95.005	24.5161	41.5795	38.314		95.005	5.7391	7.81221	6.70343			-4.275	-4.60111	-19.2614	1.25491		95.005	97.9867	150.704	58.247
95.325	3.63139	43.6956	5.73285		95.325	24.5373	25.893	29.9687			95.325	24.349	42.1511	38.0344		95.325	4.84896	7.64824	7.59358			-4.115	-4.47758	-20.2716	-1.81264		95.325	98.5386	151.879	59.2005
95.645	3.5988	44.7025	5.7271		95.645	25.0247	27.012	30.3425			95.645	24.4523	42.8635	38.4254		95.645	5.90698	9.53004	7.28905			-3.955	-4.30982	-19.3843	-4.04359		95.645	99.1542	152.941	58.8814
95.965	3.76481	43.986	5.56289		95.965	24.4031	28.6307	29.858			95.965	24.6502	43.6355	38.5235		95.965	6.66439	7.44912	7.38275			-3.795	-4.11919	-19.3433	-3.06755		95.965	99.1655	154.511	58.8589
96.285	3.69831	44.2797	5.4996		96.285	25.5047	28.4282	29.4413			96.285	24.6159	44.3691	38.9301		96.285	6.80494	9.17086	7.79269			-3.635	-3.87823	-17.6233	-3.90415		96.285	99.3307	153.512	59.5721
96.605	3.83275	44.4109	5.61001		96.605	26.2999	27.4202	29.9466			96.605	24.66	44.9707	38.6306		96.605	7.39056	9.25284	7.43741			-3.475	-3.7425	-18.6471	-2.78868		96.605	99.9313	155.329	59.9888
96.925	3.78722	45.7519	5.48866		96.925	26.8324	27.4649	29.9729			96.925	24.9055	45.4236	39.3503		96.925	6.18027	7.76536	8.56962			-3.315	-3.72572	-18.9338	-0.976038		96.925	100.224	157.518	60.612
97.245	3.72588	46.1403	5.69137		97.245	26.8047	27.5462	31.2531			97.245	25.0634	45.8076	39.6255		97.245	6.37158	8.87414	6.53946			-3.155	-3.56711	-18.3741	-1.25491		97.245	100.078	156.519	60.5669
97.565	3.68518	44.8853	5.62963		97.565	27.7103	26.8708	31.1969			97.565	25.1858	46.2407	39.3984		97.565	7.32809	7.4296	6.71514			-2.995	-3.36733	-17.8008	1.21005e-08		97.565	101.335	157.409	60.8072
97.885	3.76745	46.3867	5.72259		97.885	27.642	27.1557	30.2264			97.885	25.2524	46.798	38.9942		97.885	6.47308	9.45586	7.48036			-2.835	-3.3109	-18.2785	-1.95208		97.885	102.394	157.968	60.8785
98.205	3.77948	46.0836	5.99284		98.205	27.527	26.281	30.923			98.205	25.3664	47.4406	39.9973		98.205	6.94939	8.30804	6.90645			-2.675	-3.15535	-16.9953	-3.48585		98.205	102.859	159.229	62.2712
98.525	3.7158	47.2663	5.93279		98.525	26.9235	27.8254	31.7837			98.525	25.649	48.0325	40.4767		98.525	5.98897	8.05427	7.62871			-2.515	-2.96472	-16.4084	-2.64925		98.525	102.751	158.67	62.549
98.845	3.60242	46.3363	6.00549		98.845	27.3573	27.8247	31.6761			98.845	25.6603	48.4737	40.3282		98.845	5.04417	9.50661	8.29632			-2.355	-2.88846	-16.8315	-0.69717		98.845	102.356	159.278	62.1511
99.165	3.73393	48.7072	5.88876		99.165	27.156	28.0099	31.0276			99.165	25.7085	48.7555	40.3939		99.165	7.65214	9.37777	8.12845			-2.195	-2.69631	-16.8452	1.81264		99.165	102.657	161.163	63.1835
99.485	3.81096	48.9225	5.91844		99.485	26.5843	29.0103	31.2354			99.485	25.716	48.8742	40.4645		99.485	6.47699	8.66722	6.37939			-2.035	-2.5072	-15.4801	2.64925		99.485	103.077	162.052	63.2323
99.805	3.87832	49.2755	6.03651		99.805	26.8623	29.4418	31.9975			99.805	25.7074	48.8103	40.7119		99.805	8.15968	9.06154	8.32756			-1.875	-2.39892	-17.2274	-0.557736		99.805	102.908	162.796	63.1684
99.9981	3.8543	48.3518	5.94795		99.9981	27.5576	28.7612	33.1568			99.9981	26.0456	48.6347	40.6378		99.9981	5.9265	7.26563	6.06705			-1.715	-2.21439	-15.9169	3.34642		99.9981	103.907	163.719	63.2473
100	3.7796	49.178	5.92482		100	27.9423	29.0196	32.5937			100	26.0026	48.5234	40.6524		100	6.57459	9.3075	7.96057			-1.555	-2.11373	-15.7258	0.69717		100	104.868	165.116	62.7367
100	3.66803	50.0016	5.92858		100	27.2235	28.882	31.5134			100	25.9091	48.5989	39.9565		100	6.33254	7.93324	6.70343			-1.395	-1.98868	-16.1626	1.11547		100	104.241	165.502	63.3824
100	3.68511	50.1843	5.73972		100	28.045	28.4067	31.0065			100	25.9018	48.8012	40.986		100	6.60973	8.10502	5.21204			-1.235	-1.74009	-15.9306	2.64925		100	104.47	165.705	63.4688
100	3.614	49.616	5.86574		100	28.6752	27.3856	31.9714			100	25.8358	48.9037	41.5892		100	5.80548	7.85516	4.95437			-1.075	-1.8011	-14.9204	2.09151		100	104.763	165.255	64.0244
100	3.44869	48.5891	6.1201		100	27.5029	27.7767	31.0272			100	25.8596	48.6624	41.3502		100	6.70343	9.8697	5.97726			-0.915	-1.59521	-15.2207	2.23094		100	104.102	165.547	63.1459
100	3.55381	48.3213	6.05851		100	26.4038	28.1212	31.8261			100	25.965	48.0591	40.8711		100	5.84452	7.46084	5.64931			-0.755	-1.42288	-15.248	-1.11547		100	104.323	168.134	63.5363
100	3.49536	48.4393	5.87949		100	26.059	27.5865	31.6091			100	25.9088	47.2708	41.1864		100	4.72793	6.87912	6.07096			-0.595	-1.37255	-15.248	-0.139434		100	104.14	169.301	63.4312
100	3.57731	48.0728	5.94595		100	26.5248	27.6576	32.0747			100	25.8783	46.1075	40.6143		100	6.24274	8.59694	6.06315			-0.435	-1.16362	-15.1934	2.78868		100	105.277	167.342	63.1497
100	3.57147	48.0181	6.05069		100	26.3149	27.9824	31.6951			100	25.8756	43.0005	41.1766		100	10.8594	34.6587	0.653812			-0.275	-0.994339	-15.0979	-0.976038		100	105.363	168.029	63.7803
																						-0.115	-0.732029	-13.8966	3.06755
																						0.045	-0.796081	-13.8966	-1.25491
																						0.205	-0.611549	-13.5144	2.37038
																						0.365	-0.451418	-13.9785	1.11547
																						0.525	-0.225709	-12.5861	0.557736
																						0.685	-0.166231	-13.6236	1.67321
																						0.845	-0.0152506	-12.5861	0.278868
																						1.005	0.204358	-12.5725	-0.976038
																						1.165	0.155556	-12.9956	0.278868
																						1.325	0.366014	-12.1902	-0.976038
																						1.485	0.520045	-12.2585	-0.69717
																						1.645	0.696952	-11.4667	0.418302
																						1.805	0.796081	-12.5861	-1.95208
																						1.965	0.899785	-12.6953	2.23094
																						2.125	1.07974	-11.1528	0.278868
																						2.285	1.2414	-12.8182	0.139434
																						2.445	1.27647	-11.5486	-0.976038
																						2.605	1.44881	-10.9071	-0.69717
																						2.765	1.67147	-11.262	3.76472
																						2.925	1.73704	-11.0163	-0.278868
																						3.085	1.92768	-11.1664	-0.418302
																						3.245	2.06646	-10.1972	-1.39434
																						3.405	2.16406	-9.29625	0.69717
																						3.565	2.34554	-9.66483	0.557736
																						3.725	2.42484	-10.0744	-1.67321
																						3.885	2.68106	-9.11879	-2.09151
																						4.045	2.74053	-9.36451	-2.23094
																						4.205	2.83966	-9.10514	0
																						4.365	3.0852	-8.4772	-2.64925
																						4.525	3.17975	-8.76387	-0.557736
																						4.685	3.33531	-8.62736	-0.836604
																						4.845	3.62202	-9.26895	-2.09151
																						5.005	3.71505	-8.4772	-0.278868
																						5.165	3.82485	-8.73657	-0.278868
																						5.325	4.04751	-7.74005	3.34642
																						5.485	4.00786	-7.54894	-2.09151
																						5.645	4.09936	-8.4772	-3.62528
																						5.805	4.39827	-7.90386	2.37038
																						5.965	4.61026	-7.54894	2.23094
																						6.125	4.71853	-7.94481	1.53377
																						6.285	4.83139	-7.43973	1.25491
																						6.445	4.98695	-6.62068	2.23094
																						6.605	5.17453	-6.96195	0.69717
																						6.765	5.31788	-6.98925	3.62528
																						6.925	5.45514	-7.38513	0.836604
																						7.085	5.50394	-6.55242	4.32245
																						7.245	5.61069	-6.59338	0.976038
																						7.405	5.79523	-6.60703	4.88019
																						7.565	5.97976	-6.96195	2.78868
																						7.725	6.15209	-6.56608	0.278868
																						7.885	6.40525	-5.92448	0.976038
																						8.045	6.56233	-6.36131	2.92811
																						8.205	6.64011	-5.81528	1.95208
																						8.365	6.73466	-5.51496	-0.557736
																						8.525	6.89632	-5.55591	-0.69717
																						8.685	7.01832	-5.55591	2.23094
																						8.845	7.18761	-5.58321	3.20698
																						9.005	7.21811	-4.81876	2.42009e-08
																						9.165	7.41942	-5.03718	-2.50981
																						9.325	7.69698	-5.05083	-0.69717
																						9.485	7.93184	-5.3921	2.09151
																						9.645	7.95319	-5.09178	1.81264
																						9.805	8.04469	-4.91432	4.60132
																						9.965	8.37563	-4.42289	-0.976038
																						10.125	8.45951	-4.10892	2.78868
																						10.285	8.38935	-4.45019	1.11547
																						10.445	8.70352	-4.614	-0.557736
																						10.605	9.03598	-4.28638	2.23094
																						10.765	8.9765	-4.32733	0.836604
																						10.925	9.14731	-3.52193	0.278868
																						11.085	9.38064	-4.05431	0.976038
																						11.245	9.58195	-4.04066	8.36604
																						11.405	9.59567	-4.04066	3.20698
																						11.565	9.71311	-4.35463	2.23094
																						11.725	9.86256	-3.69939	-4.18302
																						11.885	9.93424	-3.82225	0.976038
																						12.045	9.99829	-3.79495	-0.69717
																						12.205	10.3064	-3.79495	0.418302
																						12.365	10.6342	-3.48098	0.139434
																						12.525	10.5824	-3.22161	-1.95208
																						12.685	10.6922	-3.1124	-1.53377
																						12.845	10.7669	-3.30351	-0.69717
																						13.005	10.8615	-3.38542	0.139434
																						13.165	11.3358	-2.75748	0.278868
																						13.325	11.441	-2.67557	0.976038
																						13.485	11.6332	-2.55272	-2.78868
																						13.645	11.7704	-2.75748	5.15906
																						13.805	11.7933	-2.77113	2.78868
																						13.965	11.8253	-2.96224	2.78868
																						14.125	12.1334	-2.59367	4.32245
																						14.285	12.3484	-2.79843	2.92811
																						14.445	12.2112	-2.23874	3.76472
																						14.605	11.8421	-1.82922	2.64925
																						14.765	12.1151	-2.67557	2.09151
																						14.925	12.6458	-2.307	2.64925
																						15.085	13.2421	-2.12954	4.18302
																						15.245	13.3458	-2.23874	1.25491
																						15.405	13.204	-1.73366	7.39
																						15.565	13.1918	-2.18414	3.76472
																						15.725	13.5441	-1.5562	4.32245
																						15.885	13.7149	-1.63811	2.78868
																						16.045	13.8094	-1.51525	1.11547
																						16.205	13.9863	-1.56985	3.06755
																						16.365	14.2105	-1.25588	0.557736
																						16.525	14.546	-1.4743	4.74076
																						16.685	14.5689	-1.5835	3.62528
																						16.845	14.8617	-1.41969	1.53377
																						17.005	14.7931	-1.21493	5.85623
																						17.165	14.9746	-1.26953	3.06755
																						17.325	15.1118	-0.805402	-0.69717
																						17.485	15.3818	-1.01017	3.76472
																						17.645	15.5876	-0.914609	0.139434
																						17.805	15.426	-1.20128	3.34642
																						17.965	15.7584	-0.955562	2.50981
																						18.125	16.0177	-0.7781	-1.25491
																						18.285	16.0131	-0.764449	-1.53377
																						18.445	16.0467	-0.955562	-1.25491
																						18.605	15.9369	-0.477781	3.62528
																						18.765	16.2053	-0.559686	0.557736
																						18.925	16.8565	-0.941911	2.23094
																						19.085	16.9937	-0.791751	1.11547
																						19.245	16.8534	-0.286669	2.23094
																						19.405	16.9282	-0.368574	2.64925
																						19.565	17.1844	-0.436828	3.90415
																						19.725	17.4192	-0.259367	1.39434
																						19.885	17.4497	-0.382225	-1.25491
																						20.045	17.8508	0.46413	3.90415
																						20.205	17.8874	-0.0409527	2.64925
																						20.365	17.9057	0.273018	3.34642
																						20.525	18.0354	-0.31397	5.01962
																						20.685	18.2336	-0.423177	4.04359
																						20.845	18.502	-0.122858	1.25491
																						21.005	18.4502	0.259367	3.20698
																						21.165	18.7476	0.163811	1.39434
																						21.325	18.9717	0.31397	0.278868
																						21.485	18.9717	0.450479	2.09151
																						21.645	19.048	0.368574	2.42009e-08
																						21.805	19.0022	0.0819053	6.27453
																						21.965	19.4903	0.204763	2.23094
																						22.125	19.838	-0.0819053	3.20698
																						22.285	19.6961	-0.0136509	4.32245
																						22.445	19.6138	0.382225	7.11114
																						22.605	19.9905	0.232065	3.48585
																						22.765	20.1872	1.10572	2.78868
																						22.925	20.0286	1.17398	3.06755
																						23.085	20.0728	1.21493	5.01962
																						23.245	20.9985	0.491432	3.76472
																						23.405	21.3417	1.16033	8.64491
																						23.565	21.3539	0.764449	3.90415
																						23.725	20.9787	1.03747	8.22661
																						23.885	21.3066	1.17398	5.15906
																						24.045	21.4103	0.969213	2.92811
																						24.205	21.6604	0.92826	2.09151
																						24.365	21.6589	1.10572	4.32245
																						24.525	22.2293	0.696195	0.976038
																						24.685	22.3025	0.860006	-0.139434
																						24.845	22.2262	0.92826	2.37038
																						25.005	22.4153	1.36509	2.50981
																						25.165	22.7173	1.51525	2.37038
																						25.325	22.6014	1.09207	2.92811
																						25.485	22.8012	1.56985	7.25057
																						25.645	22.9003	1.5016	-0.836604
																						25.805	22.9781	1.10572	-0.418302
																						25.965	23.2739	1.33779	3.20698
																						26.125	23.4188	1.26953	0.69717
																						26.285	23.3639	1.18763	3.06755
																						26.445	23.6201	1.51525	3.48585
																						26.605	24.1127	1.63811	-0.418302
																						26.765	24.1417	1.18763	3.06755
																						26.925	24.253	1.4743	3.76472
																						27.085	24.2423	1.54255	1.11547
																						27.245	24.462	1.37874	2.23094
																						27.405	24.6084	1.5562	7.80831
																						27.565	24.7792	1.48795	1.25491
																						27.725	24.5916	1.69271	2.50981
																						27.885	25.1589	1.95208	3.06755
																						28.045	25.2763	1.48795	0.557736
																						28.205	25.6698	1.6108	0.836604
																						28.365	25.8528	1.40604	2.23094
																						28.525	25.7278	1.72001	-2.23094
																						28.685	25.4136	1.81557	4.32245
																						28.845	25.7994	1.80192	0.836604
																						29.005	26.536	1.95208	0.69717
																						29.165	26.6138	1.69271	3.90415
																						29.325	26.3439	2.00668	0.139434
																						29.485	26.4369	2.3889	1.53377
																						29.645	26.8228	2.03398	1.81264
																						29.805	27.3031	1.97938	5.43793
																						29.965	27.2711	1.95208	2.78868
																						30.125	27.4389	1.37874	5.01962
																						30.285	27.5533	1.32414	4.18302
																						30.445	27.8339	2.22509	7.66887
																						30.605	27.6066	2.23874	4.46189
																						30.765	27.8857	1.81557	4.74076
																						30.925	28.0565	2.2524	4.18302
																						31.085	27.9803	2.06128	5.15906
																						31.245	27.9238	2.40256	3.48585
																						31.405	28.3997	1.93843	8.92378
																						31.565	28.4881	2.77113	5.43793
																						31.725	28.97	2.19779	6.69283
																						31.885	28.9777	2.42986	3.76472
																						32.045	29.3559	2.62097	6.1351
																						32.205	29.3498	2.29335	6.27453
																						32.365	29.304	2.04763	4.32245
																						32.525	29.6517	2.70288	4.60132
																						32.685	29.7859	2.75748	6.27453
																						32.845	29.6121	2.44351	0.557736
																						33.005	29.4718	1.96573	2.78868
																						33.165	29.8912	2.45716	3.48585
																						33.325	30.7452	3.00319	3.76472
																						33.485	30.765	2.34795	4.60132
																						33.645	30.2175	2.48446	5.01962
																						33.805	30.0483	2.67557	4.88019
																						33.965	30.3151	3.38542	4.88019
																						34.125	30.3456	3.24891	5.57736
																						34.285	30.5424	3.30351	2.09151
																						34.445	31.4056	2.86669	4.32245
																						34.605	31.7487	3.54923	4.88019
																						34.765	31.5321	3.57653	4.60132
																						34.925	30.9008	3.42637	0.836604
																						35.085	31.6374	3.34447	7.11114
																						35.245	32.8849	3.30351	6.5534
																						35.405	32.7644	3.63113	7.66887
																						35.565	32.0995	3.50828	4.60132
																						35.725	31.8783	3.27621	1.95208
																						35.885	32.3069	4.21812	0.139434
																						36.045	32.467	3.95876	1.67321
																						36.205	33.048	3.72669	4.88019
																						36.365	33.5162	3.33082	1.67321
																						36.525	33.469	3.09875	2.78868
																						36.685	33.4278	3.44002	4.18302
																						36.845	33.4995	3.24891	2.50981
																						37.005	33.8258	3.41272	3.20698
																						37.165	34.1171	4.17717	4.88019
																						37.325	34.5655	5.21464	3.90415
																						37.485	34.8934	3.76764	3.34642
																						37.645	35.2411	3.72669	5.57736
																						37.805	35.0154	3.8086	6.27453
																						37.965	34.6982	4.24542	9.48151
																						38.125	34.9391	3.20796	8.08717
																						38.285	35.5979	3.65844	3.48585
																						38.445	35.5491	3.8086	4.32245
																						38.605	35.0032	3.87685	5.15906
																						38.765	35.1343	3.68574	6.41397
																						38.925	35.3097	4.23177	6.69283
																						39.085	35.4134	3.84955	0.278868
																						39.245	35.781	4.40924	5.15906
																						39.405	36.6014	4.08161	7.39
																						39.565	37.2877	3.8086	6.9717
																						39.725	37.3945	4.45019	4.74076
																						39.885	36.5328	4.27273	5.85623
																						40.045	36.4383	4.65495	4.60132
																						40.205	37.0803	5.07813	6.27453
																						40.365	37.1794	5.3648	0.418302
																						40.525	37.181	5.69242	0.418302
																						40.685	38.1692	4.77781	-0.278868
																						40.845	38.6999	5.10543	9.06321
																						41.005	39.0476	5.17368	2.92811
																						41.165	38.3675	5.24194	5.85623
																						41.325	37.7986	5.3921	3.34642
																						41.485	38.4925	5.50131	3.90415
																						41.645	38.8402	5.55591	3.62528
																						41.805	38.9149	4.6959	7.25057
																						41.965	38.7563	6.07464	7.66887
																						42.125	39.6546	6.48417	6.5534
																						42.285	40.2601	5.63781	-1.11547
																						42.445	39.9779	6.08829	2.64925
																						42.605	39.5921	5.4467	5.01962
																						42.765	39.9184	5.96544	5.71679
																						42.925	40.3104	5.95179	2.92811
																						43.085	39.9078	6.00639	1.67321
																						43.245	40.2418	5.4194	2.09151
																						43.405	40.2738	5.59686	4.88019
																						43.565	40.6611	5.55591	7.94774
																						43.725	40.4065	5.21464	4.46189
																						43.885	40.2448	6.70258	3.76472
																						44.045	40.228	5.77432	-0.976038
																						44.205	40.5742	6.18385	0.557736
																						44.365	42.1389	6.10194	1.53377
																						44.525	41.4572	6.45687	0.976038
																						44.685	41.1568	5.73337	0.557736
																						44.845	40.8884	6.1156	3.48585
																						45.005	40.9158	5.96544	4.60132
																						45.165	42.0505	7.08481	2.92811
																						45.325	42.3677	6.29306	2.78868
																						45.485	42.9442	6.67528	7.25057
																						45.645	43.6899	6.78449	4.04359
																						45.805	43.757	6.74354	1.11547
																						45.965	43.394	6.00639	6.27453
																						46.125	42.3982	6.23845	7.39
																						46.285	43.5038	6.63433	8.64491
																						46.445	44.0742	7.37148	5.01962
																						46.605	44.1063	6.41592	8.78434
																						46.765	44.0712	7.03021	8.22661
																						46.925	44.1871	6.33401	5.99566
																						47.085	44.7483	6.38861	4.74076
																						47.245	44.7209	6.60703	3.62528
																						47.405	44.55	6.18385	8.78434
																						47.565	44.5683	7.19402	6.27453
																						47.725	45.4468	7.19402	9.06321
																						47.885	45.7228	7.6991	6.9717
																						48.045	44.5455	6.88005	3.90415
																						48.205	45.0411	7.61719	7.39
																						48.365	46.069	6.72989	11.1547
																						48.525	46.4731	6.98925	7.39
																						48.685	45.8631	7.26227	3.06755
																						48.845	45.947	6.66163	3.62528
																						49.005	45.6679	7.33052	6.1351
																						49.165	45.8143	7.6718	0.557736
																						49.325	46.0416	7.781	5.57736
																						49.485	47.588	6.82544	5.71679
																						49.645	47.7877	6.1702	2.92811
																						49.805	47.4217	6.36131	3.20698
																						49.965	47.1198	6.26576	6.1351
																						50.125	47.8015	7.16671	3.62528
																						50.285	47.1396	6.08829	4.32245
																						50.445	48.2941	7.05751	3.48585
																						50.605	48.8385	6.55242	7.66887
																						50.765	48.7379	7.56259	4.32245
																						50.925	47.5346	7.94481	5.01962
																						51.085	47.6276	7.39878	4.74076
																						51.245	48.2132	8.21783	3.34642
																						51.405	49.5187	7.6718	8.08717
																						51.565	49.5919	7.98577	6.9717
																						51.725	49.3265	8.12228	2.64925
																						51.885	49.4607	7.90386	6.5534
																						52.045	49.3769	7.41243	4.46189
																						52.205	49.8191	7.60354	4.18302
																						52.365	49.383	8.23148	1.39434
																						52.525	49.5172	7.56259	1.81264
																						52.685	49.7124	7.53529	2.09151
																						52.845	49.7078	7.90386	5.99566
																						53.005	50.7265	7.48068	7.66887
																						53.165	51.6187	8.06767	2.78868
																						53.325	51.7758	7.80831	3.48585
																						53.485	51.0407	7.08481	1.95208
																						53.645	49.9488	8.13593	4.46189
																						53.805	49.9625	7.65815	7.94774
																						53.965	50.301	9.06419	4.88019
																						54.125	50.7021	8.08132	9.06321
																						54.285	51.7575	9.03689	6.41397
																						54.445	52.3278	8.13593	5.85623
																						54.605	51.9115	8.76387	6.27453
																						54.765	51.547	8.27244	9.34208
																						54.925	51.5653	8.12228	6.1351
																						55.085	51.5501	7.89021	5.85623
																						55.245	51.8002	8.25878	7.11114
																						55.405	52.8738	7.95847	6.9717
																						55.565	53.5006	7.35783	9.34208
																						55.725	53.4061	6.26576	5.99566
																						55.885	52.8997	8.77752	6.5534
																						56.045	53.0812	7.97212	4.46189
																						56.205	54.4248	8.05402	5.71679
																						56.365	54.3775	9.00958	9.48151
																						56.525	54.039	9.26895	8.08717
																						56.685	54.4187	9.50101	6.5534
																						56.845	54.4706	8.62736	8.78434
																						57.005	54.7817	8.12228	9.62095
																						57.165	54.7679	8.73657	4.60132
																						57.325	55.2163	9.228	7.39
																						57.485	54.742	10.129	7.80831
																						57.645	54.0512	8.91403	5.29849
																						57.805	54.4157	9.36451	3.48585
																						57.965	55.5625	8.95498	4.88019
																						58.125	55.7806	9.93784	5.29849
																						58.285	55.9148	9.65117	3.62528
																						58.445	55.0364	8.77752	7.66887
																						58.605	55.9102	9.51467	7.66887
																						58.765	55.9651	8.81847	5.29849
																						58.925	56.8191	8.69561	2.92811
																						59.085	56.8008	9.58292	3.62528
																						59.245	56.5416	9.06419	6.5534
																						59.405	56.3998	9.43276	9.62095
																						59.565	55.988	10.8934	7.94774
																						59.725	56.7993	9.2007	3.62528
																						59.885	57.0647	10.1153	6.1351
																						60.045	57.51	10.8115	6.41397
																						60.205	57.1714	9.35085	7.52944
																						60.365	57.8135	10.0744	7.11114
																						60.525	57.905	11.0163	2.23094
																						60.685	58.3473	10.2382	4.04359
																						60.845	58.0087	9.99245	6.9717
																						61.005	57.5253	9.77403	5.57736
																						61.165	57.3743	9.43276	2.23094
																						61.325	58.5867	9.62387	5.15906
																						61.485	59.2821	9.99245	4.18302
																						61.645	59.7595	10.634	4.46189
																						61.805	59.1769	11.0299	7.11114
																						61.965	59.581	9.47371	6.27453
																						62.125	59.4087	10.3064	11.8519
																						62.285	60.2932	10.129	9.89982
																						62.445	59.6253	9.93784	8.92378
																						62.605	59.7137	10.0744	7.94774
																						62.765	59.8647	11.0163	11.2942
																						62.925	60.4457	10.7432	7.52944
																						63.085	61.1122	10.7705	10.4576
																						63.245	61.0664	11.3029	6.1351
																						63.405	61.0115	10.4702	8.08717
																						63.565	60.7477	11.2756	10.8759
																						63.725	60.7065	12.4087	10.1787
																						63.885	61.0054	11.5077	9.48151
																						64.045	62.1004	13.1458	6.1351
																						64.205	61.8473	11.535	10.0392
																						64.365	59.9211	12.2039	8.78434
																						64.525	60.6852	13.0366	6.69283
																						64.685	62.073	12.8045	6.41397
																						64.845	62.866	10.8252	6.69283
																						65.005	62.959	12.436	6.9717
																						65.165	62.1355	11.5486	3.76472
																						65.325	62.0333	12.982	8.64491
																						65.485	63.0826	11.3848	11.2942
																						65.645	63.4425	12.2585	9.89982
																						65.805	63.6819	12.5179	4.88019
																						65.965	62.471	13.1048	9.06321
																						66.125	62.9453	12.982	4.18302
																						66.285	63.5218	13.0229	4.60132
																						66.445	64.6397	13.569	9.20265
																						66.605	64.8776	11.3848	9.06321
																						66.765	64.6214	12.5998	7.66887
																						66.925	64.0052	12.0674	8.92378
																						67.085	64.3163	12.436	5.85623
																						67.245	63.9625	11.4258	5.99566
																						67.405	64.6473	11.6579	12.9674
																						67.565	65.4113	12.5725	4.04359
																						67.725	65.788	13.5826	5.29849
																						67.885	65.7484	13.528	6.9717
																						68.045	66.3065	12.4769	5.71679
																						68.205	66.1129	14.7703	-0.557736
																						68.365	66.8586	13.4461	1.81264
																						68.525	66.2837	12.9547	5.29849
																						68.685	65.2527	14.8522	5.57736
																						68.845	65.9161	13.6782	7.39
																						69.005	66.9028	13.3779	5.99566
																						69.165	67.792	14.0058	4.88019
																						69.325	67.4198	14.4153	9.06321
																						69.485	67.3863	14.3471	3.76472
																						69.645	67.249	15.0979	6.9717
																						69.805	67.4427	14.5245	6.27453
																						69.965	67.3771	14.2379	5.99566
																						70.125	67.5357	14.3744	9.89982
																						70.285	66.8129	13.5553	5.99566
																						70.445	67.037	13.4188	7.94774
																						70.605	67.946	13.6372	10.7364
																						70.765	68.1564	16.5449	10.597
																						70.925	68.0085	16.2992	10.3181
																						71.085	69.7105	15.7941	7.94774
																						71.245	69.1447	15.3436	9.62095
																						71.405	68.858	15.3709	12.6885
																						71.565	69.8691	17.9509	8.64491
																						71.725	70.5172	15.835	5.85623
																						71.885	70.0521	15.8214	10.7364
																						72.045	70.4364	15.9306	6.5534
																						72.205	70.0231	16.0944	6.83227
																						72.365	70.1558	17.0909	8.22661
																						72.525	69.9469	17.7325	9.89982
																						72.685	70.4257	17.555	8.22661
																						72.845	70.5447	17.6233	8.92378
																						73.005	71.8288	16.5449	9.76038
																						73.165	70.8802	16.3947	5.57736
																						73.325	70.7124	15.8623	9.48151
																						73.485	70.2564	17.2957	6.41397
																						73.645	71.1456	17.0363	6.69283
																						73.805	72.3458	15.3299	6.9717
																						73.965	72.5303	15.2617	4.46189
																						74.125	71.6656	14.6884	6.41397
																						74.285	72.7209	16.4493	4.74076
																						74.445	73.4698	17.6915	6.69283
																						74.605	73.2669	17.4595	6.9717
																						74.765	72.9345	16.2855	9.89982
																						74.925	73.4957	18.0465	7.52944
																						75.085	73.4042	17.8008	9.76038
																						75.245	73.5079	18.0192	9.48151
																						75.405	73.392	18.142	10.597
																						75.565	73.7427	19.7938	7.25057
																						75.725	72.7667	17.323	0.69717
																						75.885	72.4876	19.8893	6.5534
																						76.045	75.28	19.9576	4.88019
																						76.205	76.2103	19.0839	7.11114
																						76.365	74.3268	19.1931	2.37038
																						76.525	72.9497	19.2887	5.57736
																						76.685	75.1824	22.0325	9.48151
																						76.845	76.4253	21.0087	5.01962
																						77.005	74.9109	19.5481	6.5534
																						77.165	72.6386	20.5446	5.43793
																						77.325	73.9974	20.3671	5.85623
																						77.485	75.9144	21.1043	6.5534
																						77.645	76.0746	17.6915	8.50548
																						77.805	74.4061	17.6233	10.4576
																						77.965	75.2403	19.4252	8.78434
																						78.125	76.7868	18.8655	11.573
																						78.285	77.0796	19.0293	7.94774
																						78.445	75.9861	22.1827	8.64491
																						78.605	75.2952	21.2817	10.4576
																						78.765	75.556	21.5547	10.0392
																						78.925	75.2647	22.1144	9.20265
																						79.085	74.6959	21.2408	8.08717
																						79.245	77.3724	18.9611	8.36604
																						79.405	78.992	19.7392	10.4576
																						79.565	78.4003	19.6709	9.34208
																						79.725	76.3628	20.0941	8.22661
																						79.885	76.8478	23.0427	9.76038
																						80.045	77.438	23.0017	11.4336
																						80.205	78.9828	22.3192	10.597
																						80.365	76.9332	20.6265	7.94774
																						80.525	76.7746	20.8039	10.7364
																						80.685	78.7007	24.1757	10.4576
																						80.845	80.4316	23.8481	9.62095
																						81.005	79.7713	23.1656	8.78434
																						81.165	78.6778	25.104	8.22661
																						81.325	77.9168	24.3259	6.69283
																						81.485	79.0606	25.4316	9.06321
																						81.645	78.9722	27.1789	6.83227
																						81.805	78.6504	26.2507	11.8519
																						81.965	80.2852	24.1075	12.5491
																						82.125	81.0401	23.6297	11.573
																						82.285	80.2425	26.1278	9.06321
																						82.445	79.7942	23.7252	7.25057
																						82.605	79.2955	24.4487	7.94774
																						82.765	80.7092	25.2268	4.04359
																						82.925	81.8027	28.7624	9.06321
																						83.085	81.7508	25.4452	10.0392
																						83.245	80.88	26.0459	8.22661
																						83.405	81.6288	30.3459	13.3857
																						83.565	83.2927	26.1824	14.2223
																						83.725	82.4813	27.4792	9.48151
																						83.885	82.0391	28.0662	7.66887
																						84.045	82.9846	28.4211	9.62095
																						84.205	83.3979	29.3767	8.08717
																						84.365	83.6022	27.9161	7.94774
																						84.525	83.8158	29.131	5.01962
																						84.685	82.8153	25.5954	5.71679
																						84.845	82.4173	28.3802	10.0392
																						85.005	81.8088	28.4757	6.5534
																						85.165	83.2713	28.4757	11.8519
																						85.325	83.3826	26.0186	5.85623
																						85.485	83.9164	28.5986	7.94774
																						85.645	83.3933	29.2402	10.0392
																						85.805	84.6378	29.1719	7.52944
																						85.965	84.3755	30.4142	7.80831
																						86.125	84.7735	28.5986	12.9674
																						86.285	85.4049	28.6532	10.7364
																						86.445	85.4323	30.1821	6.83227
																						86.605	84.3816	31.0831	9.06321
																						86.765	84.4105	30.2094	11.0153
																						86.925	84.046	29.4723	12.6885
																						87.085	84.7537	33.7996	11.9913
																						87.245	86.3413	31.6974	8.50548
																						87.405	85.9813	31.9294	9.48151
																						87.565	86.6996	32.1751	7.66887
																						87.725	86.0088	33.3491	8.50548
																						87.885	86.9833	33.5812	11.573
																						88.045	86.8811	34.2501	8.36604
																						88.205	87.0367	34.5913	12.9674
																						88.365	86.9131	36.4752	10.3181
																						88.525	87.5476	33.8951	10.3181
																						88.685	87.4759	36.5298	10.3181
																						88.845	86.4663	34.2364	6.69283
																						89.005	86.6188	34.9599	14.0828
																						89.165	87.3646	36.6799	7.94774
																						89.325	88.5495	34.8507	11.9913
																						89.485	89.5363	37.5536	7.80831
																						89.645	88.6517	34.1545	8.64491
																						89.805	88.6609	34.9463	10.3181
																						89.965	87.8465	35.0418	9.34208
																						90.125	89.3822	40.8298	8.50548
																						90.285	88.8774	38.4409	11.7125
																						90.445	90.0365	38.5637	10.3181
																						90.605	88.8851	38.2498	5.85623
																						90.765	88.5358	41.3076	8.22661
																						90.925	90.5016	39.3555	9.89982
																						91.085	91.7827	37.8266	8.92378
																						91.245	91.9047	37.9495	11.1547
																						91.405	90.9668	39.8333	14.5011
																						91.565	89.9007	40.5431	12.5491
																						91.725	91.258	42.2085	10.8759
																						91.885	92.626	40.5022	5.85623
																						92.045	90.9012	41.6625	10.597
																						92.205	90.3415	40.2428	6.83227
																						92.365	89.9236	41.9082	6.27453
																						92.525	92.0206	43.56	6.9717
																						92.685	93.1705	43.6965	8.22661
																						92.845	91.7552	41.9355	11.8519
																						93.005	90.7777	38.7276	11.4336
																						93.165	92.0511	41.3212	12.9674
																						93.325	94.1496	48.5971	12.9674
																						93.485	92.8197	45.0752	11.0153
																						93.645	92.0175	46.4676	11.0153
																						93.805	92.7191	45.6076	9.62095
																						93.965	93.8446	45.7032	11.573
																						94.125	92.7053	45.3892	14.0828
																						94.285	93.5258	45.1298	8.78434
																						94.445	94.1435	45.3346	12.8279
																						94.605	93.901	48.7746	15.756
																						94.765	92.353	50.44	12.6885
																						94.925	93.175	50.0032	11.8519
																						95.085	94.3859	49.9622	10.8759
																						95.245	95.8165	50.2489	14.0828
																						95.405	93.8689	48.4333	12.5491
																						95.565	94.3097	52.7743	11.8519
																						95.725	96.2816	49.7438	14.3617
																						95.885	95.9918	52.9791	11.8519
																						96.045	94.8267	56.7604	12.1308
																						96.205	94.4256	54.0438	8.78434
																						96.365	95.5648	52.2965	9.34208
																						96.525	96.4265	51.3683	7.94774
																						96.685	95.2918	54.8083	5.57736
																						96.845	94.5842	51.5457	11.2942
																						97.005	95.4398	51.6549	12.6885
																						97.165	97.9683	56.4737	10.3181
																						97.325	96.1581	58.9855	8.78434
																						97.485	93.1781	55.2861	10.7364
																						97.645	94.7367	57.2928	10.597
																						97.805	97.0685	54.9721	11.2942
																						97.965	97.5199	56.0915	10.4576
																						98.125	96.1459	55.2588	12.9674
																						98.285	96.6125	55.2451	10.7364
																						98.445	95.8515	56.6648	12.2702
																						98.605	98.2367	57.634	12.5491
																						98.765	97.8616	61.1696	12.4096
																						98.925	97.2592	59.7909	10.3181
																						99.085	97.5398	60.4871	9.48151
																						99.245	99.7709	56.0369	10.8759
																						99.405	99.5574	56.4601	11.4336
																						99.565	98.7888	58.3302	9.34208
																						99.725	97.9958	63.5995	10.3181
																						99.885	97.831	65.0192	12.5491
																						99.9963	98.1605	60.8966	9.48151
																						100	97.7792	62.1661	10.8759
																						100	99.2158	62.8623	13.5251
																						100	99.6825	60.8829	10.3181
																						100	98.9901	64.8417	8.36604
																						100	99.3775	64.3639	11.8519
																						100	98.8559	61.4426	8.22661
																						100	100.318	64.1455	9.76038
																						100	100.823	66.9849	6.83227
																						100	101.381	64.2138	11.573
																						100	100.5	59.122	12.6885
																						100	99.9387	64.2547	11.8519
																						100	100.331	64.9919	12.4096
																						100	99.2539	64.4458	15.6166
																						100	99.7694	63.8861	15.8955
																						100	100.529	64.9782	13.6645
																						100	101.357	62.4801	11.1547
																						100	100.555	61.6064	10.4576
																						100	99.8091	64.2411	13.5251
																						100	97.5321	60.1048	11.0153
																						100	98.5051	59.3131	11.2942
