# Supplementary material for: TRPML1 suppresses pulmonary fibrosis by limiting collagen and elastin deposition
Source: EMBO J. 2026 Feb 19;45(7):2182–209. doi: 10.1038/s44318-026-00712-4 (PMC13043727; doi:10.1038/s44318-026-00712-4)
Supplement: Supplementary file 4 — Source data Fig. 3 [file 44318_2026_712_MOESM4_ESM.zip › Figure 3/3F/Fig3 F.xlsx]

## Sheet: Fig3f
pmLF	WT					TRPML1ko					IMΦ	WT					TRPML1ko					AMΦ	WT					TRPML1ko
	basal	10µM ML1SA1	10µM EDME			basal	10µM ML1SA1	10µM EDME				basal	10µM ML1SA1	10µM EDME			basal	10µM ML1SA1	10µM EDME				basal	10µM ML1SA1	10µM EDME			basal	10µM ML1SA1	10µM EDME
	11	171	25			22	28	28				26	68	24			13	15	14				99	593	24			31	79	25
	7	133	11			2	3	2				14	82	3			39	36	34				53	534	15			78	76	58
	63	150	35			66	56	64				24	87	24			5	3	4				4	496	99			35	34	29
						31	32	34									13	13
