# Supplementary material for: TRPML1 suppresses pulmonary fibrosis by limiting collagen and elastin deposition
Source: EMBO J. 2026 Feb 19;45(7):2182–209. doi: 10.1038/s44318-026-00712-4 (PMC13043727; doi:10.1038/s44318-026-00712-4)
Supplement: Supplementary file 5 — Source data Fig. 4 [file 44318_2026_712_MOESM5_ESM.zip]

Archive with 8 entries (4 files):
- Figure 4/
- Figure 4/4A/
- Figure 4/4A/Fig 4 A.xlsx
- Figure 4/4B/
- Figure 4/4B/Fig 4 B.xlsx
- Figure 4/4C/
- Figure 4/4C/Fig 4 C.xlsx
- Figure 4/RNAseq_Notebook_figure3A-B_figure4D_figure5A-B_figureEV2.pdf
