# Supplementary material for: TRPML1 suppresses pulmonary fibrosis by limiting collagen and elastin deposition
Source: EMBO J. 2026 Feb 19;45(7):2182–209. doi: 10.1038/s44318-026-00712-4 (PMC13043727; doi:10.1038/s44318-026-00712-4)
Supplement: Supplementary file 5 — Source data Fig. 4 [file 44318_2026_712_MOESM5_ESM.zip › Figure 4/4A/Fig 4 A.xlsx]

## Sheet: Multiplex
	FIgure 4A: Multiplex
	pmLF
		BL6 WT						Trpml1-/-
	CXCL1	129.895	309,77*	118.195	70.19	72.6	38.64	51.145	83.62	64	47.44	35.155	58.585		Outlier identified by Prism (ROUT)
	GM-CSF	0	60.55	3.37	85.74	81.705	72.96	47.705	47.625	43.33	22.31	71.19	106.9
	IFN-gamma	0	1.79	0	0.55	2.43	3.64	0	0	0	6.53	7.765	3.97
	IL-1 beta	0	0	0	0	0	0	0	0	0	0	0	0
	IL-10	7.15	85.42	0.6	66.095	73.57	63.22	181,84*	80.4	49.34	99.3	58.61	79.665
	IL-12p70	52.35	111.52	63.49	35.905	49.29	19.59	40.38	90.345	47.01	95.77	62.8	130.295
	IL-13	0	7.135	0.945	9.08	17.11	0.32	3.795	4.345	2.855	11.265	14.2	12.665
	IL-17A	5.74	0	0	0	0	0	0	0	0	0	0	0
	IL-2	0	176.31	0	389.75	469.69	329.17	0	0	417.47	384.09	419.445	539.62
	IL-4	70.445	10.525	4.93	20.3	5.485	0	11.385	0.305	33.035	27.62	13.9	123,295*
	IL-5	10.055	8.57	5.535	11.32	8.42	2.105	0.52	1.54	11.31	17.39	6.36	17.7
	IL-6	4763.42	17885.5	9809.97	2943.59	9066.58	1980.92	11362.1	12647.5	7533.86	14923.2	6500.16	10752.5
	IL-9	0	0	0	0	16.46	0	0	0	0	42.01	0	0
	MCP1	2762.16	29609	20715.2	19161	28675.9	18544.5	23421.2	20593.4	20073.2	38870	23563.5	34051.3
	MIP1a	1841,51*	113.025	189.535	124.01	306.57	105.51	0	102.02	318.26	347.245	170.83	92.81
	MIP1b	517.285	1340.28	979.02	738.6	792.25	698.945	1452.89	1001.33	1304	1193.02	1097.32	2118.47
	TNF-alpha	0	0	0	0	0.65	0	0	0	0	0	0	2.16
	AM
		BL6 WT						Trpml1-/-
	CXCL1	0.975	1.88	1.43	1.35	1.125	1.135	0.86	0.38	0.405	0.155	1.415	0.535
	GM-CSF	0	0.73	0	0.94	0.64	1.57	0.9	0.71	0	1.03	2.85	0
	IFN-gamma	0.64	0.24	0.455	0.15	0.3	0.5	0.255	0.145	0.13	0	0.25	0.71
	IL-1 beta	0	0.64	0	0	0	0	0	0	0	0	0	0
	IL-10	0	0.21	0.22	4.44	0	0	0	0	0	0	0	0
	IL-12p70	1.51	0.76	2.36	3.02	1.46	0	0	0.95	0	3.91	0	0
	IL-13	1.54	2.655	0.935	1.59	2.185	1.89	0.895	0	1.43	0.755	0.825	0.805
	IL-17A	11.95	10.985	8.28	8.015	8.115	12.03	2.9	1.11	3.07	2.39	10,67*	1.54
	IL-2	0	0	0	0	1.19	0	15.94	0	0	0	0	1.49
	IL-4	1.22	3.48	2.21	3.09	2.005	0	2.505	1.31	0.735	0	0.25	3.48
	IL-5	0	0.555	0.73	0.4	0.28	0	0.65	0.64	0.305	0	0.62	0.69
	IL-6	0	0	29.94	0	0	0	24.81	0	0	0	15.6	0
	IL-9	0.61	0	0.65	0.63	2,895*	0	0	0	0	0.3	0	0
	MCP1	1.47	3.545	1.865	1.07	2.32	2.18	2.305	2.64	2.365	3.69	1.96	2.66
	MIP1a	18.62	11.03	15.19	19.01	14.24	14.94	12.25	4.75	13.33	0	3.09	11.11
	MIP1b	4.085	5.765	3.81	4.215	4.51	5.05	2.645	4.385	3.075	2.88	4.96	3.53
	TNF-alpha	6.325	10.93	9.49	10.14	7	6.105	8.28	8.045	6.875	3.265	12.595	3.875
	BALF
		BL6 WT						Trpml1-/-
	CXCL1	0.59	0.085	0.17	0.26	0.07		0.105	0.075	0.105	0.485	0.335	0.09
	GM-CSF	1.065	2.19	1.11	1.44	0.38		1.21	0	2.8	0	0.9	0
	IFN-gamma	0	0	0	0.27	0.07		0	0	0.14	0	0.02	0
	IL-1 beta	0	0	0	0	0		0	0	0	0	0	0.33
	IL-10	0	0	0	0	0		0.07	0	0.44	0.62	0	0.33
	IL-12p70	0	0	0	0	0		0	0	0	0	0	0
	IL-13	0.15	1.435	0.865	0.795	0.66		0	0.425	0.47	0.24	0.285	0.275
	IL-17A	0	0	0	0.1	0		0.095	0	0.015	0	0.065	0
	IL-2	1	3.42	0	16.725	0		0	8.035	0	6.64	0	10.64
	IL-4	0	0.38	0	0	0.41		0.545	0	0	0.245	0.575	0
	IL-5	0	0.13	0.545	0.335	0.07		0	0.055	0.665	0.215	0	0
	IL-6	0	2.505	0	0	0		0	1.695	1.905	0	0	0
	IL-9	0	0	0	0.225	0.01		0	0	0	0	0	0
	MCP1	0.87	0.32	0.655	0.145	0.805		0.085	0.115	0.075	0.14	0.19	0.24
	MIP1a	0	0	0.37	0	0		0	0	1.85	0	3.495	0
	MIP1b	0.27	0.15	0.54	0.275	0.46		0.055	0	0.145	0	0.005	0.025
	TNF-alpha	0.27	0	0.295	0.205	0.415		0.02	0.17	0.3	0.285	0.115	0.08
