# Supplementary material for: TRPML1 suppresses pulmonary fibrosis by limiting collagen and elastin deposition
Source: EMBO J. 2026 Feb 19;45(7):2182–209. doi: 10.1038/s44318-026-00712-4 (PMC13043727; doi:10.1038/s44318-026-00712-4)
Supplement: Supplementary file 5 — Source data Fig. 4 [file 44318_2026_712_MOESM5_ESM.zip › Figure 4/4B/Fig 4 B.xlsx]

## Sheet: ELISA
	SP-A
	BALF
	BL6 WT	Trpml1-/-
	1.26615	1.97551
	1.56919	1.96013
	1.19569	1.60603
	1.64302	0.800173
	1.25201	3.49485
	2.37655	2.12294
		2.84497
		1.71002
		1.69508
		1.43069
	CathK
	pmLF
	BL6 WT	Trpml1-/-
	14893	9891.56
	27046.2	45587
	36462.3	2671.64
	14417.9	10198.3
	14916.3	13071.8
	14188.2	23481.6
	15445	5631.36
		26300.3
