# Supplementary material for: TRPML1 suppresses pulmonary fibrosis by limiting collagen and elastin deposition
Source: EMBO J. 2026 Feb 19;45(7):2182–209. doi: 10.1038/s44318-026-00712-4 (PMC13043727; doi:10.1038/s44318-026-00712-4)
Supplement: Supplementary file 5 — Source data Fig. 4 [file 44318_2026_712_MOESM5_ESM.zip › Figure 4/4C/Fig 4 C.xlsx]

## Sheet: TIMPs ELISA
				TIMP1
				pmLF
				BL6 WT	Trpml1-/-
				178020	95907.1
				175548	115817
				170473	150693
				220704	257531
				246860	175808
				181013	127789
				186479
				TIMP2			TIMP2
				pmLF			IM
				BL6 WT	Trpml1-/-		BL6 WT	Trpml1-/-
				541.263	651.108		364.914	346.794
				616.031	766.738		409.28	335.105
				573.352	509.719		347.443	327.293
				790.471	587.8		505.295	441.852
				698.017	1077.44		460.303	426.545
					590.311			415.04
