# Supplementary material for: TRPML1 suppresses pulmonary fibrosis by limiting collagen and elastin deposition
Source: EMBO J. 2026 Feb 19;45(7):2182–209. doi: 10.1038/s44318-026-00712-4 (PMC13043727; doi:10.1038/s44318-026-00712-4)
Supplement: Supplementary file 6 — Source data Fig. 5 [file 44318_2026_712_MOESM6_ESM.zip]

Archive with 4 entries (2 files):
- Figure 5/
- Figure 5/5C-N/
- Figure 5/5C-N/Fig 5 C-N.xlsx
- Figure 5/RNAseq_Notebook_figure3A-B_figure4D_figure5A-B_figureEV2.pdf
