# Supplementary material for: TRPML1 suppresses pulmonary fibrosis by limiting collagen and elastin deposition
Source: EMBO J. 2026 Feb 19;45(7):2182–209. doi: 10.1038/s44318-026-00712-4 (PMC13043727; doi:10.1038/s44318-026-00712-4)
Supplement: Supplementary file 6 — Source data Fig. 5 [file 44318_2026_712_MOESM6_ESM.zip › Figure 5/5C-N/Fig 5 C-N.xlsx]

## Sheet: MMP ELISAs
					*Outlier identified by Prism (ROUT)
		Fig. 5C						Fig. 5D			Fig. 5E						Fig. 5F						Fig. 5G
		MMP-1 (Antibodies online)			MMP-1 (Novus Biologicals)			MMP-3			MMP-13			MMP-14 (Novus Biologicals)			MMP-14 (Antibodies online)			MMP-14 (Novus Biologicals)			MMP-14 (Novus Biologicals)
		pmLF			pmLF			pmLF			IM			IM			pmLF			pmLF			AM
		WT	Trpml1-/-		WT	Trpml1-/-		WT	Trpml1-/-		WT	Trpml1 -/-		WT	Trpml1-/-		WT	Trpml1-/-		WT	Trpml1-/-		WT	Trpml1-/-
		2649.15	4190.72		2605.41	3729.5		12202.7	12196		20.508	14.189		94.5775	90.6662		11.1025	13.5826		44.905	116.769		60.2178	59.2931
		5020.08	4393.75		6060,9090*	3991.11		18538.4	29255.8		11.909	13.082		117.46	109.428		19.4569	5.6539		164.246	125.326		61.1443	55.6127
		3112.75	3740.83		3821.16	3861.91		8261.19	14784.3		10.643	11.909		118.47	101.473		13.6063	8.3878		97.887	105.273		55.6127	77.1517
		3811.31	3762.86		3731.52	3667.4		15647.8	19641.8		13.643	9.237		98.5099	106.436		13.7504	8.7399		136.844	84.9624		67.6782	59.2931
		2346.39	1710.58		1730.86	1637.9		14192.1	9205.77		13.643	6.576		111.429	112.431		5.9345	6.4704		89.4155	68.8744		66.7397	59.2931
					1337.04	1862.4					15.759	20.056		112.431	98.5099					147.918	154.247		79.065	54.6973
					1703.28	232.658						19.141								162.163	146.336
					1497.34	1648.29														174.837	149.5
					919.113	2120.56														158.996	185.935
					1189.61	2341.59														151.082	152.665
					410.802	2503.05														144.754	187.521
					1694.47	2241.92														147.918	160.579
					1933.51	275.259														158.996	155.83
					1712.12	1705.8														154.247	160.579
					1243.97	2233														144.754	178.007
					2947.4	3005.66														255.887	275.023
					3382.55	3757.62														230.412	286.196
					3267.29	3860.14														222.46	292.585
					2758.79	4132.15														281.407	334.18
					3053.65	4452.18														244.736	327.773
					3014.84	3382.55														225.64	267.047
					3042.52	3869.17														251.107	329.375
					2829.96	4101.1														232.003	281.407
					2700.78	4926.77														263.857	356.626
																	*Outlier identified by Prism (ROUT)
		Fig. 5H			Fig. 5I			Fig. 5J			Fig. 5K			Fig. 5L			Fig. 5M			Fig. 5N
		MMP-2			MMP-8			MMP-9			MMP-9			MMP-12			MMP-12			MMP-19
		pmLF			AM			pmLF			IM			AM			IM			pmLF
		WT	Trpml1-/-		WT	Trpml1-/-		WT	Trpml1-/-		WT	Trpml1-/-		WT	Trpml1 -/-		WT	Trpml1-/-		WT	Trpml1-/-
		17179.9	8713.45		26.8532	22.3114		912.502	496.131		274.389	573.551		2189.06	1134.09		1683.43	714.946		7603.27	4572.9
		29392.7	2912.49		23.8271	23.4486		555.465	359.123		548.366	427.238		2422.4	1085.3		6986,79512*	352.33		10527.1	5860.99
		23565.6	2861.69		24.5838	23.0698		293.777	209.195		373.472	443.466		2511.66	1193.69		846.718	479.374		11320.9	9254.29
		3937.68	1557.77		24.9618	20.042		1233.76	590.68		246.457	549.152		2193.43	1013.95		846.718	373.464		14221.8	7558.65
		14253.6	1685.65		27.9873	29.1217		1099.37	691.86		594.073	360.495		1355.76	973.594		714.946	438.73		12944.4	7202.25
					32.1439	21.5563		638.491	888.257		312.702	281.499		1031.83	991.55		985.974	469.178
					27.6095	27.6095		1112.37	595.784		969.939	273.642		1169.44	966.852			431.151
					25.3404	19.2846		911.244	677.538		1157.09	83.6931		1281.51	1351.4			906.181
						24.5838		542.755	240.691		723.473	747.566		1026.04	962.354
								770.208	459.241		564.491	255		2197.99	1184.39
											1016.9	102.726		1237.55	880.753
											658.735			1275.87	1012.93
														1772.94	1176.1
														1443.67	1553.76
														1821.32	1272.54
															1299.25
															1016.2
