# Supplementary material for: TRPML1 suppresses pulmonary fibrosis by limiting collagen and elastin deposition
Source: EMBO J. 2026 Feb 19;45(7):2182–209. doi: 10.1038/s44318-026-00712-4 (PMC13043727; doi:10.1038/s44318-026-00712-4)
Supplement: Supplementary file 7 — Source data Fig. 6 [file 44318_2026_712_MOESM7_ESM.zip]

Archive with 43 entries (24 files):
- Figure 6/
- Figure 6/6A/
- Figure 6/6A/Fig 6 A.xlsx
- Figure 6/6B/
- Figure 6/6B/Fig 6 B.xlsx
- Figure 6/6E/
- Figure 6/6E/Fig 6 E.xlsx
- Figure 6/6F-G/
- Figure 6/6F-G/Fig6 F.xlsx
- Figure 6/6F-G/Fig6 G - Confocal Images/
- Figure 6/6F-G/Fig6 G - Confocal Images/TRPML1KO Alveolar Macrophages/
- Figure 6/6F-G/Fig6 G - Confocal Images/TRPML1KO Alveolar Macrophages/DMSO/
- Figure 6/6F-G/Fig6 G - Confocal Images/TRPML1KO Alveolar Macrophages/DMSO/Composite (RGB).tif
- Figure 6/6F-G/Fig6 G - Confocal Images/TRPML1KO Alveolar Macrophages/Ionomycin/
- Figure 6/6F-G/Fig6 G - Confocal Images/TRPML1KO Alveolar Macrophages/Ionomycin/TRPML1 KO_4uM Iono 10min 1.tif
- Figure 6/6F-G/Fig6 G - Confocal Images/TRPML1KO Alveolar Macrophages/MLSA1/
- Figure 6/6F-G/Fig6 G - Confocal Images/TRPML1KO Alveolar Macrophages/MLSA1/Composite (RGB).tif
- Figure 6/6F-G/Fig6 G - Confocal Images/TRPML1KO Alveolar Macrophages/WR1-002/
- Figure 6/6F-G/Fig6 G - Confocal Images/TRPML1KO Alveolar Macrophages/WR1-002/Composite (RGB).tif
- Figure 6/6F-G/Fig6 G - Confocal Images/TRPML1KO Alveolar Macrophages/WR250-003/
- Figure 6/6F-G/Fig6 G - Confocal Images/TRPML1KO Alveolar Macrophages/WR250-003/Composite (RGB).tif
- Figure 6/6F-G/Fig6 G - Confocal Images/WT Alveolar macrophages/
- Figure 6/6F-G/Fig6 G - Confocal Images/WT Alveolar macrophages/DMSO/
- Figure 6/6F-G/Fig6 G - Confocal Images/WT Alveolar macrophages/DMSO/Composite (RGB).tif
- Figure 6/6F-G/Fig6 G - Confocal Images/WT Alveolar macrophages/Ionomycin/
- Figure 6/6F-G/Fig6 G - Confocal Images/WT Alveolar macrophages/Ionomycin/Composite (RGB).tif
- Figure 6/6F-G/Fig6 G - Confocal Images/WT Alveolar macrophages/MLSA1/
- Figure 6/6F-G/Fig6 G - Confocal Images/WT Alveolar macrophages/MLSA1/Composite (RGB).tif
- Figure 6/6F-G/Fig6 G - Confocal Images/WT Alveolar macrophages/WR1-002/
- Figure 6/6F-G/Fig6 G - Confocal Images/WT Alveolar macrophages/WR1-002/Composite (RGB).tif
- Figure 6/6F-G/Fig6 G - Confocal Images/WT Alveolar macrophages/WR250-003/
- Figure 6/6F-G/Fig6 G - Confocal Images/WT Alveolar macrophages/WR250-003/Composite (RGB).tif
- Figure 6/6H/
- Figure 6/6H/Fig 6 H.xlsx
- Figure 6/6D/WTDMSO.tif
- Figure 6/6D/WTDMSO+EDME.tif
- Figure 6/6D/WTDMSO+MLSI3.tif
- Figure 6/6D/WTIonomycin.tif
- Figure 6/6D/WTIonomycin+EDME.tif
- Figure 6/6D/WTIonomycin+MLSI3.tif
- Figure 6/6D/WTMLSA1.tif
- Figure 6/6D/WTMLSA1+EDME.tif
- Figure 6/6D/WTMLSA1+MLSI3.tif
