# Supplementary material for: TRPML1 suppresses pulmonary fibrosis by limiting collagen and elastin deposition
Source: EMBO J. 2026 Feb 19;45(7):2182–209. doi: 10.1038/s44318-026-00712-4 (PMC13043727; doi:10.1038/s44318-026-00712-4)
Supplement: Supplementary file 7 — Source data Fig. 6 [file 44318_2026_712_MOESM7_ESM.zip › Figure 6/6A/Fig 6 A.xlsx]

## Sheet: Calcium Imaging
	Figure 6A: Calcium Imaging traces
	TRPML1																		TRPML3																	TPC2
	ML-SA1																		MLSA1																	MLSA1
	Axis [s]	ROI.01 []	ROI.02 []	ROI.03 []	ROI.04 []	ROI.05 []	ROI.06 []	ROI.07 []	ROI.08 []	ROI.09 []	ROI.10 []	ROI.11 []	ROI.12 []	ROI.14 []	ROI.15 []	Mean			Axis [s]	ROI.01 []	ROI.02 []	ROI.04 []	ROI.05 []	ROI.06 []	ROI.07 []	ROI.08 []	ROI.09 []	ROI.10 []	ROI.11 []	ROI.12 []	Mean					Axis [s]	ROI.01 []	ROI.02 []	ROI.03 []	ROI.04 []	ROI.05 []	ROI.06 []	ROI.07 []	ROI.08 []	ROI.09 []	ROI.10 []	ROI.11 []	ROI.12 []	ROI.13 []
	0	0.259187	0.239889	0.204074	0.221784	0.310948	0.231193	0.228616	0.206376	0.195874	0.283813	0.201116	0.240259	0.139228	0.24912	0.229391			0	0.240026	0.292867	0.211479	0.226764	0.1618	0.189858	0.264446	0.22484	0.216158	0.195162	0.255484	0.225353					0	0.228521	0.331989	0.259275	0.223574	0.205265	0.185941	0.189707	0.203661	0.157266	0.280536	0.22731	0.223264	0.2704
	1.169	0.259223	0.237548	0.203449	0.221243	0.310771	0.229677	0.228726	0.205513	0.194638	0.282249	0.200282	0.239856	0.138899	0.248483	0.228611			1.164	0.240742	0.293665	0.211991	0.228061	0.162578	0.190688	0.265169	0.225899	0.217081	0.196075	0.257765	0.226338					1.164	0.228447	0.331642	0.258521	0.223561	0.205043	0.185767	0.189825	0.203397	0.157114	0.279778	0.227163	0.222777	0.270908
	2.333	0.260648	0.239411	0.204415	0.221777	0.313431	0.230591	0.229549	0.206606	0.195525	0.283775	0.201228	0.240505	0.139736	0.250435	0.229831			2.322	0.241161	0.293299	0.211751	0.227413	0.162852	0.190422	0.265413	0.226319	0.217643	0.196089	0.257674	0.226367					2.322	0.228887	0.331301	0.259089	0.224279	0.205217	0.186263	0.190166	0.203938	0.157167	0.280297	0.22759	0.222804	0.271328
	3.491	0.259812	0.240166	0.204053	0.221965	0.313663	0.230797	0.228655	0.20638	0.195089	0.282178	0.200403	0.239907	0.139602	0.249327	0.229428			3.486	0.240958	0.293128	0.211263	0.226705	0.162115	0.190225	0.265083	0.22588	0.217348	0.195912	0.257135	0.225977					3.491	0.228773	0.331438	0.259004	0.224586	0.205328	0.18632	0.190077	0.204196	0.157537	0.28047	0.227555	0.222355	0.271814
	4.66	0.260008	0.242043	0.204016	0.22278	0.313317	0.231955	0.228585	0.206424	0.194844	0.283227	0.200692	0.239962	0.139872	0.249835	0.229826			4.649	0.241528	0.29315	0.211804	0.22644	0.162196	0.190515	0.26581	0.225737	0.217644	0.196089	0.257428	0.226213					4.65	0.228729	0.331751	0.258841	0.224699	0.205081	0.186416	0.19046	0.204299	0.15778	0.280162	0.227434	0.222218	0.271688
	5.824	0.259813	0.241493	0.204062	0.22344	0.311844	0.232661	0.228568	0.206115	0.194887	0.282742	0.200986	0.239925	0.140031	0.249071	0.229688			5.813	0.241438	0.291987	0.211807	0.225618	0.161675	0.190159	0.266276	0.225567	0.217089	0.195936	0.257643	0.225927					5.814	0.228174	0.331025	0.258424	0.224489	0.204526	0.186259	0.190439	0.203962	0.157167	0.279997	0.227459	0.221881	0.272306
	6.988	0.259934	0.24178	0.204303	0.223586	0.310078	0.233518	0.228658	0.20604	0.194851	0.28277	0.200972	0.240024	0.140445	0.250193	0.229797			6.972	0.241135	0.292471	0.211579	0.225631	0.161673	0.189944	0.266499	0.225539	0.21694	0.195907	0.257482	0.225891					6.972	0.22809	0.329654	0.2583	0.223779	0.203865	0.186022	0.190364	0.203759	0.156492	0.280204	0.227309	0.221377	0.272717
	8.156	0.259421	0.241065	0.203924	0.224103	0.307927	0.233106	0.228459	0.206227	0.194262	0.281611	0.200812	0.239575	0.139946	0.249611	0.229289			8.14	0.240233	0.292558	0.211032	0.225384	0.161159	0.189553	0.266603	0.224864	0.216358	0.196021	0.257284	0.22555					8.131	0.228183	0.329127	0.258122	0.222678	0.203993	0.186224	0.190661	0.203668	0.156841	0.280483	0.227857	0.221264	0.272232
	9.315	0.258847	0.240664	0.204317	0.223782	0.306587	0.232846	0.229084	0.20626	0.193765	0.280522	0.200727	0.238981	0.139957	0.249602	0.228996			9.304	0.240139	0.292704	0.211072	0.22568	0.160813	0.189331	0.266374	0.224585	0.216101	0.196108	0.25794	0.225531					9.29	0.228071	0.327759	0.257936	0.222068	0.20376	0.186057	0.190413	0.203595	0.156397	0.279968	0.22742	0.221423	0.272984
	10.48	0.258145	0.238471	0.204081	0.223736	0.305177	0.231809	0.228605	0.205696	0.193133	0.279127	0.200511	0.238759	0.139897	0.249298	0.228317			10.463	0.240414	0.293257	0.210933	0.225627	0.160385	0.189516	0.26653	0.223951	0.215886	0.196287	0.258254	0.225549					10.453	0.227791	0.326401	0.257755	0.222295	0.203279	0.18592	0.190517	0.203532	0.156461	0.280264	0.227424	0.22156	0.273647
	11.644	0.257412	0.237468	0.203608	0.22303	0.30482	0.231244	0.228015	0.204586	0.192761	0.278116	0.200309	0.238015	0.139829	0.24876	0.227712			11.627	0.239849	0.293991	0.210946	0.225479	0.160959	0.188953	0.26637	0.223916	0.21603	0.196402	0.258469	0.225579					11.622	0.228012	0.326498	0.257695	0.222775	0.203466	0.185653	0.190602	0.203594	0.156232	0.280063	0.227445	0.221396	0.273589
	12.809	0.257268	0.235593	0.203489	0.222239	0.303597	0.230675	0.227472	0.203814	0.192708	0.277211	0.199743	0.236754	0.139366	0.24736	0.226949			12.795	0.239978	0.294908	0.211369	0.22606	0.161028	0.188761	0.266125	0.224425	0.216025	0.196384	0.258295	0.22576					12.787	0.227567	0.326435	0.257298	0.222639	0.202656	0.185733	0.190468	0.203428	0.156342	0.279389	0.227402	0.221272	0.272897
	13.977	0.257397	0.236447	0.203458	0.22348	0.304517	0.22989	0.228529	0.202668	0.192765	0.276787	0.199702	0.23686	0.139724	0.24809	0.227165			13.959	0.23875	0.293684	0.210036	0.224691	0.160463	0.188082	0.264597	0.223773	0.21499	0.195288	0.256913	0.224661					13.951	0.227306	0.325457	0.25717	0.221878	0.202799	0.185805	0.190682	0.203033	0.156432	0.279536	0.227449	0.221049	0.27309
	15.141	0.255414	0.233835	0.200963	0.221901	0.300066	0.2276	0.226239	0.200797	0.191405	0.27641	0.198319	0.234801	0.138174	0.245366	0.225092			15.118	0.239923	0.294096	0.210284	0.224974	0.161021	0.188637	0.264503	0.224796	0.215874	0.195766	0.257968	0.225258					15.115	0.226969	0.324516	0.257401	0.220882	0.20235	0.185559	0.190838	0.202994	0.156201	0.279463	0.227334	0.220404	0.273772
	16.305	0.258553	0.235707	0.203494	0.224467	0.303953	0.229862	0.229412	0.203814	0.193565	0.280841	0.200868	0.237759	0.140174	0.248547	0.22793			16.276	0.239979	0.293625	0.210661	0.225612	0.161165	0.189067	0.263671	0.224956	0.216293	0.195807	0.25836	0.225381					16.279	0.226701	0.323298	0.256915	0.220247	0.202069	0.185482	0.190741	0.202764	0.156107	0.279432	0.227203	0.220352	0.274108
	17.464	0.257301	0.233675	0.202209	0.222437	0.301867	0.227057	0.228264	0.202811	0.19194	0.279543	0.199575	0.235818	0.139058	0.247906	0.22639			17.44	0.239547	0.292598	0.210741	0.225548	0.161141	0.189344	0.262273	0.225321	0.215946	0.19607	0.258243	0.225161					17.443	0.227859	0.323985	0.256699	0.220132	0.203132	0.185276	0.192977	0.203496	0.155338	0.277141	0.22642	0.220543	0.275689
	18.623	0.257408	0.232571	0.201841	0.22142	0.301702	0.226689	0.22796	0.203226	0.191513	0.280149	0.199318	0.235109	0.138917	0.24727	0.226078			18.604	0.238692	0.291815	0.210896	0.225343	0.161185	0.189149	0.261894	0.225484	0.216483	0.196033	0.258892	0.225079					18.606	0.227045	0.321214	0.256178	0.219988	0.202106	0.185433	0.191041	0.203194	0.156431	0.279362	0.22754	0.22034	0.273635
	19.781	0.257044	0.231721	0.20171	0.221052	0.302267	0.226293	0.227693	0.203423	0.191497	0.280795	0.199296	0.234729	0.139054	0.246805	0.225956			19.773	0.236404	0.290893	0.211048	0.223819	0.160752	0.189086	0.260992	0.224561	0.216161	0.195924	0.257747	0.224308					19.77	0.22678	0.320248	0.25615	0.219539	0.201965	0.185411	0.191154	0.202668	0.156173	0.279156	0.227203	0.219882	0.273782
	20.945	0.256813	0.230912	0.201344	0.22019	0.300465	0.225675	0.226885	0.203421	0.191485	0.280493	0.199107	0.23431	0.13893	0.246351	0.225456			20.931	0.233581	0.28933	0.210332	0.223049	0.160288	0.188697	0.259755	0.223946	0.215987	0.195607	0.256847	0.223402					20.928	0.227068	0.320085	0.256074	0.219772	0.202053	0.185571	0.191216	0.203069	0.155955	0.279906	0.227487	0.219817	0.274076
	22.109	0.256614	0.230137	0.200986	0.219558	0.298123	0.226379	0.225498	0.202793	0.191173	0.280868	0.198755	0.233828	0.138593	0.245655	0.224926			22.092	0.232288	0.289404	0.21049	0.222845	0.160134	0.1881	0.259638	0.223797	0.215946	0.195718	0.256767	0.223193					22.092	0.22667	0.319361	0.255984	0.21955	0.200866	0.185067	0.191202	0.202121	0.155949	0.278931	0.227281	0.219281	0.273434
	23.267	0.25608	0.229492	0.200849	0.218963	0.297109	0.227633	0.224896	0.203268	0.190898	0.280339	0.198959	0.232991	0.138431	0.245027	0.224638			23.256	0.231252	0.289228	0.210293	0.223024	0.160285	0.188102	0.260367	0.2241	0.216318	0.196023	0.256544	0.223231					23.261	0.226041	0.318815	0.255758	0.219871	0.201022	0.185088	0.19095	0.202473	0.15644	0.279846	0.227338	0.21894	0.272835
	24.433	0.255769	0.229581	0.200712	0.218418	0.296634	0.228134	0.225303	0.202675	0.19113	0.280343	0.19867	0.232492	0.138188	0.244292	0.224453			24.419	0.229754	0.28887	0.209917	0.222848	0.159967	0.187484	0.259797	0.223999	0.216138	0.19568	0.256894	0.22285					24.43	0.225546	0.317662	0.254524	0.219704	0.200489	0.184406	0.190972	0.201638	0.155868	0.277511	0.226222	0.218538	0.272477
	25.597	0.255245	0.229269	0.200584	0.218139	0.295772	0.229158	0.224458	0.202272	0.191461	0.280644	0.198372	0.231792	0.138049	0.243949	0.224226			25.583	0.228745	0.289022	0.210108	0.222822	0.160121	0.187631	0.259846	0.224195	0.216064	0.195215	0.257334	0.222827					25.588	0.225016	0.317018	0.253794	0.219615	0.200136	0.184364	0.190679	0.201425	0.155985	0.27801	0.226459	0.218241	0.272509
	26.755	0.255036	0.228704	0.200612	0.217573	0.295518	0.230219	0.224359	0.20251	0.191738	0.280284	0.198085	0.231158	0.137913	0.243209	0.224065			26.747	0.227031	0.287598	0.209464	0.221963	0.16014	0.187376	0.258528	0.223105	0.215222	0.194624	0.25657	0.221966					26.747	0.225	0.316139	0.253858	0.219663	0.20006	0.184146	0.190584	0.201426	0.155487	0.278185	0.226392	0.217989	0.272462
	27.914	0.254628	0.228696	0.201006	0.217782	0.295541	0.230584	0.2241	0.204382	0.191923	0.281144	0.197889	0.231196	0.13799	0.243112	0.224284			27.907	0.225912	0.286958	0.209201	0.221543	0.159771	0.187066	0.256978	0.222806	0.214684	0.194158	0.255995	0.22137					27.91	0.224102	0.314954	0.252815	0.219276	0.198411	0.183229	0.190059	0.20026	0.154395	0.276889	0.225635	0.216537	0.270515
	29.073	0.254375	0.228309	0.201078	0.217989	0.295636	0.230679	0.224083	0.205127	0.191838	0.28157	0.197732	0.231019	0.138024	0.242377	0.224274			29.07	0.22554	0.286032	0.209112	0.221652	0.159477	0.186682	0.256075	0.222778	0.213917	0.193857	0.255022	0.220922					29.074	0.223931	0.315569	0.252451	0.219571	0.199188	0.183466	0.190497	0.199936	0.154428	0.277364	0.225544	0.216612	0.270346
	30.231	0.254326	0.22805	0.201066	0.218399	0.295592	0.230594	0.223566	0.205351	0.191669	0.28094	0.19764	0.230956	0.137603	0.242493	0.22416			30.229	0.224179	0.285775	0.208738	0.221274	0.159086	0.186335	0.255361	0.222787	0.213511	0.193575	0.25383	0.220405					30.239	0.223985	0.315336	0.252301	0.219227	0.198866	0.183638	0.190626	0.199845	0.15467	0.277098	0.225167	0.216965	0.26944
	31.395	0.253654	0.227139	0.200559	0.218139	0.294046	0.229709	0.221959	0.204339	0.191455	0.281056	0.197375	0.230622	0.137315	0.241342	0.223479			31.387	0.221988	0.285212	0.208324	0.220326	0.158476	0.186179	0.254698	0.222189	0.212685	0.192978	0.252793	0.219623					31.408	0.22401	0.315988	0.251947	0.219382	0.198672	0.183533	0.190697	0.199923	0.154775	0.27662	0.225422	0.216284	0.269362
	32.559	0.253351	0.226684	0.200412	0.217433	0.293108	0.229965	0.221077	0.203999	0.191247	0.281481	0.196906	0.230132	0.137103	0.240836	0.223124			32.556	0.220541	0.28433	0.20829	0.220035	0.157735	0.186217	0.253836	0.221122	0.212287	0.192884	0.252425	0.219064					32.566	0.223046	0.315756	0.251327	0.219433	0.198301	0.183072	0.189867	0.199535	0.154542	0.278703	0.226147	0.216014	0.268957
	33.722	0.252907	0.226757	0.20036	0.217416	0.292956	0.229427	0.220446	0.203528	0.191247	0.281802	0.196614	0.229721	0.136966	0.240493	0.222903			33.715	0.219866	0.284333	0.208804	0.219288	0.157567	0.186065	0.25307	0.220351	0.212693	0.19322	0.252042	0.218845					33.725	0.223691	0.317118	0.250664	0.221356	0.197542	0.182754	0.191059	0.199028	0.153734	0.276533	0.224417	0.215382	0.270064
	34.88	0.252855	0.227141	0.20048	0.217514	0.292265	0.228934	0.219994	0.204277	0.190778	0.281533	0.196445	0.229344	0.136955	0.240009	0.222752			34.879	0.218929	0.283315	0.207895	0.218836	0.156889	0.185171	0.251696	0.219293	0.211674	0.193055	0.250722	0.217952					34.884	0.222547	0.315721	0.250469	0.220772	0.197504	0.182788	0.189969	0.199048	0.154826	0.278391	0.225332	0.215182	0.268708
	36.044	0.262463	0.227984	0.201016	0.216983	0.293333	0.22905	0.219342	0.204347	0.190289	0.294394	0.196578	0.228627	0.13674	0.241503	0.224475			36.042	0.218267	0.282775	0.207621	0.21904	0.156632	0.185068	0.251385	0.218511	0.211746	0.192939	0.249851	0.217622					36.047	0.224644	0.318661	0.252092	0.221683	0.197892	0.183337	0.192422	0.199634	0.154803	0.275394	0.22472	0.215778	0.26994
	37.202	0.25403	0.227355	0.198742	0.21644	0.292485	0.22894	0.219748	0.204273	0.190305	0.269513	0.195563	0.22863	0.136542	0.239908	0.221605			37.206	0.217314	0.282329	0.207786	0.218598	0.156463	0.184582	0.250358	0.218337	0.211714	0.192708	0.250221	0.21731					37.211	0.223401	0.316609	0.25171	0.220392	0.198065	0.183288	0.191117	0.199821	0.155259	0.27763	0.22532	0.215777	0.268803
	38.372	0.246313	0.226353	0.195973	0.21583	0.291338	0.228486	0.21891	0.203314	0.18994	0.248958	0.194282	0.227966	0.13604	0.237018	0.218623			38.364	0.217473	0.283432	0.208275	0.219406	0.156503	0.185186	0.250886	0.218748	0.211783	0.19319	0.250988	0.217806					38.37	0.223557	0.316982	0.25215	0.220502	0.198506	0.183515	0.191356	0.199863	0.155423	0.278334	0.22572	0.215728	0.269087
	39.537	0.217846	0.217587	0.187866	0.212293	0.284335	0.224428	0.211304	0.198674	0.186232	0.205086	0.18906	0.223438	0.132924	0.228343	0.20853			39.533	0.217749	0.285122	0.208641	0.22071	0.156817	0.186481	0.250955	0.218992	0.21285	0.19434	0.252356	0.218638					39.534	0.223456	0.315762	0.252357	0.220826	0.198452	0.183603	0.191393	0.199401	0.155507	0.278214	0.226264	0.215602	0.269215
	40.7	0.207573	0.214853	0.186767	0.214258	0.285908	0.22225	0.216941	0.199927	0.186993	0.190858	0.189231	0.225583	0.133716	0.227542	0.207314			40.697	0.217795	0.286555	0.209194	0.220806	0.156958	0.186958	0.251799	0.217883	0.213545	0.194668	0.252463	0.218966					40.703	0.223584	0.315602	0.252462	0.220991	0.198116	0.183455	0.191751	0.199463	0.154675	0.278018	0.226316	0.215376	0.269726
	41.859	0.20751	0.214668	0.185836	0.213723	0.286049	0.221307	0.217542	0.201268	0.186295	0.190127	0.188936	0.225435	0.133128	0.227554	0.207099			41.861	0.219815	0.290807	0.209835	0.221909	0.157865	0.188749	0.252601	0.218047	0.214255	0.195004	0.253722	0.220237					41.867	0.223486	0.315511	0.252464	0.22102	0.197792	0.183291	0.191725	0.199782	0.154634	0.277931	0.225861	0.215343	0.270344
	43.028	0.207584	0.214309	0.186049	0.214209	0.286434	0.220513	0.217963	0.201971	0.186451	0.189907	0.189667	0.225019	0.133557	0.227626	0.207233			43.024	0.231211	0.303186	0.213624	0.226721	0.161826	0.194865	0.257657	0.220934	0.216767	0.197584	0.258852	0.225748					43.03	0.222786	0.313739	0.251575	0.220437	0.197031	0.183046	0.191114	0.198923	0.154311	0.27757	0.22523	0.21503	0.269654
	44.197	0.207742	0.213952	0.186172	0.214096	0.287272	0.220242	0.218322	0.201796	0.186341	0.189849	0.190383	0.224625	0.13376	0.22754	0.207292			44.188	0.278156	0.325908	0.223366	0.236969	0.175984	0.204523	0.271514	0.231523	0.223957	0.208632	0.270905	0.24104					44.194	0.223071	0.314094	0.251928	0.220419	0.197193	0.183283	0.191845	0.199803	0.153877	0.277798	0.225483	0.21526	0.27103
	45.355	0.208775	0.214541	0.186419	0.215677	0.287515	0.219934	0.220028	0.203063	0.187049	0.190127	0.19107	0.224951	0.133881	0.22788	0.207922			45.347	0.339225	0.349524	0.239347	0.252478	0.206014	0.215724	0.296449	0.253836	0.234335	0.242616	0.289522	0.26537					45.358	0.223676	0.314552	0.252547	0.22109	0.198041	0.183933	0.192499	0.200048	0.154898	0.278961	0.226435	0.21577	0.272554
	46.519	0.20959	0.215916	0.186582	0.216583	0.289036	0.219826	0.223873	0.205099	0.187505	0.190228	0.191347	0.225567	0.134008	0.227672	0.208774			46.51	0.415687	0.374734	0.257773	0.271867	0.227982	0.226572	0.327171	0.279999	0.246974	0.280625	0.309894	0.292661					46.522	0.223242	0.313848	0.252725	0.221401	0.19773	0.183983	0.192643	0.199935	0.154778	0.278614	0.226213	0.215911	0.272516
	47.683	0.210827	0.218591	0.187043	0.218196	0.290973	0.2214	0.229924	0.207926	0.188722	0.190335	0.192257	0.226835	0.134037	0.227985	0.210361			47.68	0.531987	0.421619	0.275072	0.292428	0.251528	0.236814	0.357475	0.306276	0.259811	0.33881	0.335963	0.32798					47.685	0.223866	0.314274	0.253122	0.221625	0.197861	0.184416	0.193011	0.200325	0.154947	0.278931	0.226667	0.216264	0.27303
	48.841	0.213383	0.223658	0.188486	0.220503	0.292193	0.224544	0.237296	0.213123	0.190932	0.191212	0.194469	0.22862	0.134755	0.229568	0.213053			48.839	0.588589	0.469473	0.290609	0.310506	0.277854	0.246802	0.385093	0.344723	0.272035	0.408238	0.388528	0.362041					48.849	0.2229	0.312261	0.251874	0.219904	0.197325	0.183539	0.191913	0.199263	0.154355	0.27851	0.226031	0.215843	0.271627
	50	0.217982	0.231477	0.190256	0.223576	0.294847	0.230184	0.247391	0.220495	0.193773	0.192682	0.197512	0.230326	0.135372	0.231242	0.216937			50.002	0.631276	0.495208	0.310976	0.329714	0.292041	0.258094	0.41741	0.415129	0.286079	0.434915	0.467124	0.39436					50.008	0.22387	0.314216	0.252814	0.220227	0.197974	0.184528	0.193041	0.200448	0.155156	0.279412	0.226833	0.216186	0.272715
	51.159	0.223535	0.241779	0.193146	0.226964	0.299601	0.236798	0.259289	0.229818	0.198052	0.194961	0.202452	0.233136	0.136632	0.233453	0.222115			51.171	0.659921	0.518581	0.340423	0.356544	0.304164	0.274205	0.478585	0.459913	0.308669	0.453865	0.502008	0.423353					51.173	0.223493	0.313374	0.252404	0.219453	0.197504	0.184002	0.193068	0.199797	0.154604	0.278994	0.226642	0.215572	0.271835
	52.328	0.231803	0.253852	0.196436	0.231639	0.306323	0.24337	0.271807	0.240299	0.203533	0.197528	0.209114	0.23689	0.138007	0.236277	0.228348			52.335	0.688105	0.544324	0.357327	0.396761	0.314693	0.303051	0.579514	0.496198	0.334765	0.468652	0.524057	0.455222					52.332	0.223712	0.312574	0.252612	0.219659	0.197944	0.184137	0.193456	0.200302	0.154915	0.279184	0.227085	0.215313	0.270862
	53.486	0.242705	0.267231	0.201168	0.237721	0.313631	0.251421	0.284392	0.25063	0.210855	0.200973	0.217655	0.240842	0.139883	0.240121	0.235659			53.499	0.71513	0.576204	0.369286	0.430923	0.325012	0.336666	0.62666	0.52028	0.349608	0.484978	0.542691	0.479767					53.491	0.223597	0.31195	0.252027	0.218907	0.197443	0.184091	0.193459	0.19993	0.154938	0.278332	0.226676	0.214977	0.269971
	54.655	0.2557	0.281525	0.20759	0.245775	0.323237	0.260975	0.296245	0.263115	0.220189	0.205211	0.227842	0.245957	0.142141	0.244221	0.244266			54.662	0.739258	0.611329	0.378616	0.448938	0.335882	0.353282	0.656244	0.535669	0.362741	0.502037	0.555308	0.498119					54.649	0.223141	0.312025	0.251909	0.218482	0.197561	0.184078	0.193384	0.200064	0.154867	0.278359	0.226942	0.215151	0.269367
	55.824	0.268937	0.295857	0.215107	0.254203	0.33232	0.271402	0.308905	0.278725	0.23046	0.2109	0.238029	0.251731	0.144997	0.249353	0.253637			55.831	0.762521	0.649721	0.387344	0.465661	0.349758	0.36535	0.681831	0.548382	0.378881	0.52176	0.567676	0.516262					55.808	0.222111	0.310693	0.250782	0.217121	0.196409	0.183282	0.192573	0.198725	0.153882	0.276917	0.225742	0.214199	0.267816
	56.983	0.282645	0.310577	0.223606	0.262947	0.343356	0.282634	0.322085	0.299401	0.24147	0.217007	0.247922	0.257766	0.148239	0.262094	0.264411			56.991	0.784334	0.687338	0.394929	0.479158	0.366335	0.374456	0.699226	0.560052	0.39639	0.540876	0.578395	0.532863					56.967	0.222983	0.312393	0.252165	0.218341	0.196949	0.184482	0.193566	0.200097	0.154786	0.27877	0.226725	0.214331	0.269198
	58.142	0.298691	0.327685	0.232397	0.271886	0.356868	0.293398	0.339318	0.321587	0.252277	0.224331	0.257308	0.263996	0.152127	0.281423	0.276664			58.154	0.797779	0.731721	0.401731	0.48885	0.381556	0.378555	0.714139	0.567815	0.408233	0.557395	0.58735	0.546829					58.131	0.223878	0.313166	0.253223	0.219342	0.198217	0.185299	0.194743	0.201781	0.155446	0.279975	0.227985	0.215197	0.269859
	59.306	0.320677	0.348618	0.240999	0.280448	0.371049	0.304544	0.362352	0.33645	0.262091	0.231649	0.26605	0.269356	0.156129	0.291908	0.288737			59.323	0.814163	0.768649	0.411847	0.500744	0.399489	0.384683	0.739455	0.581614	0.427063	0.575513	0.601645	0.564079					59.294	0.223346	0.312305	0.252382	0.218707	0.19774	0.184877	0.195058	0.201415	0.15528	0.278769	0.227232	0.214664	0.268205
	60.464	0.347882	0.368625	0.250674	0.289974	0.390223	0.318253	0.388224	0.34662	0.272789	0.240413	0.275985	0.275274	0.161419	0.299062	0.301816			60.482	0.825326	0.787545	0.422194	0.511473	0.413824	0.389144	0.765634	0.595547	0.446358	0.589385	0.614223	0.578241					60.458	0.222626	0.311023	0.251277	0.218251	0.196749	0.1845	0.195321	0.201266	0.154931	0.278489	0.226491	0.213937	0.26719
	61.633	0.364365	0.380765	0.260422	0.300022	0.409206	0.334203	0.401989	0.352826	0.283369	0.249437	0.287182	0.27998	0.166277	0.304348	0.312457			61.645	0.837629	0.80346	0.43577	0.522911	0.426335	0.39484	0.795879	0.611818	0.466856	0.601856	0.625722	0.593007					61.622	0.221779	0.310698	0.251126	0.218706	0.1965	0.184164	0.195193	0.200949	0.154761	0.277783	0.226632	0.213789	0.266853
	62.792	0.376828	0.391909	0.271542	0.313842	0.426234	0.353095	0.410925	0.359049	0.297098	0.258237	0.30206	0.284736	0.171801	0.309001	0.323311			62.804	0.851982	0.821563	0.450211	0.538414	0.440659	0.403765	0.828726	0.632899	0.488499	0.615543	0.642123	0.610398					62.785	0.222169	0.310043	0.251339	0.219049	0.196573	0.184278	0.195269	0.201079	0.154674	0.278045	0.226474	0.213535	0.267701
	63.96	0.388025	0.400275	0.28555	0.330865	0.438477	0.367056	0.417529	0.363842	0.314231	0.266354	0.317574	0.289763	0.177203	0.314772	0.33368			63.967	0.873224	0.833775	0.466532	0.558261	0.455363	0.411857	0.862296	0.652438	0.509263	0.630397	0.655604	0.628092					63.949	0.22242	0.309844	0.251296	0.219615	0.196713	0.184456	0.195033	0.200441	0.154785	0.278237	0.22635	0.213517	0.267345
	65.124	0.398525	0.407534	0.302239	0.34755	0.449078	0.376179	0.422508	0.367997	0.333205	0.27439	0.329003	0.294351	0.182302	0.318519	0.343099			65.136	0.878371	0.847202	0.480314	0.570297	0.471231	0.421336	0.875386	0.666979	0.53426	0.638588	0.668157	0.641102					65.114	0.222705	0.310007	0.251514	0.220171	0.196836	0.18491	0.194862	0.2004	0.155004	0.278605	0.226916	0.213389	0.268318
	66.288	0.406702	0.414521	0.318628	0.35899	0.457612	0.383408	0.426867	0.371511	0.348268	0.28342	0.337077	0.299351	0.188079	0.3234	0.351274			66.3	0.889643	0.857623	0.494591	0.588706	0.490741	0.43011	0.893536	0.680531	0.567393	0.651944	0.679932	0.656795					66.283	0.222683	0.309093	0.251501	0.220287	0.197014	0.18525	0.194606	0.200212	0.155077	0.278522	0.226887	0.213082	0.268358
	67.457	0.412287	0.419934	0.331106	0.365554	0.466589	0.389354	0.429994	0.375047	0.358715	0.293045	0.343197	0.304547	0.193229	0.327087	0.357835			67.459	0.897282	0.866202	0.507116	0.607407	0.510268	0.436875	0.908948	0.693474	0.595057	0.666011	0.691934	0.670961					67.441	0.222486	0.30901	0.251333	0.220253	0.19662	0.185262	0.194419	0.200152	0.155153	0.278831	0.227017	0.213184	0.268413
	68.622	0.417636	0.424911	0.339617	0.371105	0.474171	0.394932	0.432876	0.377177	0.367368	0.304492	0.348785	0.310974	0.197929	0.331951	0.363852			68.628	0.904153	0.876356	0.519371	0.624062	0.524296	0.44362	0.922051	0.706031	0.617941	0.675193	0.704894	0.683452					68.61	0.222676	0.308706	0.25152	0.219945	0.196308	0.185391	0.19485	0.200217	0.155069	0.278645	0.226813	0.213304	0.268098
	69.786	0.421431	0.428794	0.345373	0.375657	0.481177	0.399248	0.434504	0.378628	0.373918	0.318039	0.353129	0.317802	0.202168	0.336287	0.369011			69.787	0.907359	0.883288	0.530076	0.639859	0.531774	0.44967	0.93058	0.715862	0.632367	0.680924	0.716249	0.692546					69.774	0.222292	0.30737	0.251096	0.219182	0.196233	0.185354	0.194599	0.199956	0.15508	0.278697	0.226922	0.212889	0.26768
	70.95	0.425499	0.431269	0.350494	0.379275	0.48724	0.403463	0.436199	0.380726	0.378921	0.333732	0.357405	0.325293	0.206063	0.340258	0.373988			70.951	0.913523	0.890631	0.542736	0.65715	0.538924	0.455307	0.939057	0.725151	0.64336	0.686725	0.728522	0.701917					70.932	0.22214	0.307934	0.251802	0.2192	0.196395	0.185411	0.194939	0.199727	0.155023	0.278735	0.227213	0.212776	0.267584
	72.113	0.429258	0.434436	0.355266	0.382938	0.493018	0.407853	0.437856	0.383025	0.384534	0.350854	0.361483	0.332361	0.210909	0.344754	0.379182			72.115	0.918598	0.897007	0.556458	0.676767	0.545231	0.460612	0.946753	0.733426	0.65273	0.693131	0.740102	0.710983					72.092	0.222386	0.308263	0.251728	0.218934	0.197036	0.185774	0.195147	0.199631	0.154958	0.27867	0.227425	0.21267	0.268669
	73.277	0.432553	0.436067	0.359057	0.385536	0.498152	0.411693	0.438521	0.384448	0.388115	0.365339	0.364065	0.338139	0.21509	0.347491	0.383162			73.275	0.923114	0.903287	0.571193	0.696172	0.550423	0.465773	0.95323	0.740495	0.66058	0.698335	0.750692	0.71939					73.255	0.22265	0.308846	0.252247	0.218753	0.196611	0.185822	0.195302	0.199453	0.155162	0.279083	0.227469	0.212625	0.268972
	74.441	0.435223	0.439372	0.362203	0.387931	0.502527	0.415203	0.440079	0.385704	0.391594	0.375776	0.366727	0.343095	0.219686	0.352415	0.386967			74.434	0.927596	0.909928	0.586193	0.713274	0.555026	0.471783	0.958382	0.746587	0.667458	0.703451	0.761275	0.727359					74.413	0.22303	0.309332	0.252258	0.218923	0.196506	0.186635	0.195651	0.200063	0.155468	0.280198	0.228247	0.212541	0.269582
	75.599	0.439481	0.442517	0.365441	0.390505	0.506797	0.419443	0.441731	0.38772	0.395425	0.383726	0.369495	0.347649	0.225191	0.356656	0.390841			75.598	0.932685	0.916283	0.60036	0.726051	0.559674	0.477909	0.965096	0.752918	0.675113	0.709018	0.773691	0.735345					75.577	0.222912	0.309654	0.252324	0.218534	0.196579	0.186351	0.195614	0.199931	0.154666	0.279964	0.228143	0.212726	0.269347
	76.758	0.441318	0.444478	0.367023	0.391381	0.509516	0.422742	0.442145	0.388668	0.397411	0.388918	0.371105	0.350043	0.230412	0.360364	0.393252			76.766	0.93596	0.92205	0.609803	0.735094	0.564001	0.485083	0.971724	0.757363	0.680061	0.713396	0.783279	0.741619					76.741	0.22263	0.309262	0.252249	0.218509	0.196251	0.186508	0.19588	0.199899	0.154307	0.279897	0.227784	0.212778	0.26978
	77.922	0.444323	0.44594	0.369238	0.392138	0.511279	0.426116	0.442844	0.389263	0.399088	0.393583	0.37222	0.35262	0.237051	0.363475	0.395656			77.925	0.939831	0.927502	0.618024	0.742577	0.567561	0.494701	0.976153	0.762018	0.684636	0.717845	0.793133	0.747635					77.905	0.222163	0.30758	0.25167	0.21803	0.195921	0.186428	0.195533	0.199554	0.154003	0.279622	0.227594	0.212259	0.269104
	79.087	0.447033	0.448313	0.371483	0.393444	0.514616	0.429225	0.444264	0.390833	0.40147	0.398549	0.374057	0.355421	0.245348	0.368554	0.398758			79.094	0.943269	0.93405	0.62534	0.749628	0.571518	0.503942	0.98172	0.766859	0.689726	0.723444	0.802606	0.753827					79.069	0.221891	0.307044	0.25145	0.217259	0.195814	0.186728	0.195745	0.19986	0.154195	0.279351	0.22757	0.212135	0.269031
	80.256	0.450261	0.450924	0.373491	0.394705	0.518255	0.431204	0.445875	0.392741	0.402888	0.402774	0.375248	0.35831	0.254934	0.372724	0.401738			80.262	0.948046	0.938793	0.630374	0.754477	0.573797	0.511087	0.986502	0.771232	0.693171	0.727926	0.810708	0.758737					80.233	0.22211	0.307494	0.251794	0.217267	0.195938	0.186985	0.196095	0.200044	0.154275	0.279736	0.228204	0.212353	0.269629
	81.415	0.453028	0.45404	0.375032	0.39593	0.521212	0.433223	0.447517	0.393965	0.404049	0.406414	0.376653	0.361351	0.265367	0.376818	0.404614			81.421	0.949916	0.942486	0.63359	0.759102	0.575738	0.516356	0.989114	0.775028	0.695868	0.729876	0.817536	0.762237					81.392	0.222277	0.307751	0.252093	0.217104	0.195805	0.18716	0.196046	0.199756	0.154691	0.280575	0.228633	0.212143	0.269527
	82.578	0.456101	0.457304	0.376502	0.39767	0.524931	0.435408	0.44934	0.395124	0.405006	0.4095	0.378024	0.363837	0.274888	0.380386	0.40743			82.591	0.952823	0.946633	0.637892	0.763219	0.577937	0.520298	0.993357	0.778981	0.698443	0.733703	0.823795	0.766098					82.55	0.222779	0.308102	0.252113	0.217215	0.195767	0.187492	0.196715	0.20012	0.155181	0.280769	0.22877	0.21198	0.26983
	83.742	0.458528	0.459275	0.377663	0.398796	0.528492	0.436334	0.450047	0.395961	0.405882	0.412474	0.379072	0.365575	0.282308	0.383638	0.409575			83.754	0.956214	0.951635	0.640772	0.767458	0.579656	0.524197	0.996638	0.782204	0.701698	0.737642	0.830651	0.769888					83.719	0.222597	0.308291	0.252805	0.217489	0.196058	0.187969	0.196782	0.200766	0.155207	0.28147	0.229191	0.21241	0.269842
	84.906	0.461296	0.461724	0.378791	0.39909	0.531564	0.437986	0.451375	0.397975	0.407146	0.414953	0.380026	0.367864	0.288322	0.388985	0.411936			84.918	0.957997	0.954265	0.643083	0.770837	0.580502	0.528798	0.999066	0.784997	0.703695	0.739391	0.836058	0.772608					84.877	0.222945	0.308509	0.253277	0.217291	0.196326	0.188249	0.196839	0.200446	0.155552	0.282207	0.229349	0.212572	0.270155
	86.069	0.462811	0.463588	0.378775	0.400015	0.534583	0.438954	0.452214	0.398132	0.407828	0.416611	0.38053	0.368916	0.292434	0.39259	0.413427			86.082	0.960712	0.956651	0.64497	0.77182	0.581731	0.532566	1.0028	0.786779	0.706263	0.741728	0.841056	0.775188					86.036	0.222686	0.30826	0.253435	0.217167	0.196531	0.188387	0.197017	0.200362	0.155284	0.28227	0.229468	0.212698	0.270156
	87.233	0.466965	0.468253	0.381198	0.401883	0.540306	0.441654	0.45545	0.401242	0.409996	0.420614	0.382905	0.372373	0.297238	0.398531	0.417043			87.242	0.963495	0.96106	0.645775	0.775929	0.583177	0.536232	1.00627	0.789769	0.708231	0.744596	0.84674	0.778297					87.195	0.222642	0.308952	0.253205	0.216822	0.196701	0.188512	0.197118	0.200714	0.155434	0.28231	0.229281	0.212058	0.269941
	88.398	0.469379	0.471058	0.382332	0.403074	0.544491	0.442892	0.456413	0.402349	0.411125	0.422621	0.384299	0.374253	0.300698	0.402458	0.419103			88.401	0.964188	0.964184	0.646974	0.778275	0.5846	0.539731	1.00815	0.791743	0.710761	0.746513	0.852284	0.780673					88.358	0.222652	0.308507	0.2531	0.217054	0.196278	0.188711	0.197215	0.200418	0.15546	0.281985	0.229363	0.212063	0.26967
	89.562	0.472343	0.473972	0.383457	0.404353	0.547837	0.444643	0.458055	0.403666	0.412758	0.425049	0.385794	0.375985	0.304421	0.407089	0.421387			89.57	0.968428	0.968354	0.64954	0.78059	0.585444	0.54424	1.0109	0.794309	0.714068	0.750029	0.858424	0.78403					89.522	0.222697	0.308976	0.253096	0.216303	0.196029	0.188447	0.197458	0.199932	0.155422	0.281462	0.229012	0.211687	0.269235
	90.731	0.474787	0.475986	0.38422	0.405421	0.550826	0.445844	0.459567	0.404314	0.413902	0.426534	0.387012	0.377241	0.306778	0.409783	0.423015			90.734	0.969086	0.968574	0.65	0.780949	0.586791	0.54432	1.01502	0.793244	0.71593	0.750569	0.858188	0.784788					90.686	0.222635	0.308592	0.252545	0.215908	0.195318	0.189092	0.196993	0.199967	0.155499	0.28152	0.228981	0.211901	0.269154
	91.889	0.477582	0.478353	0.384964	0.406186	0.55411	0.447069	0.460181	0.405569	0.415302	0.428247	0.388553	0.378379	0.309635	0.41305	0.424799			91.897	0.954559	0.978261	0.648493	0.777232	0.586348	0.547691	1.0008	0.79433	0.714827	0.740533	0.862586	0.782332					91.849	0.222505	0.308444	0.252971	0.215834	0.195341	0.188999	0.197165	0.200265	0.155578	0.282065	0.228497	0.211405	0.269115
	93.053	0.478986	0.480641	0.385749	0.406968	0.557956	0.448903	0.461443	0.406552	0.416027	0.429407	0.389866	0.379552	0.311614	0.416031	0.426407			93.066	0.969978	0.975353	0.649468	0.784131	0.58423	0.547873	1.01761	0.796138	0.718816	0.752793	0.866343	0.787521					93.008	0.222256	0.308472	0.252456	0.215821	0.195093	0.188892	0.197217	0.199979	0.155658	0.281711	0.228934	0.211273	0.269296
	94.216	0.483512	0.485059	0.387859	0.408456	0.563155	0.451997	0.464493	0.4098	0.419044	0.43257	0.392286	0.382405	0.314386	0.419785	0.429629			94.225	0.974326	0.980512	0.654793	0.787477	0.588552	0.554873	1.01917	0.8014	0.722263	0.754584	0.876064	0.792183					94.172	0.222142	0.307667	0.252471	0.21597	0.195702	0.189091	0.197422	0.199872	0.155377	0.281421	0.22863	0.211289	0.269374
	95.385	0.482276	0.483488	0.386519	0.407094	0.561013	0.449796	0.462935	0.408052	0.41756	0.430977	0.391206	0.381882	0.31488	0.419014	0.428335			95.394	0.97758	0.981112	0.656146	0.790131	0.590418	0.556156	1.02303	0.802996	0.723895	0.757914	0.87814	0.79432					95.33	0.222164	0.306931	0.252487	0.215699	0.195287	0.189505	0.197482	0.199959	0.155522	0.281737	0.229365	0.211658	0.26975
	96.544	0.486321	0.487963	0.388538	0.409059	0.565657	0.452822	0.465748	0.41098	0.42025	0.433319	0.393611	0.384357	0.317466	0.422474	0.431326			96.553	0.976487	0.980476	0.655514	0.788574	0.590177	0.554963	1.02292	0.803169	0.723128	0.758183	0.879522	0.793919					96.49	0.221902	0.306529	0.252212	0.214718	0.195055	0.189316	0.197342	0.199384	0.154916	0.28083	0.228836	0.211195	0.269878
	97.707	0.487878	0.48955	0.389122	0.409616	0.568055	0.453896	0.466569	0.410874	0.420993	0.434228	0.394456	0.385027	0.318584	0.424543	0.432385			97.717	0.979185	0.985069	0.657037	0.79127	0.591947	0.557279	1.02504	0.805087	0.726056	0.760882	0.883863	0.796611					97.654	0.221593	0.305147	0.25193	0.214418	0.1947	0.189424	0.197411	0.199571	0.154645	0.28039	0.228019	0.211086	0.269175
	98.866	0.489926	0.492435	0.390021	0.410431	0.571648	0.455024	0.468594	0.412053	0.422258	0.43562	0.39585	0.386008	0.320289	0.4271	0.43409			98.881	0.980479	0.986445	0.658045	0.792053	0.592827	0.557378	1.0262	0.805678	0.728312	0.763244	0.886511	0.797925					98.818	0.221554	0.304969	0.251976	0.214255	0.194776	0.189527	0.19726	0.199599	0.154872	0.28068	0.228444	0.210465	0.268887
	100.035	0.491923	0.494152	0.390432	0.410523	0.572653	0.455453	0.468416	0.412649	0.423232	0.436123	0.396086	0.386131	0.32112	0.427979	0.434777			100.05	0.981103	0.987839	0.659254	0.792584	0.593042	0.55674	1.02789	0.806744	0.729534	0.763961	0.889436	0.798921					99.982	0.221466	0.304243	0.252228	0.214319	0.195165	0.189748	0.197576	0.199501	0.155111	0.279995	0.227956	0.210764	0.269167
	101.198	0.495281	0.498252	0.392411	0.413002	0.577145	0.458337	0.471685	0.4145	0.425742	0.438532	0.398907	0.388827	0.323293	0.431206	0.437652			101.209	0.982879	0.990433	0.661444	0.794826	0.594781	0.55695	1.02956	0.80998	0.73153	0.76656	0.892709	0.80106					101.14	0.221417	0.304285	0.252231	0.214447	0.194775	0.189947	0.197723	0.200001	0.155691	0.280639	0.228577	0.210897	0.269549
	102.362	0.496369	0.499911	0.392605	0.413524	0.578482	0.458588	0.472094	0.415124	0.42568	0.438946	0.39931	0.389688	0.323974	0.432379	0.438334			102.377	0.980534	0.989256	0.660466	0.793494	0.593364	0.554447	1.0266	0.806869	0.730142	0.765174	0.892422	0.799343					102.304	0.221567	0.303793	0.251828	0.214454	0.194776	0.190399	0.197576	0.199509	0.155413	0.28082	0.228485	0.210851	0.269492
	103.521	0.497878	0.502429	0.393039	0.413865	0.580105	0.459073	0.472408	0.415395	0.426661	0.439926	0.400194	0.390033	0.3244	0.433975	0.439242			103.541	0.989939	0.999968	0.667211	0.801243	0.598649	0.558705	1.03722	0.814773	0.73767	0.772984	0.902667	0.807367					103.464	0.221212	0.304911	0.252229	0.214444	0.194499	0.190699	0.197889	0.199902	0.154798	0.281208	0.228737	0.210534	0.269835
	104.684	0.501508	0.506365	0.39535	0.415275	0.584351	0.461371	0.475709	0.417592	0.429617	0.442336	0.402395	0.391829	0.326372	0.436939	0.441929			104.705	0.989744	1.00008	0.667422	0.800881	0.599429	0.557846	1.03656	0.814934	0.737676	0.773117	0.903152	0.807349					104.622	0.221186	0.305426	0.25216	0.214084	0.194401	0.190797	0.197747	0.199816	0.154657	0.281204	0.228678	0.210463	0.269706
	105.848	0.503119	0.509116	0.39608	0.415914	0.586416	0.462616	0.4766	0.419137	0.430826	0.44325	0.404009	0.392487	0.327076	0.4388	0.443246			105.869	0.990601	1.00307	0.668849	0.803803	0.601028	0.558556	1.03905	0.817286	0.740643	0.774839	0.906304	0.809456					105.786	0.221409	0.30603	0.251555	0.215026	0.19459	0.191201	0.198055	0.199981	0.154776	0.281822	0.229056	0.210813	0.270006
	107.012	0.50518	0.511364	0.397104	0.417229	0.589358	0.463656	0.478714	0.420417	0.432631	0.444335	0.40526	0.393998	0.327411	0.440338	0.444785			107.027	0.994334	1.0065	0.671987	0.806378	0.602787	0.559765	1.04246	0.818978	0.742714	0.777103	0.909195	0.812018					106.95	0.221539	0.306641	0.252103	0.21586	0.194736	0.191154	0.198271	0.200026	0.154935	0.282316	0.229176	0.211025	0.27024
	108.171	0.506701	0.513394	0.397801	0.417692	0.590393	0.464906	0.479475	0.422163	0.433927	0.445163	0.406116	0.395026	0.327944	0.441158	0.445847			108.191	0.995551	1.00806	0.672875	0.807932	0.603337	0.558825	1.0434	0.820525	0.744921	0.779443	0.912483	0.813396					108.113	0.221884	0.307636	0.25231	0.216193	0.194776	0.191593	0.198728	0.20002	0.155038	0.282669	0.229441	0.210766	0.270908
	109.329	0.50854	0.516144	0.3984	0.419545	0.59323	0.46613	0.481463	0.42363	0.435443	0.446727	0.407647	0.396394	0.328211	0.442786	0.447449			109.355	0.994775	1.00867	0.672357	0.806982	0.602986	0.557642	1.04264	0.820038	0.744377	0.77918	0.913586	0.813021					109.271	0.222128	0.307282	0.252769	0.216746	0.19484	0.191861	0.198784	0.200274	0.155628	0.28269	0.229234	0.211077	0.270805
	110.493	0.509595	0.517023	0.39884	0.419942	0.59404	0.466611	0.482586	0.42512	0.43663	0.447292	0.408323	0.396823	0.328345	0.444682	0.448275			110.518	0.996911	1.01048	0.674518	0.809798	0.604867	0.558307	1.04505	0.821638	0.746605	0.782382	0.916787	0.815213					110.434	0.221583	0.306972	0.252237	0.216705	0.194667	0.191993	0.198779	0.19984	0.154775	0.282717	0.229094	0.21069	0.270534
	111.652	0.511364	0.519911	0.398969	0.421025	0.595597	0.46738	0.483727	0.425774	0.438202	0.447993	0.409653	0.398055	0.329176	0.446262	0.449506			111.677	0.996975	1.01337	0.675898	0.811927	0.604891	0.557983	1.04705	0.823181	0.748199	0.783398	0.91918	0.816551					111.593	0.221708	0.307406	0.252521	0.216757	0.195135	0.192402	0.199245	0.20057	0.15468	0.283681	0.229761	0.210515	0.269905
	112.816	0.513528	0.523081	0.400842	0.422922	0.597613	0.469238	0.48614	0.428078	0.440468	0.449922	0.411808	0.399788	0.330806	0.448197	0.451602			112.841	0.998953	1.01583	0.676612	0.81385	0.606724	0.558478	1.04815	0.824246	0.750648	0.785514	0.921034	0.818185					112.757	0.221936	0.307566	0.252717	0.216361	0.194638	0.192529	0.199409	0.200651	0.154865	0.282776	0.229113	0.210524	0.269065
	113.979	0.515663	0.525902	0.402639	0.425133	0.599387	0.470708	0.487838	0.430461	0.442652	0.451472	0.413454	0.401071	0.332204	0.450509	0.453507			114.004	0.998969	1.0167	0.677332	0.81449	0.60701	0.55878	1.04844	0.824666	0.750929	0.786279	0.922802	0.818763					113.926	0.222083	0.307295	0.25312	0.216193	0.194714	0.192843	0.19958	0.200704	0.154993	0.283245	0.229734	0.210688	0.268573
	115.138	0.516876	0.527889	0.402645	0.427303	0.600889	0.47187	0.4894	0.431527	0.444903	0.452818	0.414367	0.401973	0.332705	0.451935	0.454793			115.173	1.00044	1.01808	0.678366	0.815912	0.608295	0.557681	1.0493	0.825549	0.751872	0.787055	0.923573	0.819647					115.09	0.221679	0.307413	0.252444	0.215843	0.194548	0.193092	0.19985	0.201213	0.154747	0.282678	0.229873	0.210287	0.268423
	116.301	0.519082	0.530712	0.404255	0.428932	0.602563	0.473876	0.491411	0.434272	0.447413	0.454486	0.416302	0.402527	0.334039	0.454438	0.456736			116.332	1.00323	1.02228	0.68033	0.818077	0.609029	0.558659	1.05205	0.828341	0.754668	0.790166	0.928162	0.822272					116.254	0.221442	0.307157	0.252804	0.215879	0.194422	0.193257	0.200039	0.201327	0.155087	0.282903	0.229665	0.210323	0.268289
	117.465	0.520958	0.533356	0.40562	0.431178	0.60461	0.475332	0.494194	0.43693	0.449745	0.456151	0.417714	0.404865	0.335169	0.456221	0.458717			117.496	1.0028	1.0228	0.681675	0.818807	0.609832	0.55808	1.052	0.828378	0.756352	0.791881	0.928414	0.82282					117.418	0.221815	0.307494	0.252882	0.215146	0.194254	0.193365	0.199866	0.200784	0.15486	0.284208	0.229835	0.210341	0.268244
	118.629	0.522373	0.535422	0.406862	0.433035	0.605798	0.476499	0.496121	0.438929	0.452318	0.45752	0.419191	0.405397	0.336667	0.457301	0.460245			118.659	1.00519	1.02533	0.682194	0.821667	0.610809	0.558737	1.0545	0.830493	0.758442	0.793264	0.931632	0.824751					118.582	0.22163	0.307778	0.252678	0.214845	0.194069	0.193475	0.200298	0.20075	0.154902	0.284344	0.229597	0.210575	0.268179
	119.792	0.52709	0.540392	0.409725	0.436489	0.61013	0.480299	0.499954	0.444101	0.456851	0.461091	0.422755	0.409488	0.338916	0.461837	0.464223			119.823	1.00607	1.02683	0.683378	0.82248	0.61145	0.559222	1.05499	0.831574	0.759335	0.795066	0.934255	0.825877					119.74	0.221956	0.307806	0.252472	0.215128	0.194538	0.193675	0.2011	0.200392	0.154565	0.283765	0.229737	0.210206	0.268602
	120.956	0.527794	0.54153	0.41035	0.438058	0.611034	0.480939	0.501627	0.444961	0.457844	0.461383	0.423574	0.409953	0.339647	0.463695	0.465171			120.987	1.0097	1.03206	0.686101	0.826606	0.613744	0.561213	1.05851	0.834059	0.763172	0.798664	0.937537	0.829215					120.899	0.221486	0.307869	0.2527	0.21521	0.194811	0.193973	0.201466	0.20006	0.154468	0.28369	0.229713	0.210242	0.268902
	122.125	0.529557	0.543986	0.411398	0.439877	0.61149	0.482435	0.504818	0.448388	0.460164	0.463093	0.424856	0.410901	0.34027	0.465582	0.466915			122.145	1.01092	1.0344	0.68838	0.828195	0.615106	0.560834	1.0606	0.835354	0.763951	0.799688	0.940765	0.830745					122.068	0.221684	0.307579	0.252746	0.215507	0.194628	0.194337	0.200866	0.200391	0.154359	0.283981	0.229649	0.209865	0.26911
	123.284	0.530423	0.545312	0.411928	0.440995	0.612748	0.483209	0.507612	0.449482	0.461838	0.463426	0.42605	0.41147	0.340068	0.466851	0.467958			123.314	1.01118	1.03398	0.688309	0.828237	0.615407	0.560926	1.06072	0.835407	0.764991	0.801595	0.941699	0.831132					123.226	0.221554	0.307669	0.253191	0.215415	0.194566	0.194594	0.200978	0.201416	0.154694	0.283687	0.230051	0.210329	0.269587
	124.448	0.531897	0.547522	0.412317	0.442195	0.613421	0.484733	0.509857	0.450999	0.463333	0.464632	0.427369	0.413241	0.341343	0.469533	0.469457			124.472	1.01156	1.03569	0.689632	0.829097	0.614672	0.560808	1.06099	0.836967	0.765654	0.80209	0.943071	0.831839					124.39	0.221682	0.306732	0.253002	0.21552	0.194384	0.194901	0.200593	0.200772	0.154589	0.283711	0.229901	0.210515	0.269584
	125.606	0.531843	0.547565	0.412281	0.442575	0.613029	0.4842	0.511425	0.452144	0.463985	0.464818	0.427474	0.413053	0.341083	0.47133	0.469772			125.641	1.01115	1.03789	0.688714	0.830725	0.615532	0.560675	1.06207	0.837487	0.766468	0.803765	0.944062	0.832594					125.549	0.221896	0.3068	0.253632	0.215439	0.194698	0.1952	0.200806	0.201129	0.154491	0.284519	0.230508	0.2109	0.270094
	126.77	0.533399	0.550377	0.413513	0.444705	0.615331	0.485922	0.514139	0.455201	0.466596	0.466297	0.429084	0.414747	0.341759	0.475861	0.471924			126.805	1.01259	1.03998	0.690803	0.831652	0.618067	0.561075	1.06298	0.839319	0.768325	0.805115	0.947855	0.834342					126.707	0.221786	0.306158	0.25421	0.215953	0.194984	0.195778	0.201034	0.20115	0.154521	0.284832	0.2309	0.211035	0.270671
	127.934	0.536048	0.55212	0.414737	0.446193	0.617864	0.487706	0.517189	0.457122	0.469192	0.468176	0.430912	0.416448	0.34362	0.479855	0.474085			127.969	1.01433	1.04139	0.691991	0.833375	0.618627	0.561588	1.06444	0.841007	0.769835	0.807483	0.949007	0.835733					127.871	0.222371	0.306867	0.254255	0.216299	0.195505	0.196149	0.201436	0.201393	0.155088	0.285711	0.231292	0.211265	0.271191
	129.097	0.538363	0.555829	0.416165	0.448135	0.621678	0.490389	0.519835	0.461316	0.472528	0.469717	0.432927	0.419018	0.346085	0.484173	0.476868			129.137	1.01538	1.04257	0.693075	0.835607	0.620025	0.561851	1.06583	0.840834	0.772011	0.808556	0.951033	0.836979					129.03	0.222577	0.306894	0.254836	0.216009	0.19539	0.196737	0.201393	0.20152	0.15484	0.285806	0.231456	0.211207	0.270636
	130.261	0.542053	0.559645	0.419115	0.451399	0.627468	0.493581	0.523871	0.466483	0.476981	0.473579	0.436432	0.421694	0.349107	0.488816	0.48073			130.301	1.01844	1.04569	0.694766	0.83918	0.62149	0.563625	1.06763	0.84362	0.774064	0.810786	0.953727	0.839366					130.188	0.222604	0.308041	0.255046	0.215877	0.195477	0.197051	0.201916	0.20211	0.155222	0.286356	0.23181	0.211847	0.271412
	131.425	0.541885	0.560555	0.419682	0.452625	0.629467	0.494413	0.525018	0.467739	0.478198	0.474255	0.437358	0.422394	0.350153	0.49002	0.481697			131.47	1.01838	1.04654	0.695014	0.839792	0.621074	0.563756	1.069	0.844585	0.775317	0.812463	0.955599	0.840138					131.347	0.222899	0.30908	0.254989	0.216049	0.196104	0.19743	0.202229	0.202255	0.155203	0.286941	0.232127	0.211878	0.272557
	132.588	0.543733	0.562353	0.420439	0.455139	0.631966	0.496181	0.527124	0.469858	0.479971	0.475061	0.438815	0.424637	0.352287	0.492886	0.483603			132.633	1.01989	1.04832	0.696493	0.840907	0.62202	0.563894	1.07042	0.845394	0.776342	0.813844	0.957238	0.841342					132.506	0.223701	0.309816	0.256343	0.216255	0.196556	0.198364	0.202651	0.202761	0.155526	0.288057	0.2326	0.212109	0.273535
	133.752	0.545488	0.565389	0.422292	0.457093	0.636397	0.497751	0.529239	0.471896	0.48294	0.477022	0.440942	0.426927	0.353568	0.495934	0.48592			133.797	1.02148	1.05197	0.697515	0.842536	0.623341	0.564902	1.07191	0.846718	0.778413	0.815382	0.959004	0.843016					133.669	0.223252	0.309988	0.25634	0.21589	0.196546	0.198796	0.202943	0.202658	0.15542	0.288506	0.233017	0.212403	0.273546
	134.915	0.548045	0.566786	0.423228	0.458849	0.640335	0.499674	0.530693	0.474671	0.485155	0.478815	0.442618	0.42821	0.354914	0.498129	0.487866			134.961	1.02341	1.05361	0.699235	0.845049	0.624381	0.566147	1.07377	0.848595	0.781091	0.817489	0.961328	0.844919					134.834	0.223361	0.310484	0.255809	0.215478	0.196539	0.19875	0.202886	0.202732	0.155609	0.288981	0.232842	0.212534	0.273491
	136.079	0.549251	0.569252	0.424938	0.460498	0.641912	0.501259	0.533494	0.47698	0.487292	0.480115	0.44536	0.429575	0.35662	0.500198	0.489767			136.124	1.02277	1.05379	0.699519	0.845859	0.625433	0.566205	1.07329	0.847943	0.780723	0.817681	0.961875	0.845007					136.003	0.223456	0.311003	0.255375	0.215605	0.197002	0.198951	0.203107	0.202206	0.155819	0.28901	0.233071	0.212666	0.273309
	137.243	0.550069	0.571172	0.425523	0.461675	0.644193	0.50302	0.535326	0.479377	0.488762	0.48132	0.446624	0.430833	0.357359	0.501672	0.491209			137.283	1.02336	1.05458	0.700143	0.847038	0.625039	0.567334	1.07458	0.849037	0.781301	0.818025	0.962165	0.845691					137.166	0.223211	0.311087	0.255528	0.215842	0.196762	0.199529	0.20302	0.202482	0.155379	0.288971	0.233555	0.212688	0.2731
	138.401	0.5519	0.573512	0.427607	0.463583	0.645843	0.504765	0.539418	0.482045	0.491592	0.48337	0.448659	0.433892	0.358183	0.504127	0.493464			138.447	1.0244	1.05778	0.701883	0.849718	0.626118	0.568501	1.0754	0.851681	0.783762	0.81981	0.965167	0.847656					138.33	0.223833	0.312254	0.255635	0.21554	0.196876	0.199713	0.203041	0.20245	0.155373	0.2897	0.233227	0.212905	0.274099
	139.565	0.553034	0.575411	0.428073	0.464793	0.647633	0.506421	0.541804	0.482902	0.493222	0.484545	0.4496	0.43575	0.359194	0.504887	0.494805			139.611	1.02491	1.05749	0.702267	0.849675	0.626611	0.56825	1.07599	0.851257	0.784986	0.821437	0.96671	0.848144					139.494	0.223256	0.312656	0.255103	0.214796	0.196284	0.199448	0.203363	0.202618	0.15496	0.289045	0.232869	0.212442	0.274074
	140.729	0.553178	0.575418	0.42872	0.464758	0.646864	0.506801	0.542004	0.484077	0.494174	0.484704	0.450555	0.435845	0.359277	0.505157	0.495109			140.774	1.02608	1.05796	0.703175	0.851439	0.626549	0.568857	1.07709	0.852199	0.78521	0.822474	0.966721	0.848887					140.657	0.223043	0.31291	0.255572	0.214844	0.196181	0.200032	0.203213	0.202779	0.155319	0.289983	0.233129	0.212306	0.274428
	141.893	0.55499	0.578136	0.429997	0.46749	0.649792	0.508569	0.54308	0.486197	0.496986	0.486598	0.4525	0.437518	0.359755	0.507353	0.497069			141.939	1.02698	1.06093	0.703962	0.852212	0.628143	0.570577	1.07742	0.852689	0.786719	0.82326	0.968657	0.850142					141.816	0.223422	0.313194	0.255791	0.214174	0.196146	0.200542	0.203627	0.202756	0.155714	0.290099	0.23345	0.212456	0.274759
	143.062	0.555719	0.579338	0.430626	0.468234	0.650302	0.509755	0.543519	0.487785	0.498998	0.487625	0.454108	0.43861	0.360774	0.507793	0.498085			143.107	1.02518	1.0618	0.705142	0.852792	0.627195	0.570898	1.07813	0.852747	0.786933	0.823095	0.969218	0.850285					142.985	0.222909	0.313003	0.255947	0.213604	0.195887	0.20061	0.203127	0.202726	0.155989	0.290207	0.233217	0.212051	0.274621
	144.22	0.557509	0.581967	0.43182	0.469539	0.652214	0.511856	0.546182	0.489238	0.500691	0.489237	0.455894	0.440518	0.361406	0.51109	0.49994			144.276	1.02458	1.05951	0.704317	0.852032	0.627695	0.570485	1.0764	0.851816	0.786373	0.823129	0.968156	0.849498					144.149	0.223088	0.313913	0.255984	0.21346	0.19655	0.200855	0.203193	0.202818	0.155713	0.290875	0.233759	0.212231	0.274913
	145.38	0.559996	0.584093	0.433485	0.471446	0.653029	0.51411	0.547738	0.491521	0.502843	0.491108	0.458884	0.442265	0.363197	0.511698	0.501815			145.44	1.02849	1.06286	0.70583	0.855645	0.629623	0.572527	1.07974	0.853015	0.788626	0.826403	0.971738	0.852228					145.307	0.222997	0.314504	0.25634	0.213481	0.19619	0.201604	0.203571	0.202891	0.155552	0.291207	0.233896	0.212121	0.275083
	146.548	0.561059	0.586647	0.435491	0.473513	0.656316	0.51561	0.551804	0.49252	0.50554	0.493319	0.462099	0.444166	0.365484	0.514193	0.504126			146.599	1.02848	1.06371	0.707326	0.856903	0.630178	0.57333	1.08074	0.854911	0.789839	0.827289	0.971848	0.853142					146.471	0.223332	0.314823	0.256254	0.213665	0.195739	0.202011	0.204183	0.203041	0.155337	0.291558	0.234304	0.212715	0.275453
	147.712	0.561277	0.586803	0.435673	0.472974	0.655273	0.516023	0.554198	0.4923	0.505604	0.493817	0.463047	0.444307	0.365316	0.515173	0.504413			147.762	1.02931	1.06682	0.708173	0.857998	0.630718	0.57538	1.08121	0.855876	0.792276	0.827724	0.974015	0.854499					147.634	0.22354	0.315005	0.25648	0.213879	0.196177	0.202303	0.203859	0.202738	0.155549	0.291602	0.234611	0.21244	0.275573
	148.876	0.565306	0.590646	0.438354	0.476235	0.657304	0.520127	0.562132	0.494634	0.508925	0.4966	0.466952	0.447476	0.367497	0.517739	0.507852			148.926	1.02608	1.06511	0.706889	0.856757	0.6302	0.574273	1.07898	0.853736	0.790225	0.826544	0.972022	0.852802					148.793	0.223771	0.315317	0.256476	0.214726	0.195978	0.202687	0.204633	0.203092	0.155438	0.291468	0.234649	0.212915	0.276281
	150.039	0.565916	0.592589	0.438947	0.47733	0.658483	0.521682	0.5698	0.495633	0.510631	0.498282	0.468391	0.449806	0.369105	0.518731	0.509666			150.09	1.02664	1.06469	0.70678	0.85598	0.630343	0.574738	1.0782	0.854298	0.790489	0.827675	0.972469	0.852937					149.959	0.224125	0.315794	0.257131	0.214065	0.196049	0.203433	0.204712	0.203691	0.155802	0.292282	0.234725	0.213063	0.276846
	151.203	0.567393	0.595372	0.440606	0.479215	0.660481	0.523589	0.576023	0.497929	0.513033	0.500308	0.470892	0.452082	0.369826	0.521183	0.511995			151.253	1.02865	1.06956	0.709905	0.859741	0.631475	0.577455	1.08253	0.85711	0.794802	0.831209	0.976385	0.856256					151.129	0.224751	0.316356	0.257797	0.214686	0.196326	0.203997	0.205407	0.204487	0.156182	0.293186	0.235028	0.213577	0.277361
	152.373	0.568099	0.596633	0.441254	0.479751	0.661686	0.524575	0.581599	0.498411	0.514406	0.500785	0.473343	0.453832	0.370137	0.521665	0.513298			152.412	1.02709	1.0671	0.709168	0.858541	0.630789	0.576813	1.07998	0.856003	0.793893	0.829617	0.974726	0.854883					152.293	0.224564	0.31681	0.258597	0.214886	0.197001	0.204738	0.205835	0.204563	0.155984	0.294082	0.235876	0.213801	0.278147
	153.531	0.568186	0.597472	0.441422	0.479858	0.661489	0.524984	0.586313	0.498361	0.514662	0.501595	0.474546	0.4542	0.370514	0.522528	0.514009			153.577	1.02838	1.0684	0.709819	0.85968	0.631315	0.578897	1.08194	0.85726	0.795006	0.830569	0.976509	0.85616					153.456	0.225079	0.317429	0.258781	0.21532	0.196967	0.204999	0.20602	0.204791	0.15605	0.294002	0.235979	0.213573	0.278426
	154.7	0.569414	0.598289	0.44216	0.48054	0.661317	0.526106	0.589913	0.498831	0.515659	0.50238	0.476362	0.455188	0.371165	0.521715	0.514931			154.741	1.0295	1.07115	0.710876	0.862024	0.631845	0.579336	1.08154	0.857409	0.79608	0.832596	0.977387	0.857249					154.62	0.224968	0.318282	0.259281	0.215733	0.197316	0.205748	0.206132	0.205091	0.156969	0.295921	0.236465	0.213907	0.279008
	155.859	0.570525	0.599929	0.443406	0.482378	0.664121	0.52768	0.593414	0.500578	0.517566	0.503804	0.477363	0.456765	0.3722	0.523605	0.516667			155.899	1.0313	1.07267	0.713139	0.864052	0.63416	0.581024	1.08479	0.859461	0.797988	0.834598	0.980155	0.859394					155.779	0.225421	0.31778	0.258899	0.215138	0.197281	0.205824	0.206311	0.205456	0.157155	0.295468	0.236683	0.214316	0.279804
	157.023	0.572665	0.60184	0.444484	0.482944	0.667205	0.529291	0.596508	0.502532	0.519318	0.505758	0.478733	0.457888	0.373418	0.526313	0.518493			157.058	1.03123	1.07444	0.714385	0.865753	0.635084	0.58299	1.08554	0.860587	0.798489	0.835108	0.980881	0.860408					156.947	0.225419	0.317842	0.259001	0.215433	0.196994	0.206479	0.206479	0.204778	0.157249	0.295532	0.23701	0.2142	0.279495
	158.192	0.573707	0.604728	0.446251	0.484258	0.670279	0.531868	0.597352	0.503221	0.521217	0.507534	0.479965	0.459698	0.375132	0.527745	0.520211			158.221	1.03202	1.07501	0.713845	0.866109	0.634711	0.583091	1.08529	0.860113	0.799424	0.836428	0.98152	0.860688					158.106	0.225252	0.318258	0.258932	0.215045	0.196954	0.206199	0.205922	0.204335	0.156966	0.295076	0.236874	0.213847	0.278608
	159.355	0.575429	0.605926	0.447268	0.485558	0.671457	0.532352	0.597063	0.504297	0.522791	0.509109	0.482112	0.460824	0.376395	0.528096	0.521334			159.386	1.03239	1.07592	0.715106	0.867069	0.635572	0.583966	1.08659	0.861301	0.801095	0.837617	0.983473	0.861828					159.269	0.224651	0.317957	0.259287	0.215341	0.196819	0.20645	0.205682	0.204492	0.156631	0.295234	0.236445	0.213592	0.277908
	160.514	0.5761	0.60784	0.447456	0.486295	0.674487	0.534068	0.597078	0.504183	0.524067	0.509885	0.482451	0.46204	0.377043	0.529154	0.522296			160.549	1.03134	1.07517	0.715595	0.866348	0.6347	0.584444	1.08598	0.860857	0.799952	0.837478	0.981539	0.861218					160.428	0.224456	0.317479	0.259412	0.215868	0.196521	0.206393	0.205924	0.204436	0.156826	0.295197	0.236234	0.213603	0.277603
	161.683	0.576463	0.608775	0.448621	0.487684	0.675134	0.535615	0.595916	0.504683	0.524706	0.511001	0.483908	0.463007	0.377811	0.530023	0.523096			161.713	1.03164	1.07569	0.715708	0.867882	0.635416	0.584893	1.08761	0.861031	0.801174	0.8382	0.983054	0.862028					161.587	0.224202	0.318074	0.258391	0.215722	0.196475	0.206818	0.205738	0.203872	0.157048	0.294976	0.235993	0.213266	0.276744
	162.841	0.57939	0.6115	0.450264	0.48879	0.67678	0.538079	0.594674	0.505728	0.527067	0.512962	0.485864	0.464464	0.379717	0.531867	0.524796			162.877	1.0312	1.07803	0.716063	0.867838	0.635038	0.585109	1.08612	0.861845	0.800705	0.837913	0.983082	0.862086					162.751	0.224351	0.31834	0.258966	0.216063	0.196624	0.207198	0.206209	0.204308	0.15713	0.295915	0.235953	0.213739	0.276116
	164.005	0.580124	0.613586	0.451472	0.490621	0.677116	0.540044	0.591861	0.506153	0.528207	0.514373	0.487511	0.466037	0.381325	0.532422	0.525775			164.041	1.03157	1.07665	0.716917	0.868257	0.635372	0.586488	1.08614	0.861303	0.802234	0.839005	0.9837	0.862512					163.909	0.224906	0.319512	0.260118	0.216857	0.196886	0.208279	0.206794	0.20473	0.157954	0.296547	0.236567	0.21442	0.276306
	165.163	0.580815	0.614229	0.452404	0.490936	0.676485	0.541209	0.587858	0.508035	0.529592	0.51542	0.489346	0.46632	0.381981	0.534052	0.526334			165.205	1.0335	1.07841	0.717912	0.870082	0.636704	0.58767	1.08857	0.863273	0.803082	0.841049	0.986089	0.864213					165.073	0.224637	0.319656	0.259855	0.217001	0.19691	0.208816	0.206804	0.204944	0.157966	0.295894	0.23686	0.214605	0.276856
	166.322	0.582846	0.616715	0.454065	0.492836	0.675729	0.542796	0.583788	0.509375	0.530647	0.517361	0.490275	0.46686	0.383468	0.535447	0.527301			166.369	1.03307	1.07891	0.717732	0.870306	0.636366	0.588784	1.08868	0.862469	0.804453	0.839898	0.986848	0.864319					166.242	0.22543	0.319732	0.259993	0.217348	0.197324	0.20911	0.206849	0.205148	0.158099	0.297798	0.237151	0.214603	0.277358
	167.491	0.582914	0.61757	0.454024	0.492778	0.673413	0.543462	0.578641	0.508098	0.53088	0.517784	0.491622	0.466873	0.383283	0.535849	0.526942			167.532	1.03354	1.07873	0.718211	0.86993	0.636398	0.588174	1.08732	0.862685	0.80406	0.840983	0.985896	0.864175					167.401	0.226049	0.319841	0.260593	0.218873	0.197851	0.209756	0.207718	0.205561	0.158703	0.298889	0.237991	0.214893	0.278765
	168.659	0.584722	0.619746	0.455249	0.494032	0.674164	0.545315	0.574989	0.508854	0.532714	0.519694	0.493179	0.467849	0.384241	0.537482	0.528016			168.691	1.03147	1.07815	0.717789	0.870313	0.63618	0.588079	1.08629	0.86138	0.803952	0.839977	0.984281	0.863442					168.564	0.225176	0.318757	0.260528	0.218244	0.1972	0.209567	0.206737	0.205277	0.158421	0.298233	0.237343	0.213897	0.278087
	169.818	0.586122	0.621506	0.456525	0.495474	0.674159	0.547096	0.57059	0.509593	0.534128	0.521021	0.493991	0.468622	0.384729	0.539774	0.528809			169.855	1.03124	1.07878	0.717444	0.870039	0.635266	0.588224	1.08685	0.862109	0.80397	0.841469	0.984274	0.863607					169.723	0.225395	0.318909	0.260409	0.219362	0.197758	0.210035	0.207675	0.205836	0.157841	0.299192	0.237364	0.214664	0.27824
	170.982	0.586356	0.622997	0.456982	0.495773	0.674639	0.548275	0.566804	0.508436	0.534871	0.521782	0.494376	0.468572	0.384243	0.539757	0.528847			171.014	1.03042	1.07653	0.717663	0.869533	0.635686	0.587784	1.08563	0.86159	0.804321	0.840436	0.984533	0.863103					170.887	0.225706	0.319238	0.260731	0.219413	0.197442	0.210644	0.207551	0.206264	0.15823	0.298897	0.238147	0.214418	0.278405
	172.146	0.587713	0.624385	0.457317	0.496542	0.675683	0.549784	0.564837	0.510017	0.536457	0.523206	0.496071	0.468951	0.384834	0.541439	0.529803			172.183	1.03018	1.07806	0.718929	0.871112	0.635624	0.588885	1.08601	0.861792	0.804561	0.841383	0.985329	0.863806					172.056	0.224731	0.317477	0.260282	0.219183	0.197407	0.210852	0.207313	0.206009	0.157614	0.298483	0.237554	0.214057	0.278295
	173.315	0.588749	0.625892	0.458505	0.497347	0.675039	0.550752	0.563063	0.510023	0.537334	0.524598	0.496044	0.46925	0.386685	0.542	0.530377			173.347	1.03084	1.0773	0.719425	0.871115	0.636527	0.589464	1.08618	0.862137	0.804997	0.842062	0.986379	0.864221					173.215	0.224831	0.317221	0.260889	0.219369	0.197641	0.210963	0.207384	0.205599	0.157689	0.298359	0.237853	0.214393	0.278343
	174.479	0.590177	0.627283	0.459189	0.498063	0.676883	0.552354	0.563541	0.510337	0.538434	0.525258	0.496506	0.469437	0.386372	0.542694	0.531181			174.51	1.03257	1.0819	0.722144	0.87361	0.638031	0.591317	1.08962	0.865199	0.808066	0.845439	0.988843	0.866976					174.373	0.224974	0.317188	0.260418	0.218953	0.197493	0.211651	0.207531	0.205995	0.157273	0.298996	0.23777	0.214662	0.278464
	175.643	0.591413	0.629404	0.460893	0.498728	0.677931	0.554242	0.56364	0.511103	0.539504	0.527551	0.497362	0.470387	0.386261	0.543615	0.532288			175.679	1.03439	1.08143	0.722348	0.874071	0.638582	0.591672	1.08997	0.864189	0.808097	0.844918	0.988214	0.86708					175.537	0.225268	0.316632	0.261163	0.21849	0.197331	0.212088	0.20805	0.205915	0.157209	0.299655	0.238231	0.214502	0.278181
	176.806	0.593307	0.631517	0.461898	0.500729	0.678597	0.555759	0.563762	0.513258	0.541922	0.529459	0.498506	0.471874	0.388098	0.544908	0.533828			176.843	1.03358	1.08255	0.722609	0.875233	0.638575	0.592186	1.09044	0.865514	0.808598	0.846274	0.990013	0.86778					176.703	0.224721	0.316014	0.260597	0.217959	0.196678	0.211714	0.207572	0.205294	0.156589	0.298951	0.237702	0.214648	0.277784
	177.965	0.594522	0.634139	0.463368	0.501985	0.680095	0.557952	0.563639	0.513981	0.543654	0.531098	0.500859	0.473513	0.38832	0.547592	0.535337			178.006	1.03553	1.08367	0.723975	0.876244	0.638791	0.593201	1.09232	0.866499	0.810111	0.846585	0.991651	0.868962					177.866	0.224796	0.316324	0.26001	0.217527	0.196787	0.211898	0.207373	0.205299	0.156682	0.299056	0.238124	0.214105	0.277184
	179.134	0.596304	0.635619	0.464021	0.502592	0.681752	0.558986	0.563774	0.514354	0.545068	0.532175	0.501283	0.473773	0.389657	0.548499	0.536275			179.165	1.0373	1.08722	0.725748	0.879065	0.640598	0.594611	1.09341	0.869419	0.812338	0.849873	0.994258	0.871259					179.03	0.224324	0.315925	0.259727	0.217632	0.196483	0.211875	0.207466	0.205424	0.156575	0.299365	0.237307	0.213272	0.276349
	180.297	0.596698	0.636213	0.464278	0.503667	0.682064	0.560723	0.56463	0.515137	0.546131	0.533718	0.502306	0.474308	0.390391	0.548666	0.537066			180.334	1.03642	1.08599	0.724929	0.877948	0.63942	0.594926	1.0933	0.867574	0.812026	0.84921	0.993771	0.870501					180.189	0.224593	0.315788	0.259918	0.21798	0.196695	0.212071	0.207271	0.205662	0.156527	0.300238	0.237753	0.213562	0.276626
	181.462	0.598683	0.639257	0.466295	0.505283	0.683897	0.562867	0.565363	0.516128	0.547229	0.535291	0.503831	0.476061	0.392067	0.549303	0.538683			181.502	1.03814	1.0886	0.726729	0.879545	0.641023	0.596187	1.0947	0.869516	0.812546	0.851427	0.995014	0.87213					181.353	0.224735	0.316108	0.260831	0.218328	0.196909	0.21331	0.207825	0.206008	0.156748	0.300189	0.237892	0.214108	0.27706
	182.631	0.600171	0.642242	0.467212	0.507063	0.685035	0.564603	0.566915	0.517601	0.549331	0.537673	0.505254	0.477684	0.393871	0.551969	0.540473			182.661	1.04049	1.08955	0.727388	0.881071	0.64285	0.596538	1.0961	0.871004	0.814713	0.852806	0.996637	0.873559					182.512	0.225062	0.316794	0.260876	0.219916	0.197869	0.213671	0.208186	0.206699	0.157129	0.300588	0.238526	0.214726	0.277685
	183.795	0.601349	0.643948	0.468204	0.508035	0.686771	0.56706	0.567444	0.518645	0.551424	0.5394	0.507571	0.479223	0.394151	0.553402	0.541902			183.82	1.0395	1.09036	0.728929	0.882085	0.641932	0.597654	1.09635	0.870437	0.815386	0.853434	0.998068	0.874012					183.67	0.226476	0.318771	0.262815	0.220702	0.198439	0.215247	0.209303	0.20734	0.15828	0.302018	0.239477	0.215485	0.279517
	184.953	0.603192	0.645405	0.46884	0.509523	0.689005	0.567843	0.567808	0.520268	0.552676	0.541137	0.509442	0.480689	0.396307	0.554922	0.543361			184.985	1.03936	1.09122	0.72958	0.881894	0.642802	0.598384	1.09607	0.872046	0.815757	0.853456	0.999317	0.874536					184.834	0.223998	0.315913	0.259963	0.21868	0.196394	0.213185	0.207625	0.205492	0.156869	0.299259	0.237418	0.213283	0.277208
	186.117	0.6035	0.646248	0.468662	0.509415	0.689514	0.568654	0.566548	0.519538	0.553216	0.541275	0.508414	0.480047	0.395009	0.554379	0.543173			186.15	1.04185	1.09466	0.731655	0.884432	0.643381	0.5997	1.09992	0.873533	0.818435	0.856371	1.00005	0.876726					186.004	0.225007	0.316938	0.261023	0.219531	0.197275	0.214433	0.20841	0.206394	0.157475	0.300367	0.238082	0.213878	0.277394
	187.277	0.604061	0.647276	0.469066	0.509502	0.690879	0.569975	0.566855	0.520902	0.554117	0.541989	0.508662	0.481454	0.395308	0.555126	0.543941			187.314	1.04009	1.09213	0.730204	0.882188	0.641519	0.598255	1.09695	0.871643	0.8162	0.854084	0.997948	0.874656					187.162	0.225241	0.317366	0.261437	0.220188	0.197684	0.215295	0.20838	0.20646	0.157225	0.301535	0.23853	0.214607	0.277537
	188.435	0.606343	0.650403	0.470174	0.511541	0.692671	0.571295	0.568517	0.522965	0.556136	0.54419	0.509149	0.482961	0.396519	0.556692	0.545683			188.477	1.04514	1.09666	0.73376	0.886458	0.645331	0.601229	1.10195	0.876085	0.820322	0.85886	1.00286	0.878968					188.326	0.225718	0.317475	0.26134	0.220719	0.19754	0.215291	0.208967	0.206736	0.157147	0.300931	0.238606	0.214461	0.278414
	189.599	0.608625	0.652815	0.472218	0.513555	0.695347	0.573891	0.570559	0.5256	0.558712	0.546502	0.510525	0.484433	0.397669	0.558417	0.547776			189.646	1.04347	1.09723	0.732721	0.885556	0.644564	0.601142	1.1011	0.875373	0.819308	0.857765	1.00354	0.878342					189.489	0.225221	0.316884	0.261021	0.21975	0.196935	0.215057	0.20861	0.205337	0.156561	0.300873	0.238886	0.21445	0.277437
	190.757	0.608026	0.654242	0.471992	0.513187	0.69578	0.574546	0.570055	0.525002	0.558489	0.546739	0.509851	0.484649	0.397399	0.558827	0.54777			190.81	1.04526	1.09865	0.734495	0.887991	0.644475	0.602513	1.10359	0.8763	0.82199	0.860036	1.00538	0.880062					190.658	0.225197	0.316591	0.26119	0.219474	0.196756	0.215605	0.208891	0.205421	0.15677	0.300862	0.238864	0.214257	0.277556
	191.926	0.612777	0.659018	0.47536	0.516997	0.701658	0.578353	0.574467	0.529571	0.562335	0.551099	0.512042	0.487367	0.399932	0.563455	0.551745			191.968	1.0442	1.09878	0.734315	0.888226	0.645064	0.602419	1.10269	0.877313	0.821816	0.860045	1.00581	0.880063					191.817	0.224966	0.317847	0.261249	0.218643	0.196671	0.215656	0.208951	0.205687	0.156254	0.300741	0.238992	0.214006	0.277652
	193.09	0.612474	0.659239	0.474815	0.516027	0.700233	0.578995	0.573146	0.528746	0.562199	0.551065	0.511218	0.487005	0.400511	0.56282	0.551321			193.132	1.04441	1.10064	0.735228	0.888455	0.645733	0.602945	1.10482	0.877886	0.823447	0.861134	1.00583	0.880957					192.98	0.225153	0.316473	0.26147	0.21896	0.197192	0.216235	0.209639	0.20566	0.157193	0.300738	0.238762	0.214389	0.27757
	194.249	0.613829	0.661278	0.475261	0.516561	0.702125	0.579771	0.572871	0.527678	0.563403	0.552607	0.511599	0.486967	0.400132	0.564485	0.552041			194.302	1.04787	1.10351	0.73652	0.891549	0.646593	0.604381	1.10709	0.879174	0.825158	0.863931	1.00801	0.883072					194.144	0.223916	0.314525	0.259712	0.217584	0.196188	0.215177	0.20897	0.204905	0.156183	0.298676	0.237511	0.213642	0.275843
	195.412	0.614948	0.66314	0.476593	0.517527	0.703537	0.581989	0.572515	0.528054	0.564307	0.553134	0.512921	0.488214	0.400204	0.565607	0.553049			195.471	1.04862	1.10383	0.73732	0.890846	0.646396	0.604995	1.10709	0.880074	0.825579	0.864194	1.00974	0.883516					195.308	0.224611	0.31474	0.260452	0.218062	0.196558	0.216322	0.20994	0.205457	0.156443	0.299864	0.238334	0.21423	0.276463
	196.578	0.614854	0.664228	0.476234	0.516813	0.704415	0.581265	0.572162	0.527521	0.564242	0.55341	0.512255	0.488139	0.40016	0.566268	0.552998			196.629	1.04927	1.10599	0.738447	0.893255	0.647723	0.60663	1.10837	0.882119	0.827334	0.86628	1.01195	0.885215					196.471	0.225463	0.314986	0.261045	0.21881	0.197202	0.216927	0.210229	0.205629	0.157108	0.301074	0.239327	0.214523	0.276903
	197.737	0.614623	0.664037	0.475669	0.516358	0.70367	0.580808	0.571995	0.527048	0.563977	0.553807	0.511179	0.488888	0.399695	0.566844	0.552757			197.793	1.05147	1.1084	0.739638	0.89468	0.647396	0.607207	1.11056	0.882769	0.828847	0.866725	1.01398	0.886516					197.641	0.225649	0.315337	0.26148	0.218399	0.196832	0.217498	0.210372	0.205854	0.156899	0.302433	0.239728	0.214741	0.276971
	198.902	0.615209	0.664428	0.475754	0.5172	0.703613	0.581261	0.571113	0.52652	0.564665	0.553709	0.511313	0.487738	0.398801	0.565571	0.552635			198.952	1.05157	1.10918	0.740436	0.894405	0.648284	0.608899	1.1122	0.884346	0.830126	0.868099	1.01468	0.887475					198.8	0.22566	0.316398	0.262482	0.218435	0.197605	0.218251	0.210152	0.206162	0.15727	0.303452	0.239467	0.214869	0.277156
	200.065	0.617519	0.667427	0.477176	0.518571	0.705335	0.582501	0.572001	0.527678	0.566527	0.554821	0.512767	0.489196	0.399816	0.56844	0.55427			200.116	1.05355	1.11209	0.742355	0.896908	0.649696	0.610801	1.11288	0.885674	0.831163	0.870158	1.01738	0.889332					199.964	0.226019	0.316345	0.262718	0.21787	0.197489	0.218526	0.210156	0.206722	0.157084	0.303558	0.239748	0.214946	0.277538
	201.226	0.619074	0.669401	0.478146	0.519678	0.70833	0.584197	0.574147	0.528382	0.567773	0.556708	0.51393	0.490325	0.40125	0.570063	0.555815			201.279	1.05431	1.1137	0.743263	0.898323	0.64936	0.611921	1.11446	0.886533	0.832431	0.871367	1.01652	0.890198					201.127	0.225742	0.315838	0.262275	0.21769	0.197431	0.218916	0.20979	0.206543	0.157087	0.303112	0.2398	0.215011	0.277818
	202.39	0.621887	0.672558	0.480032	0.520907	0.711279	0.586398	0.575507	0.529684	0.56965	0.559423	0.515766	0.492266	0.401607	0.572127	0.557792			202.443	1.05631	1.11576	0.744491	0.899777	0.650593	0.613944	1.11797	0.888588	0.834872	0.87335	1.02121	0.892444					202.291	0.225575	0.315283	0.261601	0.217516	0.197176	0.218678	0.209701	0.206073	0.156803	0.302942	0.239724	0.214598	0.277943
	203.553	0.62435	0.676492	0.481312	0.521549	0.713121	0.588293	0.575885	0.531457	0.571906	0.561747	0.516971	0.494117	0.402974	0.573986	0.559583			203.601	1.05686	1.11798	0.745041	0.901467	0.650829	0.615113	1.11779	0.890594	0.835162	0.874453	1.0224	0.893425					203.449	0.22568	0.315202	0.262286	0.217581	0.197134	0.219425	0.209677	0.206554	0.156975	0.303618	0.240183	0.214889	0.278389
	204.723	0.625286	0.677985	0.482496	0.52312	0.715054	0.590026	0.578365	0.531981	0.573799	0.563243	0.517374	0.495194	0.404044	0.575858	0.560987			204.771	1.05311	1.11427	0.742518	0.89737	0.649199	0.613658	1.11433	0.886676	0.831899	0.872435	1.02023	0.890517					204.608	0.225986	0.315209	0.262363	0.218144	0.197392	0.219881	0.210061	0.206878	0.157047	0.30425	0.240374	0.215185	0.278719
	205.886	0.627333	0.681452	0.484296	0.524221	0.717537	0.592486	0.580175	0.533241	0.575058	0.565065	0.518745	0.497018	0.404952	0.576865	0.562746			205.935	1.0568	1.11681	0.745596	0.901242	0.65104	0.616419	1.11827	0.890121	0.835495	0.874859	1.02262	0.89357					205.777	0.225974	0.314928	0.262103	0.217578	0.197256	0.220197	0.21011	0.206428	0.156899	0.303292	0.240447	0.215577	0.27897
	207.05	0.629944	0.684444	0.484661	0.525892	0.718468	0.595115	0.581412	0.5342	0.577546	0.567103	0.520123	0.497864	0.405096	0.580121	0.564428			207.103	1.05663	1.11651	0.745861	0.899819	0.651475	0.616854	1.11789	0.889489	0.835628	0.875094	1.02132	0.893324					206.946	0.225391	0.314438	0.261853	0.21663	0.1969	0.21981	0.209579	0.205823	0.156495	0.303841	0.240134	0.214949	0.278223
	208.214	0.632124	0.685796	0.485247	0.526474	0.720064	0.596506	0.582489	0.534291	0.578055	0.568049	0.520629	0.498256	0.406039	0.581686	0.565408			208.267	1.05555	1.11627	0.745566	0.899813	0.650593	0.617165	1.11797	0.888405	0.834626	0.874653	1.02254	0.893013					208.109	0.225077	0.313077	0.261403	0.215607	0.196281	0.219697	0.209304	0.205317	0.155742	0.303056	0.239945	0.214845	0.277103
	209.378	0.633612	0.68789	0.486441	0.527568	0.719502	0.59872	0.583947	0.533923	0.579179	0.569322	0.521914	0.499558	0.406024	0.584088	0.566549			209.426	1.05543	1.11734	0.74667	0.900747	0.651034	0.617442	1.1177	0.889726	0.835798	0.874928	1.02293	0.893612					209.268	0.225558	0.314294	0.262609	0.216065	0.196924	0.220972	0.209895	0.206038	0.156247	0.305838	0.240572	0.215226	0.278198
	210.541	0.634425	0.690468	0.486704	0.527596	0.720649	0.600204	0.583867	0.533582	0.579028	0.570003	0.521971	0.499372	0.406298	0.585252	0.567101			210.586	1.05673	1.11806	0.746299	0.900921	0.650941	0.618354	1.11865	0.890536	0.836528	0.875998	1.02514	0.894378					210.432	0.22575	0.314349	0.262468	0.216026	0.197234	0.221324	0.209695	0.206828	0.157006	0.305636	0.240532	0.214817	0.27869
	211.705	0.635001	0.692148	0.485097	0.529271	0.721571	0.602926	0.585578	0.534777	0.58225	0.564083	0.522375	0.501186	0.410279	0.586365	0.568065			211.744	1.05815	1.12031	0.74825	0.902241	0.652047	0.619942	1.12121	0.891478	0.838709	0.877185	1.02593	0.89595					211.601	0.227197	0.316765	0.265172	0.21802	0.198891	0.22296	0.210967	0.208185	0.158396	0.307042	0.241809	0.216362	0.280847
	212.864	0.633859	0.694749	0.486426	0.530035	0.722927	0.604019	0.588262	0.538206	0.583205	0.5562	0.524709	0.501847	0.411768	0.589115	0.568952			212.903	1.0599	1.12362	0.749027	0.904494	0.652865	0.621025	1.12279	0.893162	0.840155	0.879754	1.0287	0.897772					212.759	0.228243	0.318066	0.266466	0.219406	0.199587	0.224378	0.211607	0.209515	0.159453	0.309668	0.242982	0.217633	0.282065
	214.027	0.565009	0.668354	0.490858	0.527292	0.714022	0.593642	0.585637	0.533431	0.580983	0.457423	0.519939	0.497419	0.411246	0.570321	0.551113			214.063	1.06049	1.1236	0.749195	0.904448	0.652781	0.621936	1.12381	0.893402	0.839356	0.879464	1.029	0.897953					213.923	0.228421	0.31886	0.266487	0.219424	0.200523	0.225235	0.211904	0.210296	0.159879	0.310499	0.243413	0.21749	0.28267
	215.197	0.564253	0.677203	0.495365	0.533042	0.719955	0.600381	0.590461	0.539627	0.587804	0.55502	0.526768	0.504435	0.415404	0.580408	0.56358			215.226	1.05909	1.12097	0.748281	0.904008	0.65159	0.621764	1.12144	0.89221	0.839643	0.878803	1.02858	0.896943					215.086	0.228582	0.318343	0.267007	0.218545	0.199984	0.225445	0.212005	0.210368	0.159585	0.310106	0.243346	0.217403	0.282503
	216.366	0.543785	0.671274	0.495994	0.5332	0.719295	0.600663	0.590759	0.540694	0.587969	0.555978	0.527056	0.505623	0.415852	0.580085	0.562016			216.395	1.05823	1.12058	0.748664	0.902365	0.651077	0.621422	1.12223	0.891008	0.839954	0.87925	1.02706	0.896532					216.25	0.228419	0.319613	0.266863	0.218398	0.199802	0.225908	0.212203	0.210698	0.159194	0.31105	0.243756	0.217386	0.282794
	217.529	0.53361	0.673224	0.496518	0.534723	0.723005	0.604145	0.592836	0.54187	0.589731	0.551682	0.528143	0.506888	0.415828	0.583942	0.562582			217.559	1.0588	1.12152	0.748726	0.904067	0.651978	0.621969	1.12199	0.892665	0.839507	0.880659	1.02806	0.897267					217.409	0.228474	0.32035	0.266914	0.219228	0.200155	0.226819	0.212681	0.210354	0.159769	0.310074	0.243964	0.217818	0.283547
	218.694	0.522739	0.676067	0.499213	0.536698	0.725319	0.608031	0.595178	0.544628	0.591876	0.557126	0.529851	0.508951	0.417426	0.587104	0.564301			218.722	1.05827	1.12162	0.74882	0.903938	0.651263	0.622858	1.12274	0.892448	0.840691	0.879638	1.02852	0.897346					218.578	0.228371	0.320295	0.265979	0.218727	0.199847	0.226487	0.212276	0.209955	0.159159	0.310347	0.243773	0.217527	0.282684
	219.853	0.519288	0.676194	0.498779	0.536923	0.725309	0.608362	0.595082	0.544212	0.591867	0.557466	0.529971	0.508842	0.415419	0.58802	0.563981			219.881	1.05546	1.1194	0.74759	0.90234	0.65009	0.622139	1.11989	0.891329	0.839138	0.877842	1.02569	0.895537					219.737	0.229096	0.320607	0.267276	0.219967	0.200293	0.227758	0.212607	0.210598	0.160152	0.311826	0.245006	0.218372	0.283517
	221.017	0.517032	0.678377	0.49958	0.539124	0.726103	0.610354	0.595833	0.544912	0.593039	0.558375	0.53085	0.509941	0.414394	0.589952	0.564848			221.045	1.05638	1.12114	0.748639	0.903311	0.650795	0.623142	1.12123	0.891659	0.839314	0.879091	1.02827	0.896634					220.906	0.228813	0.320782	0.267439	0.21961	0.200421	0.227708	0.212879	0.210807	0.160015	0.310936	0.244816	0.218043	0.282981
	222.18	0.51895	0.681338	0.499256	0.54014	0.726726	0.611382	0.597032	0.544956	0.5938	0.557114	0.530847	0.51039	0.412492	0.5916	0.56543			222.208	1.05272	1.12468	0.749751	0.901598	0.649066	0.624652	1.11734	0.890201	0.838835	0.874406	1.02484	0.895279					222.065	0.22925	0.320865	0.267802	0.220457	0.200802	0.228813	0.213167	0.211721	0.160556	0.311588	0.245611	0.218363	0.283882
	223.344	0.521949	0.682765	0.499398	0.541523	0.726993	0.612165	0.597543	0.544493	0.593812	0.554543	0.531005	0.510372	0.41054	0.593106	0.565729			223.373	1.05754	1.12261	0.750436	0.903884	0.649707	0.624317	1.12199	0.892326	0.841074	0.878751	1.0285	0.897376					223.229	0.229315	0.320995	0.268199	0.220463	0.20121	0.229412	0.21365	0.211554	0.160545	0.311932	0.246203	0.218786	0.284113
	224.507	0.520529	0.68195	0.498304	0.54054	0.724094	0.611901	0.596685	0.542022	0.592771	0.551364	0.529388	0.509146	0.407205	0.593207	0.564222			224.537	1.0571	1.1235	0.750536	0.904579	0.650761	0.625832	1.12247	0.892631	0.841767	0.880541	1.02856	0.898026					224.398	0.229074	0.320913	0.267204	0.220277	0.2006	0.229219	0.21355	0.21111	0.160245	0.312271	0.24607	0.218255	0.282681
	225.677	0.518235	0.68259	0.49652	0.541085	0.723521	0.611487	0.597077	0.54066	0.591302	0.547684	0.528443	0.50782	0.404614	0.591728	0.563055			225.7	1.05499	1.12222	0.749259	0.902977	0.649825	0.625356	1.12122	0.890914	0.840533	0.879454	1.0277	0.896769					225.567	0.228809	0.321044	0.267071	0.219652	0.200726	0.229548	0.213578	0.21081	0.160113	0.31173	0.245608	0.218191	0.282717
	226.847	0.517594	0.683037	0.495926	0.540752	0.722588	0.611348	0.597588	0.538255	0.590053	0.543853	0.527085	0.506595	0.401157	0.591365	0.561943			226.864	1.05607	1.12133	0.749305	0.904031	0.650315	0.625984	1.12067	0.891912	0.84099	0.879754	1.02795	0.89712					226.731	0.228924	0.320801	0.267171	0.220482	0.200555	0.230562	0.213837	0.211795	0.160397	0.3118	0.246423	0.218075	0.282948
	228.011	0.516916	0.683825	0.495304	0.541636	0.72178	0.611283	0.598311	0.537919	0.589262	0.540365	0.526113	0.505522	0.39839	0.591069	0.561264			228.023	1.05441	1.12123	0.749196	0.902918	0.649479	0.626755	1.11979	0.891524	0.840337	0.878185	1.02595	0.896343					227.889	0.229369	0.321122	0.267501	0.220959	0.200939	0.231361	0.214272	0.212474	0.160675	0.313716	0.246964	0.218411	0.283217
	229.175	0.516841	0.684542	0.494575	0.541383	0.721747	0.611071	0.599179	0.535683	0.588595	0.536303	0.525321	0.504936	0.395579	0.591687	0.560532			229.193	1.05368	1.12074	0.748363	0.903069	0.648383	0.626217	1.11888	0.891097	0.840105	0.877629	1.02654	0.895883					229.053	0.228574	0.319825	0.266384	0.220005	0.199819	0.230339	0.213342	0.211046	0.159921	0.310574	0.245671	0.217376	0.281119
	230.339	0.516134	0.68462	0.492757	0.542219	0.722267	0.611424	0.598644	0.534204	0.587398	0.53191	0.523901	0.503813	0.392862	0.592324	0.559605			230.355	1.05408	1.12202	0.749558	0.903884	0.649392	0.628002	1.12103	0.891584	0.841438	0.880733	1.02756	0.897207					230.215	0.228873	0.319864	0.266737	0.22011	0.199942	0.231235	0.213967	0.21135	0.159847	0.311203	0.24636	0.217762	0.281217
	231.508	0.511578	0.680032	0.487641	0.537899	0.713926	0.606937	0.595272	0.528874	0.580548	0.523589	0.518634	0.498818	0.386147	0.587035	0.554066			231.514	1.05605	1.12242	0.750284	0.904653	0.649687	0.628316	1.1206	0.891637	0.841339	0.880438	1.02891	0.897668					231.38	0.229369	0.319541	0.267388	0.22029	0.200336	0.231662	0.214363	0.212221	0.160661	0.311948	0.246819	0.218479	0.281163
	232.672	0.512252	0.683322	0.489081	0.540136	0.71625	0.60828	0.597186	0.528782	0.580798	0.521286	0.518987	0.498339	0.385474	0.588301	0.554891			232.678	1.05529	1.12366	0.751736	0.904809	0.650181	0.630566	1.12243	0.892613	0.84316	0.880987	1.02927	0.898609					232.544	0.229517	0.319203	0.267259	0.221137	0.200632	0.232006	0.214382	0.212219	0.161038	0.312727	0.246947	0.218469	0.281438
	233.841	0.511143	0.683737	0.488265	0.541689	0.715707	0.608539	0.597565	0.527721	0.579385	0.517665	0.517737	0.497996	0.382909	0.589001	0.554219			233.842	1.05464	1.1239	0.75169	0.905675	0.649758	0.629964	1.12012	0.892373	0.841853	0.880241	1.03012	0.898213					233.707	0.230189	0.320416	0.268175	0.221269	0.201142	0.233512	0.215184	0.213017	0.161557	0.314084	0.247971	0.219022	0.281576
	235.01	0.510405	0.683596	0.487	0.540957	0.714663	0.607642	0.596126	0.525842	0.577151	0.512933	0.515467	0.496161	0.379794	0.588366	0.552579			235.005	1.05619	1.12433	0.752825	0.90588	0.648892	0.630349	1.12295	0.893443	0.843169	0.881892	1.03045	0.899124					234.871	0.230591	0.320022	0.268737	0.221231	0.201706	0.233769	0.215333	0.213204	0.161727	0.314233	0.247847	0.219447	0.281888
	236.174	0.508998	0.683786	0.485422	0.5408	0.712658	0.607159	0.594645	0.524319	0.573732	0.50786	0.51271	0.49364	0.377761	0.585652	0.550653			236.169	1.05407	1.12406	0.753011	0.905154	0.649098	0.63071	1.12142	0.891813	0.84241	0.881207	1.02923	0.89838					236.035	0.230427	0.319681	0.26867	0.220888	0.201385	0.234016	0.215349	0.212469	0.162003	0.314116	0.248252	0.21962	0.281793
	237.337	0.507288	0.681358	0.483389	0.540171	0.709891	0.604914	0.592312	0.521988	0.570159	0.502407	0.509612	0.492005	0.373917	0.584339	0.548125			237.327	1.05623	1.12516	0.753501	0.907793	0.649842	0.632201	1.12379	0.894707	0.843399	0.882422	1.0312	0.900023					237.199	0.230626	0.320265	0.268828	0.22006	0.201566	0.234678	0.215787	0.212605	0.161856	0.314834	0.248123	0.219665	0.2819
	238.496	0.506024	0.680211	0.481296	0.539473	0.707174	0.603241	0.589754	0.519869	0.56588	0.497277	0.505742	0.489513	0.370785	0.582148	0.545599			238.491	1.05756	1.1285	0.75514	0.908727	0.651337	0.633485	1.12619	0.895451	0.846326	0.884608	1.03381	0.901921					238.357	0.231036	0.320259	0.269544	0.220024	0.201784	0.235816	0.21592	0.212824	0.162254	0.31508	0.24876	0.21978	0.281539
	239.66	0.503113	0.679296	0.481068	0.539792	0.705756	0.602247	0.589143	0.518729	0.562083	0.492789	0.50285	0.488078	0.368759	0.581314	0.54393			239.655	1.06164	1.12846	0.756611	0.910221	0.650591	0.634353	1.12833	0.896735	0.846783	0.887389	1.03533	0.903313					239.526	0.230704	0.32019	0.269269	0.219649	0.201933	0.235617	0.215736	0.212716	0.161881	0.315101	0.249274	0.219633	0.281722
	240.824	0.501768	0.680239	0.480089	0.540399	0.704592	0.603075	0.588979	0.517393	0.558148	0.489102	0.499915	0.487734	0.366396	0.581569	0.542814			240.813	1.07015	1.14235	0.763621	0.919852	0.656682	0.640359	1.1387	0.905073	0.855513	0.895406	1.0473	0.912274					240.685	0.230527	0.320186	0.26864	0.218951	0.201427	0.235209	0.215567	0.212617	0.161975	0.314347	0.24872	0.219429	0.281239
	241.982	0.501705	0.67932	0.478219	0.539401	0.703694	0.600603	0.587671	0.516186	0.552421	0.483994	0.495379	0.485128	0.364083	0.579288	0.540507			241.977	1.06225	1.13511	0.758407	0.912648	0.651888	0.636635	1.13005	0.899139	0.850167	0.888891	1.03973	0.905901					241.848	0.230483	0.320478	0.269233	0.21913	0.201556	0.236246	0.216054	0.212607	0.161768	0.315021	0.248585	0.219323	0.280864
	243.14	0.498253	0.679387	0.477035	0.538888	0.703225	0.599737	0.586803	0.514042	0.547127	0.48032	0.491392	0.482936	0.361984	0.578356	0.538535			243.141	1.06261	1.13425	0.758599	0.913284	0.652327	0.6368	1.13109	0.899605	0.849568	0.888361	1.03923	0.905975					243.017	0.230451	0.319937	0.269835	0.218941	0.201619	0.236296	0.21648	0.213329	0.161922	0.315274	0.248231	0.219997	0.281006
	244.304	0.498008	0.679754	0.476973	0.540275	0.701827	0.599701	0.586832	0.513155	0.542664	0.476571	0.487583	0.48168	0.360127	0.578084	0.537374			244.309	1.06435	1.13707	0.760487	0.914514	0.652748	0.638272	1.13237	0.900443	0.851636	0.890111	1.04234	0.907668					244.176	0.231301	0.319373	0.27063	0.218966	0.202284	0.237389	0.21686	0.213363	0.161833	0.315886	0.249251	0.220407	0.28161
	245.463	0.496704	0.679308	0.476811	0.541409	0.70263	0.598488	0.586552	0.512764	0.537182	0.473026	0.483254	0.48017	0.359252	0.577783	0.536095			245.473	1.06365	1.13636	0.759382	0.914644	0.651896	0.638915	1.13248	0.900118	0.851754	0.890848	1.04232	0.907487					245.346	0.231578	0.319748	0.270723	0.218724	0.202451	0.237726	0.21702	0.214213	0.16225	0.316285	0.249449	0.220675	0.281763
	246.632	0.495443	0.679786	0.475755	0.541304	0.700318	0.598376	0.586454	0.511355	0.531225	0.470432	0.479425	0.479897	0.357456	0.57777	0.534643			246.632	1.06513	1.13944	0.761242	0.915514	0.65266	0.639227	1.13405	0.901455	0.852388	0.890505	1.04265	0.908569					246.504	0.23164	0.320294	0.271116	0.218503	0.202205	0.23766	0.217209	0.213958	0.161847	0.316103	0.249529	0.220578	0.281741
	247.79	0.496315	0.680082	0.475528	0.542029	0.700105	0.598328	0.585997	0.510093	0.525618	0.467442	0.47566	0.47806	0.355446	0.577632	0.533452			247.796	1.06616	1.13975	0.761832	0.915541	0.652811	0.640483	1.13476	0.901616	0.853581	0.890815	1.04415	0.909226					247.668	0.23228	0.32085	0.271765	0.218612	0.202507	0.239284	0.217609	0.214571	0.162617	0.317399	0.250104	0.221253	0.282376
	248.954	0.494065	0.679286	0.474436	0.54127	0.69789	0.596073	0.584505	0.508078	0.519078	0.463881	0.471203	0.475948	0.353517	0.57602	0.531089			248.96	1.06521	1.1408	0.762608	0.916712	0.653131	0.640798	1.13659	0.903072	0.854009	0.892162	1.04531	0.910037					248.831	0.23314	0.321864	0.27237	0.219372	0.203264	0.240216	0.218242	0.21503	0.163304	0.318779	0.251162	0.222366	0.283626
	250.113	0.492797	0.677631	0.472486	0.540251	0.695025	0.592962	0.581305	0.505546	0.51271	0.459591	0.466	0.474349	0.35085	0.574813	0.528308			250.123	1.06727	1.14215	0.762158	0.91725	0.653101	0.642086	1.1377	0.903688	0.855229	0.892825	1.04526	0.910793					249.995	0.232643	0.320826	0.272317	0.219334	0.20303	0.239581	0.217666	0.215018	0.162835	0.319109	0.2508	0.221954	0.283502
	251.277	0.491155	0.677065	0.471263	0.538953	0.692952	0.590764	0.579517	0.502445	0.505876	0.455418	0.462026	0.471855	0.348959	0.571188	0.525674			251.287	1.06679	1.14336	0.76236	0.917912	0.652199	0.642792	1.13739	0.903816	0.854772	0.892469	1.04595	0.910892					251.154	0.232882	0.320601	0.272799	0.219127	0.202762	0.240274	0.218197	0.215261	0.163339	0.318324	0.250686	0.222107	0.283919
	252.441	0.489503	0.676368	0.471006	0.539488	0.693308	0.589673	0.579329	0.501487	0.501521	0.453701	0.45962	0.471695	0.348015	0.572073	0.52477			252.456	1.06749	1.14268	0.76319	0.917854	0.652519	0.643372	1.13697	0.903703	0.855293	0.893787	1.04718	0.911276					252.323	0.232731	0.320414	0.272816	0.218688	0.203329	0.240854	0.2185	0.215129	0.163056	0.319752	0.251045	0.222137	0.283951
	253.606	0.48838	0.676697	0.470309	0.539485	0.691222	0.587991	0.577808	0.499338	0.496965	0.451135	0.456063	0.469668	0.346456	0.571256	0.523055			253.62	1.0722	1.14804	0.767186	0.921858	0.655593	0.646344	1.14251	0.907695	0.858993	0.898019	1.05158	0.915456					253.481	0.232828	0.320954	0.272714	0.219297	0.203008	0.240908	0.218304	0.215775	0.16319	0.319759	0.250918	0.222453	0.284217
	254.77	0.487109	0.677175	0.470626	0.540465	0.691185	0.586822	0.577523	0.497852	0.492591	0.447793	0.453412	0.469612	0.345138	0.57082	0.522009			254.784	1.07051	1.14864	0.76587	0.920464	0.655164	0.646049	1.14154	0.909316	0.859304	0.897309	1.05242	0.915144					254.65	0.233162	0.320802	0.273408	0.219173	0.203221	0.241973	0.218928	0.215986	0.163466	0.319902	0.251484	0.22306	0.284502
	255.938	0.486527	0.676613	0.469596	0.540084	0.688404	0.584997	0.574893	0.496156	0.488724	0.445325	0.451036	0.468056	0.344333	0.569729	0.52032			255.947	1.07122	1.14696	0.76581	0.920304	0.652629	0.645802	1.1408	0.906835	0.858018	0.895482	1.05009	0.913995					255.814	0.233378	0.321409	0.273335	0.219023	0.203376	0.241896	0.219314	0.215952	0.163601	0.319642	0.251264	0.223046	0.284643
	257.098	0.48531	0.676466	0.468235	0.539975	0.687039	0.582699	0.572969	0.494419	0.4852	0.442371	0.448492	0.466552	0.3417	0.56979	0.518658			257.106	1.0681	1.14641	0.764921	0.919568	0.65326	0.646463	1.13991	0.90716	0.857558	0.895253	1.04869	0.91339					256.972	0.233206	0.321201	0.273513	0.21816	0.203472	0.242253	0.218934	0.21622	0.163477	0.319813	0.251529	0.222558	0.284426
	258.267	0.483527	0.675377	0.467534	0.539029	0.68469	0.580915	0.571368	0.493544	0.481906	0.440321	0.445869	0.464845	0.340242	0.569489	0.517047			258.27	1.06742	1.1463	0.764924	0.918955	0.651699	0.645786	1.14016	0.906044	0.856949	0.895074	1.04887	0.912925					258.131	0.233566	0.321277	0.274253	0.218635	0.203614	0.243119	0.219623	0.216622	0.163852	0.320493	0.251739	0.223332	0.284648
	259.43	0.483243	0.675228	0.466605	0.539539	0.683144	0.578222	0.569242	0.49267	0.47942	0.437415	0.443532	0.463118	0.339026	0.567572	0.51557			259.438	1.06767	1.14555	0.764803	0.919127	0.651645	0.645989	1.1393	0.904868	0.856766	0.895514	1.04869	0.91272					259.29	0.23421	0.322456	0.275023	0.218601	0.204418	0.243924	0.22019	0.217687	0.164534	0.321677	0.25262	0.224124	0.285314
	260.594	0.482909	0.67526	0.465727	0.539134	0.681594	0.575788	0.566969	0.492453	0.47625	0.434889	0.441598	0.461074	0.337858	0.565766	0.514091			260.597	1.06832	1.1471	0.765392	0.920294	0.652269	0.64642	1.14044	0.906416	0.857162	0.896881	1.04994	0.913695					260.454	0.233722	0.321447	0.27554	0.218654	0.20398	0.244385	0.219968	0.217929	0.164118	0.321452	0.252238	0.223755	0.285331
	261.752	0.483531	0.67704	0.466807	0.542428	0.682666	0.576037	0.567588	0.493477	0.475762	0.433558	0.441389	0.461869	0.33827	0.568286	0.514908			261.762	1.0638	1.14148	0.761611	0.915371	0.650218	0.644449	1.13513	0.902573	0.852837	0.891342	1.04512	0.909449					261.612	0.233946	0.321609	0.275146	0.21776	0.204001	0.244291	0.220174	0.217443	0.164021	0.322217	0.252939	0.224111	0.285495
	262.916	0.482325	0.678442	0.466903	0.542809	0.680971	0.573701	0.565783	0.492216	0.473344	0.431756	0.43978	0.460673	0.337354	0.567788	0.513846			262.931	1.06865	1.14747	0.76712	0.920167	0.653236	0.647592	1.14072	0.907871	0.857348	0.896221	1.05063	0.914275					262.781	0.234615	0.322353	0.276032	0.218989	0.204752	0.24545	0.220845	0.218118	0.164149	0.32349	0.253005	0.224158	0.285759
	264.085	0.481918	0.67808	0.466257	0.542332	0.678838	0.570863	0.563343	0.491184	0.471454	0.429097	0.438329	0.459007	0.336008	0.565863	0.512327			264.094	1.06921	1.14895	0.767453	0.92197	0.652937	0.649098	1.14258	0.90857	0.858488	0.897822	1.05138	0.915315					263.94	0.234347	0.321906	0.27601	0.219319	0.204517	0.245198	0.220901	0.218548	0.164791	0.322899	0.253357	0.224197	0.285786
	265.255	0.480717	0.677022	0.465244	0.542484	0.677286	0.568486	0.562268	0.49079	0.46944	0.427233	0.436352	0.45826	0.334947	0.565426	0.51114			265.258	1.06857	1.14867	0.767397	0.920233	0.652351	0.648453	1.14176	0.907917	0.85814	0.896769	1.04999	0.914567					265.098	0.234641	0.321658	0.276043	0.219294	0.20438	0.246208	0.22099	0.21826	0.16429	0.324513	0.253298	0.225098	0.286726
	266.414	0.481505	0.679647	0.465969	0.544092	0.677488	0.567086	0.561505	0.490288	0.468427	0.42507	0.435807	0.457677	0.334085	0.56558	0.511016			266.428	1.06855	1.14831	0.768066	0.920743	0.651224	0.647583	1.14093	0.908223	0.857882	0.896959	1.05013	0.914418					266.262	0.235103	0.322014	0.276829	0.219693	0.204988	0.246942	0.221536	0.219297	0.165404	0.324844	0.253459	0.225561	0.288068
	267.577	0.481289	0.679411	0.465693	0.543992	0.675149	0.564389	0.559348	0.488853	0.466777	0.422581	0.434375	0.456613	0.332628	0.564481	0.509684			267.586	1.06805	1.14799	0.767132	0.920046	0.652206	0.648865	1.14144	0.907468	0.857487	0.897529	1.05172	0.914541					267.421	0.235179	0.321917	0.27678	0.219007	0.204771	0.24761	0.221438	0.218722	0.16484	0.324098	0.253624	0.225281	0.28851
	268.741	0.480152	0.679589	0.465612	0.545614	0.673831	0.562395	0.557186	0.488972	0.465213	0.421317	0.433321	0.456045	0.333016	0.564073	0.509024			268.75	1.0662	1.14609	0.76743	0.919767	0.651544	0.64719	1.13992	0.905643	0.857938	0.895558	1.04844	0.913246					268.584	0.236242	0.322981	0.27806	0.219064	0.205936	0.248437	0.222124	0.219509	0.165604	0.325396	0.255116	0.22636	0.289478
	269.905	0.480407	0.680842	0.464033	0.545292	0.671815	0.559947	0.554518	0.487415	0.462673	0.418725	0.432153	0.454629	0.331911	0.563698	0.507719			269.915	1.06571	1.14644	0.767059	0.919005	0.651945	0.647208	1.14129	0.906493	0.856904	0.895518	1.0493	0.913352					269.743	0.236253	0.323741	0.278801	0.219711	0.206388	0.249508	0.222952	0.220193	0.165751	0.326594	0.255498	0.226768	0.290795
	271.068	0.478937	0.679677	0.464177	0.545275	0.668947	0.55648	0.551497	0.486443	0.462078	0.41761	0.430796	0.453546	0.330454	0.562163	0.506291			271.074	1.06596	1.14651	0.767588	0.919193	0.650831	0.647465	1.14003	0.905843	0.856841	0.896348	1.04949	0.913281					270.907	0.236705	0.324248	0.27856	0.220088	0.206706	0.250606	0.223667	0.220306	0.166593	0.327295	0.255762	0.227547	0.291908
	272.227	0.478767	0.680283	0.464575	0.545734	0.668764	0.555375	0.549906	0.486819	0.461522	0.416773	0.42998	0.453008	0.329869	0.561872	0.505946			272.232	1.06781	1.14874	0.768604	0.920486	0.652035	0.648425	1.14159	0.906897	0.858263	0.896936	1.05095	0.914612					272.071	0.23735	0.324834	0.279624	0.220394	0.206909	0.251301	0.223558	0.221248	0.166725	0.327992	0.256367	0.228081	0.292418
	273.391	0.479267	0.682005	0.464236	0.547123	0.66709	0.554267	0.548241	0.487206	0.460758	0.416148	0.429609	0.453494	0.329557	0.562561	0.505826			273.396	1.06483	1.14726	0.768359	0.919434	0.651701	0.648023	1.13978	0.905619	0.857478	0.895981	1.04931	0.913434					273.235	0.237051	0.324324	0.279535	0.219606	0.206561	0.251575	0.223423	0.220899	0.166523	0.328322	0.255918	0.227775	0.292266
	274.554	0.479516	0.683388	0.464162	0.548171	0.666063	0.552653	0.547666	0.486619	0.460436	0.415318	0.429055	0.452907	0.329496	0.561809	0.505519			274.559	1.06563	1.1467	0.768352	0.919034	0.650555	0.647886	1.1395	0.906295	0.857726	0.896913	1.05	0.913507					274.4	0.239528	0.32655	0.282253	0.22202	0.208338	0.253954	0.22552	0.223028	0.168285	0.331977	0.258552	0.229549	0.296096
	275.719	0.47871	0.683423	0.46413	0.547736	0.663749	0.550005	0.545161	0.484887	0.458915	0.413655	0.427814	0.451561	0.327736	0.561988	0.504248			275.718	1.06527	1.14851	0.768859	0.919045	0.650711	0.649035	1.14055	0.90655	0.857612	0.897041	1.04998	0.913925					275.565	0.238486	0.325936	0.281096	0.221359	0.207868	0.25309	0.225065	0.222367	0.167548	0.330794	0.258072	0.228611	0.294824
	276.878	0.477163	0.68108	0.462433	0.546867	0.660142	0.54687	0.541222	0.482626	0.456725	0.411557	0.426068	0.449844	0.325732	0.559912	0.502017			276.882	1.06571	1.1476	0.770179	0.919867	0.650678	0.649259	1.14088	0.907754	0.857119	0.896509	1.04991	0.914132					276.729	0.238554	0.325954	0.281418	0.221724	0.208067	0.253888	0.225404	0.222917	0.167529	0.331089	0.257892	0.229336	0.295338
	278.037	0.477533	0.682456	0.462202	0.547157	0.657779	0.545383	0.539613	0.481261	0.455133	0.411127	0.426056	0.448684	0.325547	0.559744	0.501405			278.045	1.06612	1.14931	0.771438	0.920697	0.650363	0.65078	1.14163	0.90759	0.859492	0.89734	1.052	0.915159					277.898	0.238897	0.326305	0.281852	0.221832	0.207423	0.254092	0.225504	0.222772	0.167826	0.331696	0.258636	0.229287	0.295597
	279.206	0.477207	0.683169	0.461779	0.547835	0.65609	0.543705	0.538945	0.48124	0.454697	0.410547	0.425089	0.447687	0.324729	0.55858	0.500807			279.209	1.06676	1.14873	0.77018	0.920482	0.650707	0.650971	1.14193	0.906607	0.859598	0.897834	1.05147	0.915024					279.062	0.239604	0.327351	0.282722	0.222456	0.20831	0.255541	0.226466	0.223433	0.168524	0.332264	0.258625	0.229722	0.296215
	280.37	0.476857	0.684809	0.462461	0.549471	0.654222	0.542838	0.537173	0.479997	0.454234	0.410058	0.424687	0.447038	0.323649	0.559586	0.500506			280.374	1.06655	1.14899	0.770228	0.921109	0.650651	0.651183	1.14216	0.90716	0.859566	0.897553	1.05136	0.915137					280.221	0.24015	0.328122	0.283355	0.223012	0.209081	0.256282	0.227438	0.224003	0.168182	0.333837	0.259655	0.230064	0.297341
	281.534	0.476463	0.684974	0.46185	0.549199	0.651409	0.541044	0.535622	0.478271	0.452448	0.409192	0.423578	0.446107	0.323405	0.559336	0.499493			281.533	1.06404	1.14799	0.769449	0.919456	0.649557	0.649875	1.14256	0.906877	0.858255	0.897026	1.05061	0.914153					281.386	0.240056	0.327529	0.283127	0.223212	0.208349	0.256515	0.226916	0.224347	0.168254	0.333342	0.259561	0.230285	0.298043
	282.692	0.475801	0.684148	0.461032	0.548296	0.649041	0.539039	0.53414	0.475455	0.4507	0.407827	0.422354	0.445281	0.321934	0.558774	0.49813			282.691	1.06492	1.14907	0.770219	0.920746	0.649456	0.651568	1.14425	0.907029	0.859979	0.898541	1.05114	0.915174					282.55	0.239562	0.327259	0.283219	0.22318	0.208938	0.25647	0.226995	0.224278	0.168584	0.334937	0.259656	0.230525	0.29909
	283.856	0.476241	0.684787	0.45995	0.549459	0.646121	0.53785	0.531468	0.474129	0.449413	0.406222	0.420672	0.443126	0.321216	0.557896	0.497039			283.855	1.06353	1.14851	0.770281	0.919781	0.649341	0.651065	1.14208	0.906962	0.859072	0.897751	1.05063	0.914455					283.708	0.239836	0.327857	0.283679	0.223143	0.208694	0.257206	0.227121	0.224986	0.168694	0.334369	0.260285	0.230426	0.299876
	285.014	0.476441	0.686444	0.460946	0.549953	0.644513	0.53646	0.530771	0.473685	0.448111	0.405794	0.420238	0.442298	0.320312	0.558322	0.496735			285.013	1.06582	1.14877	0.770814	0.91998	0.648782	0.652497	1.14247	0.906612	0.859967	0.897592	1.05082	0.91492					284.877	0.239696	0.328086	0.283464	0.222436	0.208285	0.257735	0.22684	0.223813	0.168735	0.334804	0.259443	0.230193	0.299697
	286.174	0.476184	0.686655	0.460617	0.550718	0.642381	0.535862	0.529099	0.471831	0.447457	0.404755	0.419095	0.441704	0.320441	0.558698	0.496107			286.177	1.06447	1.14799	0.770881	0.919337	0.648301	0.651744	1.1416	0.906644	0.859026	0.898338	1.05025	0.914416					286.04	0.239591	0.328113	0.283222	0.222428	0.208679	0.258184	0.227079	0.224512	0.169014	0.33513	0.259702	0.23049	0.300009
	287.338	0.477153	0.688499	0.460508	0.552662	0.64124	0.535989	0.528043	0.471653	0.446869	0.404587	0.418829	0.441565	0.320957	0.559204	0.496268			287.336	1.06568	1.15067	0.771791	0.920221	0.650096	0.653048	1.14319	0.907675	0.860212	0.899659	1.05199	0.915839					287.209	0.239874	0.328469	0.283135	0.221545	0.208751	0.258109	0.226952	0.223528	0.168438	0.335178	0.259883	0.230637	0.299847
	288.496	0.477466	0.690347	0.460288	0.553022	0.638612	0.534607	0.527271	0.471169	0.446085	0.403166	0.417473	0.440806	0.320044	0.558693	0.495646			288.505	1.06495	1.15126	0.772222	0.921222	0.649096	0.653164	1.1446	0.908715	0.860514	0.900223	1.05294	0.916265					288.373	0.23921	0.327201	0.28255	0.22127	0.20814	0.257807	0.226314	0.223763	0.168091	0.334704	0.259114	0.229888	0.299098
	289.655	0.478472	0.690954	0.461227	0.553785	0.638415	0.53411	0.526956	0.471397	0.445556	0.403567	0.417886	0.440824	0.320153	0.56095	0.496018			289.668	1.06376	1.14828	0.771464	0.919305	0.648082	0.6531	1.14245	0.906423	0.859516	0.898845	1.05121	0.914767					289.537	0.23966	0.327942	0.283039	0.220962	0.208383	0.258452	0.226949	0.223472	0.168401	0.334564	0.2593	0.230173	0.298769
	290.824	0.479694	0.692812	0.460872	0.554501	0.637609	0.534079	0.527212	0.470763	0.445103	0.403099	0.41763	0.440987	0.31937	0.560981	0.496051			290.832	1.0642	1.14934	0.772054	0.920169	0.647793	0.653458	1.14281	0.907249	0.860547	0.899018	1.05222	0.91535					290.705	0.239899	0.328289	0.283815	0.221573	0.208406	0.258472	0.226976	0.223679	0.168684	0.334799	0.259146	0.230269	0.299479
	291.988	0.479408	0.693101	0.460479	0.554092	0.634564	0.532409	0.52592	0.468913	0.443873	0.402109	0.41645	0.4403	0.31838	0.559127	0.494937			291.991	1.06662	1.15178	0.773458	0.922526	0.648546	0.65571	1.1449	0.908483	0.861634	0.901627	1.0544	0.917245					291.864	0.240519	0.329634	0.283908	0.222279	0.208848	0.259353	0.227646	0.224751	0.169553	0.336167	0.260583	0.230478	0.299197
	293.146	0.481067	0.694611	0.46088	0.555614	0.633868	0.53108	0.524961	0.468819	0.443181	0.401914	0.415935	0.440152	0.318238	0.560752	0.495077			293.155	1.06726	1.15326	0.77475	0.922329	0.649663	0.657046	1.14561	0.909623	0.862274	0.900129	1.05442	0.917851					293.032	0.239758	0.329688	0.283499	0.222143	0.208538	0.259853	0.227539	0.223752	0.169053	0.335631	0.259981	0.230035	0.298733
	294.315	0.480148	0.693826	0.460062	0.5548	0.631482	0.529805	0.522523	0.467207	0.441655	0.400792	0.41471	0.438965	0.316364	0.559074	0.493672			294.319	1.06879	1.15492	0.775378	0.923031	0.649554	0.657438	1.14753	0.909721	0.863571	0.903123	1.05589	0.918995					294.201	0.24114	0.331739	0.285146	0.223342	0.209152	0.260477	0.22795	0.225338	0.169605	0.336362	0.260728	0.231523	0.299473
	295.478	0.480995	0.69429	0.45919	0.55553	0.629809	0.529173	0.521931	0.466291	0.440767	0.399911	0.413448	0.438734	0.315012	0.559176	0.493161			295.488	1.06763	1.15414	0.775291	0.922337	0.649227	0.657561	1.14711	0.909735	0.863015	0.902521	1.05617	0.918612					295.37	0.24122	0.331941	0.285517	0.224111	0.209525	0.26141	0.229036	0.225584	0.170133	0.338005	0.261514	0.23202	0.299843
	296.642	0.48118	0.695683	0.459229	0.555474	0.628556	0.527609	0.52122	0.465377	0.439664	0.399208	0.413175	0.437682	0.314842	0.558574	0.492677			296.651	1.06578	1.15316	0.774988	0.92202	0.648446	0.657077	1.14486	0.908755	0.862266	0.900666	1.05342	0.917404					296.539	0.240681	0.331362	0.285517	0.223398	0.209292	0.261574	0.229176	0.225312	0.169746	0.33773	0.261157	0.23179	0.298719
	297.801	0.482124	0.697598	0.459503	0.557103	0.628428	0.527782	0.520872	0.465486	0.439642	0.399247	0.413977	0.437361	0.314556	0.561049	0.493195			297.82	1.0649	1.15146	0.774144	0.921425	0.646399	0.656613	1.14377	0.907249	0.860775	0.899293	1.05267	0.916245					297.702	0.240473	0.331575	0.284847	0.223781	0.208787	0.261022	0.228973	0.225615	0.169732	0.337884	0.261057	0.231834	0.29882
	298.965	0.482613	0.698567	0.46003	0.557588	0.628115	0.525982	0.520337	0.464834	0.438492	0.398764	0.413526	0.43713	0.313706	0.561312	0.492928			298.979	1.0612	1.14972	0.773048	0.918863	0.645744	0.656115	1.14235	0.906124	0.859941	0.899729	1.05172	0.914959					298.86	0.24085	0.332414	0.284888	0.224484	0.209746	0.26204	0.229895	0.22591	0.170062	0.338753	0.261126	0.231619	0.2986
	300.128	0.482448	0.698968	0.459063	0.557753	0.626649	0.525253	0.519384	0.464025	0.437422	0.39768	0.412207	0.436376	0.313493	0.56143	0.492297			300.142	1.06328	1.14978	0.773125	0.919065	0.645741	0.656185	1.14318	0.906375	0.860224	0.898818	1.05157	0.915213					300.024	0.241387	0.332292	0.285575	0.225097	0.209526	0.261743	0.230062	0.226237	0.169665	0.339686	0.261682	0.23175	0.298593
	301.292	0.481737	0.698042	0.457983	0.556916	0.624783	0.523715	0.517751	0.462672	0.436433	0.397085	0.411319	0.434888	0.312213	0.560165	0.491122			301.306	1.06543	1.15379	0.774776	0.921916	0.646244	0.658323	1.14648	0.908513	0.861471	0.901103	1.05552	0.917597					301.188	0.241364	0.331284	0.285672	0.224914	0.209124	0.263121	0.229846	0.226534	0.170178	0.33928	0.262031	0.231478	0.298089
	302.456	0.482416	0.698988	0.457867	0.558337	0.62376	0.523049	0.517201	0.463292	0.435791	0.396276	0.410789	0.434918	0.311714	0.559886	0.49102			302.47	1.06442	1.1527	0.775756	0.921268	0.645136	0.65787	1.14541	0.908488	0.861548	0.90063	1.05532	0.917139					302.351	0.242102	0.332506	0.287913	0.226773	0.210214	0.26458	0.230537	0.227788	0.170982	0.342387	0.262624	0.233119	0.299025
	303.62	0.48185	0.698838	0.457395	0.557842	0.621746	0.522124	0.516519	0.463108	0.434716	0.395648	0.409518	0.434162	0.31094	0.559556	0.490283			303.639	1.05843	1.14706	0.773263	0.91483	0.642587	0.654939	1.1391	0.89852	0.85501	0.895007	1.04796	0.911518					303.515	0.242305	0.331763	0.287505	0.226703	0.210051	0.265038	0.230909	0.227712	0.171453	0.342576	0.263264	0.233137	0.298675
	304.783	0.482075	0.700469	0.456803	0.558382	0.619896	0.521552	0.515468	0.461674	0.433666	0.394142	0.408731	0.43429	0.31039	0.560922	0.48989			304.801	1.05922	1.14692	0.772362	0.917763	0.642903	0.655496	1.14248	0.905031	0.858902	0.8982	1.04889	0.91347					304.679	0.242796	0.332861	0.288104	0.226957	0.21053	0.26622	0.231332	0.229028	0.171742	0.342948	0.262655	0.233552	0.299239
	305.947	0.480722	0.698491	0.455296	0.557818	0.618068	0.518788	0.513698	0.460943	0.431298	0.392767	0.407364	0.432413	0.309352	0.558326	0.488239			305.965	1.06085	1.15087	0.774247	0.920696	0.644609	0.657088	1.14436	0.905736	0.861506	0.898654	1.05144	0.91546					305.837	0.243428	0.333623	0.288548	0.227548	0.210911	0.266591	0.231701	0.229221	0.172468	0.343985	0.264512	0.233916	0.299716
	307.111	0.480714	0.700514	0.455518	0.55789	0.617544	0.518629	0.513891	0.460742	0.430614	0.391968	0.40709	0.432354	0.310497	0.558762	0.488338			307.129	1.06069	1.15049	0.774126	0.920631	0.644168	0.658184	1.14467	0.905757	0.861393	0.89981	1.05124	0.915559					307.006	0.243789	0.333269	0.288533	0.22756	0.210919	0.266663	0.231395	0.229769	0.172035	0.345085	0.264147	0.233903	0.299983
	308.269	0.479888	0.699092	0.454684	0.557685	0.615087	0.516339	0.512918	0.460586	0.429464	0.390584	0.405841	0.43122	0.309858	0.559216	0.487319			308.293	1.0626	1.15389	0.775344	0.923196	0.645449	0.660061	1.14697	0.908596	0.864458	0.901738	1.05324	0.917776					308.164	0.243474	0.334851	0.289309	0.22746	0.210844	0.266964	0.231115	0.229011	0.172239	0.346124	0.264641	0.234142	0.300608
	309.439	0.479969	0.698771	0.453385	0.557363	0.61322	0.514631	0.510833	0.459446	0.427739	0.389403	0.404119	0.43059	0.308402	0.557637	0.486108			309.451	1.06596	1.15671	0.777998	0.924798	0.646045	0.661233	1.14992	0.910215	0.865398	0.903064	1.05772	0.919914					309.325	0.243923	0.334026	0.289746	0.227845	0.211126	0.267991	0.23169	0.228946	0.172054	0.344994	0.264675	0.234738	0.300607
	310.603	0.478863	0.697209	0.452378	0.557509	0.61189	0.512556	0.509754	0.459795	0.426227	0.388396	0.403124	0.429059	0.307826	0.556091	0.485048			310.615	1.06709	1.16001	0.77933	0.926745	0.646046	0.663003	1.15072	0.911023	0.866838	0.905204	1.05904	0.921368					310.493	0.244519	0.334373	0.290411	0.228323	0.211369	0.268628	0.231788	0.229853	0.172664	0.346294	0.265887	0.234598	0.300957
	311.766	0.479223	0.697268	0.451098	0.555981	0.609343	0.510669	0.508666	0.457616	0.424417	0.38642	0.400922	0.427612	0.306314	0.553805	0.483525			311.783	1.06791	1.1607	0.779798	0.92748	0.646087	0.664248	1.15227	0.910871	0.867816	0.90471	1.05877	0.921877					311.656	0.245252	0.335627	0.2916	0.229697	0.211715	0.270749	0.232652	0.230103	0.173244	0.348432	0.266422	0.236018	0.302622
	312.93	0.479258	0.69729	0.450458	0.556142	0.608834	0.508867	0.508282	0.456963	0.423008	0.385496	0.399932	0.426717	0.30532	0.55306	0.48283			312.947	1.06907	1.16326	0.782292	0.929441	0.646192	0.66503	1.15505	0.912036	0.869926	0.907132	1.06125	0.923699					312.82	0.245266	0.335957	0.292109	0.230518	0.212589	0.271239	0.232849	0.231378	0.173779	0.350276	0.267039	0.236549	0.303389
	314.088	0.479287	0.698236	0.451358	0.557685	0.608593	0.50865	0.508228	0.456812	0.422597	0.38478	0.399117	0.427232	0.305552	0.552287	0.482887			314.106	1.06912	1.16501	0.783235	0.930947	0.64672	0.665207	1.1547	0.91331	0.871045	0.907003	1.0639	0.924563					313.989	0.245684	0.336587	0.293223	0.230511	0.213208	0.271662	0.233048	0.231279	0.17405	0.350698	0.267446	0.236807	0.303415
	315.257	0.47962	0.700151	0.451591	0.55852	0.609131	0.508375	0.508388	0.456636	0.422448	0.384795	0.39858	0.427659	0.306094	0.55413	0.483294			315.275	1.06854	1.16033	0.781328	0.928247	0.644987	0.66438	1.15274	0.911015	0.868329	0.905139	1.06114	0.922379					315.148	0.247246	0.338476	0.293852	0.23191	0.214319	0.27346	0.234595	0.232812	0.17459	0.3528	0.268699	0.2381	0.305541
	316.416	0.480912	0.702329	0.452191	0.559953	0.609043	0.508158	0.508825	0.457183	0.422682	0.384662	0.398183	0.428184	0.305948	0.554914	0.483798			316.434	1.06901	1.16253	0.783852	0.929526	0.646174	0.66631	1.15409	0.911343	0.870005	0.906637	1.06211	0.923781					316.311	0.246648	0.338735	0.29359	0.231384	0.213696	0.273318	0.234198	0.232517	0.174654	0.352848	0.268799	0.237284	0.305717
	317.58	0.480474	0.701828	0.451875	0.560442	0.609111	0.506773	0.508277	0.457455	0.421897	0.384254	0.397782	0.42774	0.30604	0.555209	0.483511			317.603	1.06837	1.16255	0.783196	0.930012	0.646078	0.666627	1.15535	0.912159	0.870544	0.90734	1.0635	0.924157					317.475	0.246824	0.33931	0.294754	0.231841	0.213829	0.273992	0.234095	0.23331	0.174562	0.353608	0.268518	0.237538	0.30529
	318.743	0.480784	0.703282	0.451212	0.561686	0.60835	0.506403	0.507937	0.456568	0.42074	0.384197	0.396974	0.42677	0.305746	0.554492	0.483224			318.767	1.07199	1.16791	0.785758	0.933731	0.647163	0.669367	1.15822	0.915153	0.874276	0.909704	1.06686	0.927285					318.644	0.246847	0.339135	0.294177	0.231328	0.213101	0.274103	0.234434	0.232872	0.174416	0.353468	0.268294	0.237317	0.305321
	319.904	0.481307	0.702745	0.450715	0.562154	0.60752	0.50556	0.508098	0.455697	0.420281	0.383312	0.396281	0.426812	0.304321	0.553978	0.48277			319.936	1.07034	1.16568	0.783919	0.932075	0.645655	0.669182	1.15699	0.9135	0.871725	0.908846	1.06632	0.925838					319.803	0.246884	0.339881	0.293934	0.231627	0.213711	0.274554	0.234027	0.233322	0.174065	0.354678	0.26816	0.2374	0.304764
	321.068	0.480007	0.703921	0.450425	0.561144	0.605702	0.504065	0.507351	0.455849	0.419167	0.382935	0.394896	0.426694	0.303791	0.553832	0.482127			321.1	1.07195	1.16602	0.785516	0.930889	0.646593	0.669285	1.15711	0.915623	0.872182	0.908376	1.06698	0.926412					320.966	0.246756	0.338771	0.293992	0.231751	0.21344	0.275151	0.233702	0.233137	0.174167	0.354716	0.268213	0.237152	0.305349
	322.232	0.480798	0.704501	0.45066	0.56203	0.606073	0.503841	0.507338	0.456595	0.418745	0.383015	0.395184	0.426343	0.303887	0.553501	0.482322			322.27	1.07127	1.16512	0.785169	0.931149	0.645403	0.669277	1.15568	0.913555	0.87215	0.909035	1.06698	0.92589					322.125	0.246914	0.338536	0.294337	0.231906	0.213539	0.275111	0.234424	0.232386	0.174297	0.354585	0.268713	0.237154	0.305764
	323.395	0.48052	0.704389	0.450102	0.561699	0.604981	0.50349	0.506524	0.455948	0.418078	0.382067	0.394785	0.425832	0.302954	0.553164	0.481752			323.434	1.07109	1.16828	0.785385	0.931547	0.645714	0.669619	1.15896	0.914506	0.872506	0.909517	1.06597	0.926645					323.294	0.246651	0.338926	0.294014	0.232654	0.213266	0.275123	0.234107	0.232864	0.174518	0.354403	0.268762	0.237489	0.305438
	324.559	0.480526	0.705492	0.449769	0.562358	0.604985	0.503637	0.506893	0.456094	0.416837	0.381942	0.394442	0.42509	0.30315	0.553867	0.481792			324.592	1.0708	1.16867	0.785926	0.933026	0.645753	0.670253	1.15911	0.915694	0.873951	0.909604	1.06778	0.927325					324.458	0.246492	0.339631	0.294047	0.232833	0.213536	0.275544	0.234296	0.232679	0.174265	0.355791	0.268318	0.237345	0.305157
	325.723	0.481164	0.706536	0.450237	0.563221	0.606188	0.503196	0.506869	0.456327	0.416674	0.381946	0.394162	0.42522	0.303818	0.553817	0.482098			325.757	1.07146	1.16861	0.786424	0.93161	0.646726	0.670788	1.15852	0.915506	0.873756	0.909414	1.06881	0.92742					325.622	0.247362	0.339213	0.294729	0.232998	0.213265	0.276356	0.234036	0.23328	0.173956	0.356835	0.268659	0.237242	0.30545
	326.891	0.481606	0.707238	0.450043	0.56331	0.604607	0.502248	0.50512	0.455048	0.41583	0.38138	0.393453	0.42457	0.302287	0.554425	0.481512			326.916	1.0713	1.16887	0.786674	0.932322	0.645653	0.67115	1.15884	0.915702	0.874615	0.911079	1.06935	0.927777					326.786	0.247178	0.33993	0.294819	0.233494	0.213549	0.276261	0.234105	0.233223	0.174359	0.356806	0.269041	0.237061	0.306258
	328.05	0.481754	0.707832	0.449912	0.563441	0.60472	0.501262	0.504858	0.454956	0.415251	0.380781	0.39305	0.424557	0.30127	0.55371	0.48124			328.08	1.06927	1.16603	0.785963	0.930147	0.644711	0.669725	1.15674	0.913276	0.873239	0.908775	1.06763	0.925955					327.955	0.247484	0.341082	0.294777	0.233893	0.214041	0.276985	0.234527	0.233878	0.174587	0.356575	0.269571	0.237351	0.306934
	329.214	0.477191	0.697465	0.444076	0.555635	0.596309	0.495296	0.499019	0.449135	0.409844	0.376201	0.387212	0.419289	0.29735	0.547522	0.47511			329.239	1.06943	1.16772	0.787523	0.931298	0.645059	0.670317	1.15745	0.914556	0.871605	0.909333	1.06743	0.926521					329.114	0.247435	0.341359	0.295428	0.233902	0.213682	0.277311	0.23428	0.234005	0.174906	0.357401	0.269558	0.237393	0.306336
	330.372	0.479484	0.703876	0.447159	0.560541	0.600368	0.497834	0.502288	0.451869	0.411931	0.378163	0.389351	0.420992	0.29931	0.551742	0.478208			330.402	1.06993	1.1681	0.786056	0.931515	0.645323	0.671343	1.15766	0.914675	0.873775	0.909248	1.06836	0.926908					330.273	0.247576	0.340544	0.295527	0.234452	0.214215	0.278211	0.234727	0.233973	0.174348	0.357614	0.270221	0.237576	0.306668
	331.536	0.478884	0.702766	0.446043	0.559837	0.597519	0.496085	0.500966	0.451329	0.410907	0.376598	0.388381	0.419556	0.298716	0.549876	0.476962			331.571	1.06881	1.16605	0.785723	0.929504	0.644577	0.670257	1.15699	0.914265	0.872511	0.907863	1.06638	0.925721					331.437	0.24774	0.34063	0.295278	0.234148	0.213811	0.278096	0.234543	0.233443	0.174534	0.358226	0.270378	0.237699	0.306498
	332.699	0.47954	0.703483	0.446155	0.560507	0.597091	0.496014	0.500587	0.451368	0.410992	0.376201	0.387376	0.419708	0.298239	0.549728	0.476928			332.735	1.06808	1.16557	0.784534	0.929556	0.64403	0.670256	1.15592	0.913284	0.87217	0.907587	1.06571	0.925154					332.596	0.248049	0.340877	0.296367	0.234477	0.214168	0.279548	0.235268	0.233765	0.175207	0.360099	0.270138	0.238338	0.307713
	333.869	0.480857	0.705036	0.445973	0.56161	0.597006	0.496539	0.500594	0.452441	0.41108	0.376079	0.387446	0.419731	0.298757	0.549547	0.477335			333.893	1.06578	1.16579	0.785077	0.929727	0.643321	0.670294	1.15535	0.912234	0.872213	0.907546	1.06554	0.924807					333.765	0.248565	0.341862	0.296302	0.234073	0.214281	0.279752	0.235264	0.2341	0.175633	0.36021	0.270286	0.23819	0.307608
	335.033	0.481164	0.707061	0.446511	0.562778	0.596869	0.496553	0.500924	0.453031	0.411034	0.375915	0.387427	0.419954	0.29814	0.550812	0.477727			335.057	1.06754	1.16597	0.785656	0.929086	0.644103	0.670448	1.15561	0.912982	0.872282	0.907842	1.06634	0.92526					334.933	0.249141	0.339803	0.296944	0.234261	0.214534	0.280073	0.235459	0.234544	0.175707	0.360919	0.271348	0.238476	0.307834
	336.197	0.481852	0.708941	0.446873	0.564212	0.597816	0.49718	0.502177	0.455278	0.411545	0.375649	0.387293	0.42017	0.297855	0.54995	0.478342			336.221	1.06877	1.16772	0.785958	0.929641	0.644005	0.67154	1.15887	0.914079	0.873318	0.907654	1.06792	0.926316					336.097	0.248592	0.340661	0.296614	0.233491	0.214804	0.280781	0.235442	0.234598	0.174955	0.359244	0.270849	0.238875	0.307592
	337.355	0.483118	0.710132	0.446813	0.56509	0.59752	0.496847	0.502098	0.456632	0.411474	0.374799	0.386842	0.420018	0.298674	0.552322	0.478741			337.385	1.07035	1.16869	0.78757	0.931209	0.645004	0.672004	1.15841	0.914904	0.874699	0.908404	1.06802	0.927207					337.266	0.249019	0.340042	0.296744	0.2336	0.214934	0.281034	0.235726	0.235071	0.175017	0.36112	0.271231	0.238918	0.308226
	338.519	0.482459	0.71003	0.447228	0.565675	0.596302	0.496812	0.502708	0.457305	0.410806	0.374463	0.386408	0.420503	0.29869	0.552123	0.478679			338.548	1.07052	1.17047	0.788992	0.931384	0.644823	0.672978	1.16098	0.915879	0.875563	0.909172	1.06945	0.928201					338.435	0.249597	0.341337	0.298094	0.234266	0.215417	0.282182	0.23671	0.235151	0.176589	0.361326	0.272238	0.239479	0.309038
	339.689	0.483446	0.712249	0.447311	0.56733	0.596046	0.496561	0.503069	0.457846	0.411699	0.374064	0.386196	0.420342	0.298086	0.552805	0.479075			339.712	1.06287	1.16332	0.783925	0.926143	0.639939	0.669083	1.15281	0.908709	0.869254	0.903034	1.06142	0.921864					339.593	0.250001	0.341675	0.29825	0.235164	0.215792	0.283161	0.236999	0.236023	0.176215	0.363124	0.272657	0.240304	0.309388
	340.847	0.483161	0.711639	0.447056	0.566952	0.595032	0.496121	0.502246	0.457864	0.411152	0.374028	0.385704	0.42026	0.298116	0.551362	0.478621			340.877	1.0647	1.16199	0.784941	0.927988	0.643169	0.670368	1.15579	0.911766	0.871118	0.904867	1.06236	0.923551					340.757	0.250505	0.342641	0.299235	0.23613	0.216096	0.283395	0.237608	0.236584	0.177013	0.364039	0.272907	0.240609	0.310463
	342.006	0.483144	0.711702	0.447691	0.567325	0.594805	0.496484	0.50234	0.458917	0.411305	0.373528	0.385185	0.42037	0.298102	0.551889	0.47877			342.045	1.06576	1.16249	0.784643	0.927174	0.642686	0.671065	1.1559	0.911533	0.871175	0.905631	1.06041	0.923496					341.914	0.250769	0.342498	0.300213	0.236517	0.216345	0.284476	0.237618	0.236684	0.177426	0.364546	0.273777	0.241108	0.311451
	343.17	0.48363	0.711396	0.447351	0.56719	0.593435	0.495485	0.501829	0.45817	0.410568	0.373275	0.383857	0.418496	0.297709	0.551098	0.478107			343.209	1.06431	1.16334	0.784854	0.927493	0.642413	0.6707	1.15608	0.911777	0.871107	0.905318	1.06209	0.923589					343.078	0.251215	0.341765	0.301016	0.236755	0.216917	0.28521	0.238135	0.236987	0.177885	0.366449	0.274425	0.241634	0.31161
	344.328	0.484536	0.713601	0.447401	0.568075	0.593934	0.495234	0.501405	0.460041	0.410551	0.372891	0.384367	0.419342	0.297547	0.552446	0.478669			344.368	1.06582	1.16454	0.786386	0.929287	0.643066	0.67155	1.15668	0.912076	0.872178	0.907233	1.06355	0.924762					344.247	0.251125	0.342715	0.300792	0.236801	0.216786	0.285719	0.238719	0.237641	0.17752	0.366887	0.274561	0.240958	0.312272
	345.492	0.485202	0.715246	0.447857	0.570622	0.593468	0.495768	0.501191	0.46011	0.409994	0.372855	0.383948	0.419562	0.298402	0.552239	0.479033			345.527	1.06611	1.16704	0.788312	0.930667	0.642902	0.672942	1.1596	0.914146	0.874405	0.909216	1.06581	0.926469					345.412	0.251432	0.34231	0.300822	0.237183	0.217324	0.285874	0.238281	0.237555	0.177599	0.367001	0.274474	0.241581	0.311907
	346.656	0.48482	0.715285	0.447973	0.570383	0.593797	0.495377	0.501597	0.459725	0.410529	0.371995	0.383123	0.418268	0.297281	0.552058	0.478729			346.691	1.06573	1.16799	0.78799	0.930652	0.643308	0.672587	1.15974	0.913885	0.874454	0.908386	1.06475	0.926316					346.57	0.251978	0.343955	0.301994	0.237198	0.216787	0.287128	0.239047	0.238233	0.178283	0.368133	0.274749	0.242004	0.312992
	347.815	0.485262	0.717088	0.447832	0.571193	0.593904	0.495521	0.503229	0.461292	0.411306	0.372334	0.38315	0.418761	0.29781	0.552328	0.479358			347.85	1.06842	1.16972	0.788436	0.931646	0.643493	0.673909	1.16097	0.914329	0.874876	0.909567	1.06631	0.927424					347.734	0.251904	0.343168	0.302179	0.237234	0.217208	0.287311	0.239182	0.237143	0.178052	0.367558	0.274931	0.241977	0.31359
	348.978	0.485719	0.716573	0.447846	0.571651	0.594228	0.495635	0.502322	0.460556	0.411211	0.372013	0.382841	0.418174	0.297924	0.55288	0.479255			349.019	1.06748	1.16753	0.788894	0.929245	0.642971	0.67317	1.16009	0.913184	0.874544	0.908533	1.06596	0.926509					348.898	0.253933	0.345187	0.304822	0.2392	0.218713	0.290263	0.240271	0.239745	0.179443	0.37185	0.276409	0.243492	0.315158
	350.142	0.485384	0.715923	0.447212	0.570919	0.593055	0.494702	0.501334	0.460982	0.410808	0.371904	0.382416	0.416892	0.297259	0.552044	0.478631			350.182	1.07133	1.17246	0.790095	0.933775	0.64489	0.67408	1.16304	0.915946	0.87693	0.910085	1.06831	0.929176					350.062	0.253188	0.343799	0.303234	0.238946	0.21795	0.289382	0.239749	0.238844	0.179585	0.371464	0.276236	0.242935	0.314053
	351.306	0.484707	0.716247	0.447094	0.571095	0.592558	0.494367	0.500598	0.459687	0.409397	0.371153	0.380923	0.415026	0.296858	0.551554	0.477947			351.347	1.06769	1.16923	0.789265	0.931297	0.643541	0.672767	1.16105	0.914762	0.875319	0.909462	1.06619	0.927325					351.22	0.253832	0.345009	0.304779	0.238884	0.218464	0.289795	0.239859	0.239672	0.1802	0.373692	0.27644	0.242934	0.315133
	352.47	0.484927	0.714718	0.446737	0.570033	0.592486	0.494763	0.500651	0.45882	0.407977	0.371043	0.380287	0.41394	0.297134	0.550488	0.477429			352.511	1.06739	1.1703	0.7892	0.930669	0.643035	0.673297	1.16155	0.914692	0.875774	0.909111	1.06721	0.927475					352.389	0.252873	0.343939	0.303676	0.238239	0.218225	0.289515	0.239666	0.239203	0.178884	0.3726	0.276191	0.242834	0.313934
	353.639	0.484878	0.716326	0.446986	0.572381	0.591992	0.495513	0.499856	0.459019	0.407519	0.370857	0.379107	0.413903	0.297231	0.550971	0.47761			353.675	1.06454	1.16599	0.788244	0.92793	0.641644	0.6725	1.15835	0.91223	0.873986	0.906098	1.06367	0.925016					353.552	0.253704	0.346592	0.304313	0.239145	0.21879	0.291265	0.240349	0.239676	0.179197	0.373655	0.277121	0.243122	0.315616
	354.808	0.485328	0.717817	0.447874	0.57205	0.592023	0.496287	0.501186	0.459166	0.406331	0.370911	0.377909	0.413284	0.296712	0.551459	0.477738			354.839	1.06569	1.16862	0.789025	0.930178	0.641872	0.672961	1.15933	0.912957	0.874592	0.907992	1.06492	0.926194					354.716	0.254354	0.348	0.305903	0.239869	0.218924	0.291997	0.240867	0.240713	0.180212	0.375526	0.27768	0.244173	0.31729
	355.967	0.485368	0.718722	0.4477	0.573746	0.591422	0.496786	0.502252	0.460307	0.406761	0.371179	0.377804	0.413109	0.297202	0.552202	0.478183			356.008	1.06292	1.16509	0.787283	0.927856	0.641474	0.671245	1.15718	0.911242	0.872188	0.905217	1.06215	0.923985					355.875	0.254667	0.349072	0.306577	0.239749	0.218864	0.292211	0.240958	0.240977	0.180703	0.376255	0.277862	0.243943	0.316885
	357.125	0.48701	0.721771	0.448929	0.575103	0.593521	0.497522	0.503305	0.461142	0.407009	0.371898	0.378521	0.413899	0.297052	0.552069	0.479197			357.166	1.0652	1.16741	0.78797	0.92972	0.643179	0.672487	1.15834	0.913399	0.874204	0.906592	1.06331	0.925618					357.038	0.254824	0.349191	0.306852	0.2402	0.219707	0.292583	0.241231	0.241701	0.180665	0.377839	0.278584	0.243932	0.316856
	358.289	0.488647	0.723622	0.449724	0.578357	0.595009	0.498486	0.507305	0.462755	0.407494	0.372759	0.379098	0.415909	0.297648	0.554017	0.480774			358.33	1.06438	1.1673	0.787671	0.928639	0.642103	0.672122	1.15842	0.912225	0.874227	0.90721	1.0637	0.925273					358.207	0.25499	0.349947	0.306708	0.240125	0.219717	0.294563	0.241385	0.241511	0.180769	0.378121	0.278625	0.244215	0.316769
	359.449	0.489046	0.727281	0.450357	0.580192	0.597526	0.499862	0.510023	0.463175	0.407615	0.372279	0.379398	0.416819	0.298985	0.555163	0.48198			359.494	1.0651	1.16868	0.787112	0.92896	0.642017	0.673021	1.15897	0.913372	0.874458	0.907087	1.06533	0.925828					359.372	0.255162	0.349935	0.307043	0.240673	0.220187	0.294374	0.241752	0.24223	0.181059	0.378329	0.279194	0.244719	0.31798
	360.612	0.490222	0.726354	0.450916	0.58047	0.597727	0.499922	0.511643	0.464954	0.407134	0.372188	0.37903	0.416647	0.298864	0.555308	0.482241			360.658	1.06341	1.16702	0.787363	0.92725	0.641527	0.672017	1.15782	0.912083	0.872717	0.904601	1.0616	0.924309					360.531	0.255625	0.350177	0.307019	0.241295	0.22055	0.294337	0.241524	0.242257	0.181189	0.378478	0.279023	0.244957	0.318053
	361.771	0.48971	0.7269	0.450349	0.580377	0.596833	0.499611	0.512472	0.464673	0.406476	0.37199	0.378442	0.416519	0.29808	0.55393	0.481883			361.821	1.06384	1.16737	0.78743	0.927723	0.642253	0.67167	1.15917	0.912251	0.873201	0.906829	1.06236	0.924918					361.699	0.255372	0.351003	0.306986	0.24103	0.219905	0.294769	0.241627	0.242078	0.181498	0.378364	0.278392	0.244964	0.318624
	362.934	0.490922	0.727357	0.450161	0.58168	0.597423	0.499099	0.514392	0.464769	0.406211	0.37158	0.378062	0.416752	0.297399	0.554205	0.482144			362.98	1.06213	1.1667	0.786384	0.92764	0.641984	0.671409	1.15911	0.911636	0.871751	0.906553	1.06175	0.924278					362.858	0.255537	0.349769	0.307663	0.241076	0.220071	0.295997	0.242218	0.242578	0.181119	0.378891	0.279769	0.245168	0.318738
	364.092	0.490768	0.728148	0.450176	0.582454	0.597505	0.499519	0.516535	0.465934	0.406665	0.371795	0.377524	0.41769	0.297695	0.555097	0.482679			364.143	1.06159	1.16629	0.787942	0.92705	0.641023	0.671309	1.15711	0.912354	0.873178	0.905334	1.06083	0.924001					364.027	0.256103	0.35133	0.308592	0.241506	0.220843	0.296751	0.242636	0.242495	0.181795	0.379138	0.280676	0.245701	0.318904
	365.251	0.49177	0.7305	0.451068	0.583991	0.598259	0.499657	0.519254	0.466504	0.407586	0.3725	0.377545	0.417895	0.297983	0.55623	0.483624			365.313	1.06306	1.16782	0.788936	0.928356	0.641645	0.672159	1.16025	0.913037	0.874774	0.907251	1.06263	0.925447					365.19	0.256704	0.351066	0.309509	0.242351	0.221645	0.297395	0.243083	0.242909	0.182202	0.381581	0.280744	0.246179	0.32024
	366.415	0.492058	0.730814	0.449832	0.584538	0.596705	0.498256	0.52146	0.467328	0.40724	0.372784	0.376588	0.417791	0.298166	0.555809	0.483526			366.482	1.06562	1.17009	0.790438	0.929428	0.642186	0.67303	1.16159	0.914202	0.8756	0.908969	1.06454	0.926882					366.349	0.256926	0.351949	0.309818	0.242219	0.221942	0.298358	0.243668	0.243373	0.183077	0.38205	0.281581	0.246707	0.321221
	367.573	0.492692	0.731178	0.450999	0.584812	0.597086	0.49916	0.52419	0.467993	0.407803	0.374075	0.376551	0.418531	0.298214	0.557008	0.484307			367.645	1.06623	1.17389	0.792054	0.931741	0.641481	0.674388	1.16238	0.914399	0.875984	0.90928	1.06677	0.928054					367.513	0.257766	0.351236	0.310473	0.242479	0.222195	0.29884	0.244079	0.244645	0.182756	0.384799	0.28253	0.246656	0.321621
	368.737	0.491837	0.72903	0.449567	0.583234	0.594891	0.496362	0.524982	0.465237	0.405719	0.372951	0.375428	0.416202	0.296938	0.553924	0.482593			368.809	1.06299	1.16827	0.789594	0.928451	0.639602	0.671968	1.15993	0.913281	0.874099	0.907315	1.06365	0.925378					368.677	0.258128	0.352546	0.310902	0.242989	0.222582	0.299866	0.244238	0.245206	0.183638	0.385009	0.282432	0.247102	0.321843
	369.901	0.493797	0.730084	0.450994	0.584414	0.597154	0.497394	0.528738	0.467499	0.406556	0.373744	0.376396	0.418813	0.297446	0.554691	0.484123			369.974	1.0637	1.17101	0.792015	0.927572	0.64196	0.67266	1.16139	0.913344	0.87497	0.907884	1.06499	0.926499					369.836	0.258516	0.352805	0.312033	0.243528	0.223296	0.301212	0.245102	0.24464	0.18373	0.385319	0.283127	0.248195	0.323461
	371.069	0.491483	0.727583	0.449135	0.581938	0.594901	0.495201	0.528699	0.464645	0.404889	0.372074	0.374453	0.417271	0.296215	0.552802	0.482235			371.138	1.06406	1.16967	0.7912	0.929016	0.640576	0.673118	1.16141	0.912954	0.874689	0.908087	1.06458	0.926306					371.005	0.258857	0.353554	0.312756	0.243836	0.223428	0.302237	0.244906	0.245653	0.184138	0.386789	0.283138	0.247831	0.323732
	372.233	0.494023	0.731754	0.451819	0.585609	0.599486	0.496178	0.531782	0.467887	0.406304	0.372845	0.376438	0.41888	0.297842	0.555637	0.484749
	373.397	0.495134	0.733433	0.452601	0.586978	0.602148	0.497317	0.533888	0.469615	0.4068	0.373457	0.377264	0.419737	0.298729	0.557797	0.486064			MK638																	MK683
	374.565	0.49537	0.7344	0.45211	0.586853	0.60179	0.496847	0.53278	0.468279	0.405364	0.37196	0.376209	0.419003	0.297754	0.556088	0.485343			Axis [s]	ROI.01 []	ROI.02 []	ROI.03 []	ROI.04 []	ROI.05 []	ROI.06 []	ROI.08 []	ROI.09 []	ROI.11 []	Mean							Axis [s]	ROI.01 []	ROI.02 []	ROI.03 []	ROI.04 []	ROI.05 []	ROI.06 []	ROI.07 []	ROI.08 []	ROI.09 []	ROI.10 []	ROI.11 []	ROI.12 []	Mean
	375.729	0.494928	0.733822	0.451774	0.586673	0.601709	0.496311	0.532284	0.467921	0.405266	0.372407	0.375476	0.419252	0.298289	0.556285	0.485171			0	0.225768	0.264929	0.257614	0.248301	0.20782	0.22561	0.237989	0.160701	0.200492	0.225469							0	0.282197	0.26712	0.343563	0.232486	0.212387	0.135253	0.205484	0.234357	0.218918	0.214676	0.164013	0.204992	0.226287
	376.898	0.49546	0.7345	0.452263	0.588074	0.601894	0.496945	0.532076	0.468637	0.404594	0.372885	0.375471	0.420165	0.297859	0.555494	0.485451			1.163	0.225053	0.264147	0.257102	0.248036	0.208406	0.225802	0.238293	0.160583	0.199931	0.225261							1.164	0.282039	0.266475	0.343144	0.231643	0.21219	0.134641	0.204878	0.233656	0.218679	0.213622	0.163567	0.204268	0.225734
	378.062	0.495993	0.735242	0.453313	0.588742	0.602127	0.496344	0.531411	0.469897	0.404425	0.37347	0.375379	0.419927	0.298751	0.555822	0.485774			2.322	0.225331	0.264522	0.257985	0.247917	0.208572	0.226521	0.238221	0.160662	0.200178	0.225545							2.328	0.282358	0.26736	0.342482	0.231634	0.212177	0.134777	0.204849	0.234136	0.218201	0.214052	0.163484	0.204475	0.225832
	379.225	0.497778	0.735715	0.453061	0.589337	0.602148	0.49667	0.530984	0.469815	0.403961	0.373267	0.375248	0.419355	0.298948	0.554974	0.485804			3.491	0.225662	0.265019	0.257747	0.248462	0.209045	0.226854	0.237681	0.160344	0.199946	0.22564							3.487	0.281382	0.267136	0.342253	0.231057	0.212047	0.134153	0.204429	0.233035	0.217941	0.213421	0.163681	0.203226	0.225313
	380.384	0.497653	0.736613	0.453533	0.590347	0.601345	0.495929	0.530091	0.468358	0.403311	0.373502	0.374071	0.419234	0.299263	0.556296	0.485682			4.654	0.225316	0.263921	0.256362	0.247666	0.2086	0.226186	0.23761	0.159214	0.199736	0.224957							4.645	0.280434	0.267529	0.339598	0.230711	0.21164	0.134293	0.204343	0.233338	0.217452	0.212821	0.162868	0.203034	0.224838
	381.552	0.4977	0.736919	0.452847	0.590337	0.600355	0.496747	0.529563	0.469191	0.403158	0.373662	0.374204	0.420193	0.299773	0.555757	0.485743			5.814	0.224773	0.262776	0.256217	0.247852	0.208421	0.225828	0.237848	0.158699	0.199227	0.224627							5.804	0.281178	0.267714	0.339472	0.23066	0.212045	0.133716	0.203944	0.232752	0.217638	0.213052	0.162839	0.20261	0.224802
	382.711	0.497569	0.735985	0.452187	0.591975	0.59866	0.495523	0.527272	0.469077	0.403236	0.372918	0.373745	0.419717	0.299444	0.554757	0.485147			6.977	0.226985	0.264378	0.257149	0.24882	0.209669	0.226209	0.239126	0.1597	0.199683	0.225747							6.969	0.280448	0.267569	0.337083	0.230064	0.211393	0.133096	0.203597	0.232103	0.217017	0.211937	0.162347	0.202017	0.224056
	383.881	0.498356	0.738654	0.452318	0.593592	0.598279	0.495817	0.526464	0.470648	0.402728	0.372891	0.373866	0.420898	0.300532	0.556566	0.485829			8.141	0.225587	0.263381	0.25624	0.248107	0.207923	0.224548	0.237758	0.159203	0.198448	0.224577							8.128	0.280107	0.266822	0.336975	0.229799	0.211604	0.133408	0.203253	0.232562	0.217033	0.211966	0.161683	0.202117	0.223944
	385.05	0.49828	0.738188	0.451654	0.594976	0.597324	0.494983	0.524893	0.471277	0.402404	0.371255	0.37348	0.420332	0.300103	0.556662	0.485415			9.304	0.225647	0.264459	0.256752	0.248765	0.208283	0.225555	0.238611	0.158743	0.198607	0.225047							9.292	0.279841	0.266395	0.336037	0.22922	0.211441	0.133319	0.203258	0.232412	0.216358	0.211369	0.161727	0.202049	0.223619
	386.214	0.498458	0.738144	0.4515	0.595275	0.595611	0.494477	0.522907	0.47115	0.402357	0.370427	0.372601	0.419667	0.300644	0.55625	0.484962			10.468	0.226672	0.265241	0.257589	0.249494	0.209476	0.227183	0.239218	0.159198	0.199487	0.225951							10.45	0.279751	0.265527	0.334407	0.228989	0.211303	0.132733	0.202696	0.232142	0.216009	0.211512	0.160919	0.201277	0.223105
	387.377	0.499392	0.738655	0.450824	0.595304	0.594669	0.494452	0.520589	0.470135	0.401291	0.369971	0.371814	0.420389	0.300547	0.555065	0.484507			11.632	0.227126	0.265076	0.257247	0.248848	0.208895	0.227	0.23866	0.157792	0.19968	0.225592							11.609	0.279129	0.265249	0.333349	0.228204	0.210752	0.132121	0.202298	0.231303	0.215159	0.210339	0.16071	0.200591	0.222434
	388.535	0.500057	0.740054	0.451032	0.596639	0.59578	0.495138	0.518667	0.471696	0.401191	0.370377	0.37297	0.420085	0.301247	0.557764	0.485193			12.795	0.22607	0.263981	0.256436	0.248484	0.20863	0.226067	0.238098	0.156694	0.199191	0.22485							12.773	0.279562	0.265608	0.333996	0.228248	0.21122	0.131716	0.20268	0.23173	0.215304	0.210596	0.1606	0.200271	0.222628
	389.695	0.499667	0.740188	0.450778	0.598896	0.595932	0.495589	0.515934	0.471023	0.400085	0.370719	0.372693	0.419719	0.301272	0.557954	0.485032			13.959	0.226532	0.264118	0.256113	0.247891	0.208804	0.224557	0.237812	0.157767	0.199159	0.22475							13.942	0.278382	0.264612	0.333826	0.228181	0.210732	0.13168	0.201887	0.231464	0.214807	0.210154	0.160472	0.199871	0.222172
	390.859	0.500808	0.74055	0.450532	0.598427	0.594833	0.494957	0.513585	0.471676	0.400021	0.37081	0.372229	0.418301	0.300661	0.557993	0.48467			15.123	0.226614	0.263496	0.255239	0.247767	0.208322	0.222935	0.237843	0.158323	0.1989	0.224382							15.105	0.278067	0.264568	0.334666	0.228058	0.211318	0.131492	0.202109	0.231617	0.214865	0.210556	0.160576	0.200125	0.222335
	392.018	0.500932	0.741665	0.449798	0.598411	0.594204	0.494148	0.512132	0.473455	0.399835	0.37059	0.372694	0.418862	0.301753	0.557536	0.484715			16.282	0.226305	0.264013	0.254962	0.247678	0.2083	0.222835	0.237656	0.158094	0.199134	0.224331							16.264	0.276796	0.263803	0.334956	0.227303	0.211032	0.131598	0.201583	0.231339	0.214697	0.209609	0.160735	0.20008	0.221961
	393.176	0.501563	0.740863	0.449032	0.597961	0.592398	0.492925	0.510358	0.473267	0.399163	0.36943	0.372215	0.417883	0.301328	0.557075	0.483961			17.445	0.226569	0.264112	0.254877	0.2475	0.208753	0.223452	0.238041	0.158367	0.198789	0.224496							17.428	0.276747	0.263642	0.335433	0.226874	0.211258	0.131149	0.201552	0.231588	0.214306	0.20935	0.160433	0.199333	0.221805
	394.34	0.501574	0.741752	0.449444	0.598901	0.593149	0.492451	0.508538	0.474979	0.39909	0.369626	0.372174	0.417155	0.300726	0.556287	0.483989			18.609	0.226106	0.26425	0.254342	0.247564	0.208773	0.223716	0.237375	0.157419	0.198384	0.224214							18.586	0.275869	0.263027	0.334499	0.226912	0.211318	0.130501	0.201373	0.231312	0.213429	0.209008	0.160222	0.19904	0.221376
	395.505	0.50228	0.742873	0.448938	0.599871	0.59203	0.492887	0.508006	0.47649	0.398871	0.369395	0.371884	0.417399	0.301662	0.557863	0.484318			19.772	0.226301	0.263841	0.253925	0.247367	0.209093	0.223981	0.237187	0.157553	0.198549	0.2242							19.755	0.274362	0.262713	0.334141	0.226788	0.211042	0.130921	0.20153	0.231759	0.213714	0.209007	0.160477	0.199085	0.221295
	396.668	0.501648	0.742549	0.449691	0.599813	0.590418	0.492406	0.506248	0.476629	0.399163	0.369479	0.372065	0.416857	0.302025	0.558598	0.484114			20.931	0.22612	0.263195	0.254235	0.247295	0.209097	0.223469	0.237535	0.157348	0.198717	0.224112							20.919	0.273903	0.262981	0.334835	0.227088	0.211073	0.130697	0.201451	0.231809	0.213302	0.209011	0.160487	0.199233	0.221323
	397.837	0.502637	0.743267	0.449528	0.600814	0.589668	0.492821	0.505477	0.477951	0.398303	0.370152	0.372276	0.41608	0.302114	0.559995	0.484363			22.1	0.226498	0.262716	0.254196	0.247089	0.208807	0.223127	0.236931	0.156857	0.197648	0.223763							22.077	0.273261	0.262035	0.33629	0.227442	0.212397	0.130779	0.200877	0.231281	0.213736	0.20919	0.160349	0.198348	0.221332
	399.002	0.501825	0.743268	0.448793	0.601121	0.588194	0.492351	0.503529	0.477818	0.397768	0.36946	0.372037	0.415383	0.301624	0.557346	0.483608			23.264	0.224925	0.261131	0.25334	0.246123	0.207284	0.22196	0.234615	0.155171	0.195811	0.222262							23.241	0.272232	0.263036	0.335564	0.227189	0.21127	0.131036	0.20183	0.23308	0.214001	0.209165	0.160581	0.199672	0.221555
	400.17	0.503658	0.744707	0.449115	0.602103	0.588172	0.491983	0.503194	0.478888	0.397451	0.369585	0.372172	0.415651	0.301882	0.559424	0.484142			24.427	0.224823	0.260029	0.252591	0.24549	0.207134	0.221202	0.23477	0.155006	0.195664	0.221857							24.405	0.271164	0.261676	0.335697	0.22677	0.211484	0.130512	0.201257	0.232403	0.213529	0.208608	0.160003	0.198724	0.220986
	401.334	0.50391	0.744818	0.448632	0.601364	0.58732	0.490961	0.502814	0.479188	0.397791	0.369998	0.371498	0.415087	0.302251	0.558095	0.483838			25.591	0.224366	0.260264	0.252869	0.245231	0.206171	0.221222	0.235658	0.154892	0.195503	0.221797							25.565	0.270333	0.262558	0.335033	0.227403	0.211346	0.130272	0.201423	0.232274	0.213792	0.208985	0.16005	0.199239	0.221059
	402.493	0.503559	0.743858	0.447811	0.602272	0.585783	0.490505	0.501845	0.479976	0.397843	0.369676	0.369906	0.414008	0.301885	0.558326	0.483375			26.75	0.224623	0.260327	0.252936	0.243919	0.205946	0.220825	0.234643	0.154328	0.195542	0.221454							26.723	0.269819	0.262616	0.334404	0.227871	0.212057	0.13057	0.201559	0.23274	0.214024	0.208829	0.159752	0.199349	0.221133
	403.652	0.50501	0.746281	0.448868	0.603401	0.586115	0.491942	0.502558	0.481339	0.398053	0.370854	0.370291	0.414624	0.302229	0.559396	0.484354			27.909	0.224652	0.260223	0.252255	0.243941	0.20504	0.219905	0.234524	0.153705	0.196036	0.221142							27.882	0.268625	0.262723	0.334183	0.228496	0.212412	0.130637	0.201905	0.233101	0.214101	0.208679	0.160261	0.199562	0.221224
	404.815	0.506236	0.748284	0.449755	0.606402	0.586852	0.492084	0.502377	0.484009	0.39799	0.370223	0.369494	0.415918	0.303063	0.560728	0.485244			29.067	0.224845	0.260675	0.252856	0.24365	0.205356	0.220805	0.234978	0.153956	0.195795	0.221435							29.041	0.268001	0.263276	0.334476	0.228975	0.212729	0.130924	0.201835	0.233121	0.213837	0.208895	0.160197	0.199738	0.221334
	405.984	0.507535	0.749611	0.449995	0.60727	0.587327	0.493903	0.502196	0.486489	0.398103	0.370508	0.369465	0.417079	0.304037	0.56239	0.486136			30.231	0.22438	0.260468	0.252208	0.242835	0.204435	0.220155	0.233462	0.153439	0.194419	0.220644							30.204	0.266803	0.262813	0.33373	0.227874	0.212023	0.130153	0.201779	0.232901	0.213696	0.208666	0.160243	0.199514	0.22085
	407.147	0.508599	0.751923	0.450504	0.606366	0.587157	0.493574	0.503025	0.487152	0.398556	0.370368	0.368986	0.418022	0.304305	0.563422	0.486568			31.395	0.223924	0.261434	0.252207	0.244128	0.204218	0.220856	0.234736	0.153757	0.195054	0.221146							31.363	0.266397	0.262916	0.334879	0.228694	0.212381	0.130154	0.201756	0.232998	0.213757	0.208315	0.160351	0.199517	0.22101
	408.317	0.508633	0.750663	0.449765	0.608702	0.587525	0.493349	0.50248	0.487538	0.397495	0.370207	0.368483	0.419327	0.305115	0.563574	0.486633			32.553	0.223115	0.260795	0.251169	0.2428	0.203388	0.220098	0.233468	0.15302	0.194291	0.220238							32.527	0.266217	0.262698	0.333637	0.227516	0.212588	0.129602	0.201659	0.232974	0.21376	0.208128	0.160155	0.199113	0.22067
	409.486	0.508806	0.750121	0.449842	0.607899	0.585279	0.492815	0.500053	0.48763	0.396623	0.369324	0.367604	0.41777	0.304207	0.562733	0.485765			33.717	0.223032	0.260039	0.250536	0.242672	0.20322	0.218864	0.233052	0.152726	0.193555	0.219744							33.685	0.265469	0.259872	0.332699	0.226319	0.212203	0.128845	0.200921	0.23183	0.213041	0.207055	0.159216	0.198121	0.219633
	410.651	0.509855	0.752191	0.449899	0.609546	0.585317	0.491836	0.500153	0.489082	0.397046	0.369418	0.367051	0.418374	0.304099	0.564123	0.486285			34.875	0.223834	0.26241	0.250656	0.244552	0.204886	0.219955	0.234058	0.153236	0.194656	0.220916							34.849	0.26568	0.261683	0.333169	0.227173	0.212173	0.129762	0.201365	0.232978	0.213424	0.207741	0.159585	0.198834	0.220297
	411.815	0.510129	0.755186	0.450787	0.611168	0.58685	0.492118	0.499742	0.491469	0.397447	0.369338	0.367188	0.419379	0.30541	0.566548	0.48734			36.044	0.221031	0.261727	0.248591	0.242948	0.202329	0.218243	0.232499	0.151284	0.193776	0.219159							36.018	0.264309	0.260156	0.330631	0.225649	0.211901	0.128938	0.200951	0.232067	0.212928	0.20685	0.159329	0.197763	0.219289
	412.979	0.511985	0.755414	0.451075	0.611868	0.587271	0.492009	0.500275	0.491648	0.398002	0.368871	0.36717	0.418712	0.305514	0.568186	0.487714			37.203	0.219903	0.260511	0.246408	0.241799	0.201563	0.216914	0.231251	0.149999	0.193319	0.217963							37.176	0.264378	0.25917	0.332247	0.225079	0.21192	0.128348	0.200151	0.231539	0.212672	0.206893	0.158433	0.197218	0.219004
	414.143	0.512718	0.756055	0.45163	0.613998	0.587079	0.492944	0.500584	0.493235	0.398695	0.368744	0.367405	0.418901	0.306334	0.566633	0.488211			38.367	0.221114	0.263409	0.24832	0.243481	0.202615	0.217585	0.232872	0.151456	0.194458	0.219479							38.335	0.262918	0.25728	0.33086	0.224112	0.21065	0.127849	0.199617	0.230644	0.211451	0.205799	0.157872	0.196509	0.217964
	415.312	0.512985	0.757516	0.451364	0.613128	0.587199	0.492306	0.499926	0.492297	0.398477	0.368614	0.36623	0.418445	0.30618	0.56689	0.487968			39.535	0.22168	0.263121	0.248583	0.244334	0.202977	0.217697	0.232336	0.150843	0.195015	0.219621							39.494	0.261563	0.257118	0.331564	0.224895	0.211261	0.128238	0.199478	0.230929	0.211345	0.206411	0.157984	0.196892	0.21814
	416.477	0.513878	0.759075	0.451382	0.61511	0.587928	0.493491	0.500883	0.494056	0.399018	0.368982	0.367053	0.418833	0.30661	0.568965	0.488947			40.699	0.222698	0.264981	0.249892	0.245435	0.204789	0.219013	0.234099	0.151481	0.196521	0.22099							40.658	0.261328	0.256763	0.332071	0.225196	0.210979	0.12771	0.199487	0.231096	0.211593	0.206607	0.158155	0.196644	0.218136
	417.635	0.514561	0.761197	0.452287	0.616745	0.588406	0.493471	0.501575	0.495008	0.399764	0.370379	0.367692	0.418945	0.307767	0.569438	0.489802			41.857	0.222871	0.264332	0.249637	0.246531	0.204714	0.21874	0.233941	0.150708	0.196306	0.220864							41.822	0.261326	0.256565	0.333514	0.225057	0.211166	0.127848	0.19955	0.231154	0.211725	0.206931	0.1576	0.196488	0.218244
	418.803	0.514763	0.760508	0.452393	0.616559	0.588024	0.494166	0.501215	0.49465	0.398964	0.369591	0.36813	0.418479	0.307334	0.571612	0.489742			43.021	0.222511	0.264512	0.249734	0.245818	0.204956	0.219153	0.234528	0.150643	0.196448	0.220923							42.986	0.261049	0.25726	0.333703	0.225863	0.211159	0.128114	0.199764	0.231507	0.211985	0.206994	0.157834	0.196971	0.218517
	419.967	0.515134	0.760451	0.450938	0.6159	0.586827	0.493659	0.499709	0.494393	0.398512	0.368853	0.367371	0.41806	0.306871	0.569896	0.489041			44.18	0.222449	0.265401	0.249492	0.245743	0.204823	0.218832	0.234855	0.15101	0.196408	0.221001							44.15	0.260042	0.25647	0.332019	0.225188	0.211014	0.127604	0.19935	0.230959	0.211524	0.206121	0.157085	0.196533	0.217826
	421.131	0.513834	0.758347	0.451222	0.614259	0.58505	0.492723	0.498214	0.49345	0.398065	0.36807	0.366655	0.416671	0.305937	0.569082	0.48797			45.349	0.222757	0.265839	0.249807	0.245631	0.204789	0.219313	0.234717	0.151366	0.196504	0.221191							45.313	0.259421	0.255473	0.330251	0.224847	0.210502	0.126823	0.198739	0.230416	0.210884	0.205793	0.156389	0.195694	0.217103
	422.294	0.514675	0.75875	0.45176	0.615959	0.585182	0.492821	0.499276	0.494531	0.399242	0.368259	0.366616	0.41736	0.30655	0.568432	0.48853			46.513	0.222435	0.265673	0.249638	0.245492	0.206015	0.218964	0.234084	0.150668	0.19631	0.221031							46.472	0.259617	0.256347	0.329996	0.224894	0.210951	0.127246	0.199116	0.230837	0.211419	0.206181	0.156581	0.195895	0.217423
	423.458	0.516107	0.760704	0.451752	0.616145	0.585381	0.492937	0.499604	0.494848	0.399684	0.3686	0.366858	0.417368	0.306626	0.570233	0.48906			47.676	0.222547	0.267068	0.249818	0.245788	0.207851	0.21987	0.235371	0.150281	0.197941	0.221837							47.635	0.259779	0.256044	0.329645	0.224586	0.211046	0.126841	0.198783	0.230296	0.211248	0.205579	0.156597	0.195648	0.217174
	424.617	0.516823	0.76256	0.453104	0.61904	0.586939	0.494347	0.499908	0.49664	0.400936	0.369791	0.368163	0.418216	0.308029	0.570625	0.490366			48.84	0.222231	0.26786	0.250577	0.246746	0.209342	0.220301	0.23519	0.15004	0.197633	0.222213							48.794	0.259254	0.254919	0.329051	0.223777	0.210631	0.126727	0.19835	0.229922	0.211144	0.205025	0.156061	0.195194	0.216671
	425.78	0.516693	0.762228	0.452513	0.618081	0.585271	0.494321	0.499499	0.494855	0.40186	0.369967	0.368297	0.417998	0.307709	0.570811	0.490007			49.999	0.22314	0.270929	0.251026	0.248163	0.21256	0.22116	0.236148	0.15012	0.197987	0.22347							49.963	0.25922	0.25407	0.329355	0.223397	0.2106	0.126176	0.198151	0.22973	0.210869	0.205164	0.155273	0.195264	0.216439
	426.944	0.516894	0.762728	0.451993	0.61907	0.584742	0.493409	0.499982	0.493659	0.40197	0.369828	0.369211	0.418341	0.307858	0.569849	0.489967			51.162	0.223983	0.274622	0.252938	0.250493	0.215164	0.222219	0.236824	0.150556	0.1986	0.225044							51.127	0.259592	0.254235	0.329853	0.22315	0.210645	0.126159	0.198252	0.229896	0.21066	0.205043	0.155346	0.195417	0.216521
	428.109	0.516292	0.761996	0.451807	0.618589	0.584912	0.493024	0.49906	0.493575	0.402559	0.369741	0.369762	0.417763	0.306724	0.568864	0.489619			52.326	0.224863	0.279409	0.254184	0.253545	0.218187	0.223365	0.237815	0.151817	0.199738	0.226991							52.285	0.260214	0.253619	0.329226	0.223443	0.210594	0.125965	0.198393	0.229977	0.210531	0.204621	0.154828	0.195537	0.216412
	429.273	0.514937	0.760356	0.450566	0.615584	0.581445	0.490746	0.496618	0.492311	0.402056	0.368769	0.368888	0.416382	0.306361	0.570163	0.488227			53.484	0.226662	0.285406	0.257566	0.25694	0.222915	0.226286	0.239258	0.152843	0.201379	0.229917							53.454	0.261101	0.253922	0.331998	0.223715	0.210699	0.12595	0.19838	0.230536	0.210921	0.20499	0.154897	0.195777	0.216907
	430.431	0.515274	0.759526	0.449973	0.616007	0.581713	0.489376	0.496428	0.491904	0.403219	0.368539	0.36796	0.415974	0.30565	0.567709	0.487804			54.653	0.227639	0.291656	0.260087	0.260345	0.227071	0.2283	0.240255	0.154615	0.202518	0.232498							54.618	0.26125	0.25324	0.33294	0.223755	0.210824	0.125605	0.198616	0.230503	0.210812	0.204732	0.154748	0.195505	0.216877
	431.595	0.51608	0.760255	0.450413	0.618521	0.581229	0.490448	0.496337	0.493035	0.4036	0.369183	0.368924	0.415395	0.3066	0.568078	0.488436			55.817	0.228543	0.296659	0.262209	0.263445	0.229776	0.229822	0.240363	0.155772	0.202828	0.23438							55.777	0.262141	0.253814	0.333662	0.224223	0.211193	0.125767	0.198888	0.230774	0.211105	0.205068	0.155495	0.195487	0.217301
	432.764	0.516481	0.760698	0.451706	0.619485	0.582261	0.490792	0.497102	0.493484	0.403643	0.369953	0.368774	0.41636	0.30662	0.569294	0.489047			56.98	0.23127	0.303956	0.264582	0.267624	0.233749	0.231349	0.241037	0.157406	0.203649	0.23718							56.94	0.261845	0.253796	0.333893	0.224187	0.211305	0.125439	0.198942	0.231051	0.210749	0.204814	0.155484	0.195735	0.21727
	433.928	0.5175	0.7617	0.450933	0.61978	0.581658	0.490435	0.495898	0.493995	0.404356	0.369951	0.368644	0.416362	0.306704	0.568174	0.489006			58.144	0.232455	0.311528	0.267726	0.270604	0.23743	0.232903	0.241104	0.159946	0.203006	0.239634							58.104	0.261414	0.255456	0.33425	0.224339	0.211471	0.125685	0.199188	0.231299	0.211612	0.205239	0.156116	0.196172	0.217687
	435.096	0.517695	0.763234	0.451499	0.621953	0.582016	0.490551	0.496674	0.494319	0.405085	0.370022	0.368927	0.416025	0.307186	0.568087	0.48952			59.308	0.235547	0.322178	0.272597	0.277018	0.244157	0.236922	0.244184	0.16232	0.206033	0.244551							59.268	0.260568	0.255234	0.334715	0.224137	0.211088	0.125307	0.198759	0.231277	0.210484	0.205135	0.155662	0.195731	0.217341
	436.255	0.518342	0.761976	0.450916	0.620456	0.580692	0.48932	0.495864	0.494486	0.405162	0.369398	0.368262	0.415928	0.307338	0.566733	0.48892			60.466	0.235598	0.33486	0.274712	0.279902	0.24786	0.237687	0.24345	0.164025	0.205551	0.247072							60.426	0.259709	0.254783	0.334356	0.224375	0.211064	0.125298	0.198722	0.231185	0.210558	0.204996	0.156348	0.195715	0.217259
	437.418	0.517731	0.761075	0.450528	0.620011	0.5802	0.488388	0.495478	0.494192	0.404646	0.369008	0.367209	0.413136	0.306795	0.566523	0.488209			61.63	0.23839	0.356229	0.280459	0.288118	0.256489	0.241706	0.246018	0.16832	0.209405	0.253904							61.586	0.259906	0.254132	0.334469	0.224652	0.210794	0.125504	0.198877	0.230939	0.210926	0.204719	0.155765	0.195582	0.217189
	438.582	0.518312	0.760967	0.451473	0.621425	0.579114	0.48778	0.495078	0.494891	0.403793	0.369525	0.36704	0.412612	0.306777	0.565834	0.488187			62.794	0.241197	0.384237	0.285314	0.295951	0.263699	0.246193	0.247107	0.171166	0.210765	0.260625							62.749	0.259261	0.254194	0.3349	0.224175	0.210814	0.125115	0.199047	0.230986	0.210833	0.204557	0.155296	0.195308	0.21704
	439.751	0.518752	0.762484	0.452753	0.62209	0.578801	0.488985	0.495205	0.494473	0.405153	0.369969	0.367204	0.411753	0.307666	0.566331	0.488687			63.952	0.244915	0.423109	0.290709	0.305597	0.274438	0.248427	0.249363	0.174153	0.21288	0.269288							63.913	0.258601	0.253938	0.333865	0.224137	0.211174	0.125268	0.198599	0.230997	0.211027	0.204502	0.155155	0.195168	0.216869
	440.909	0.520368	0.763153	0.452795	0.622459	0.576978	0.488503	0.495503	0.49506	0.404675	0.369941	0.366959	0.411641	0.308358	0.56579	0.488727			65.111	0.247432	0.468053	0.295996	0.318176	0.288022	0.25177	0.25068	0.177819	0.216037	0.279332							65.077	0.257959	0.253626	0.33335	0.223875	0.211449	0.124571	0.199086	0.231159	0.210878	0.204435	0.155057	0.195373	0.216735
	442.074	0.520095	0.761282	0.452008	0.621328	0.575607	0.488111	0.493924	0.494201	0.403492	0.369974	0.366947	0.410138	0.307203	0.564038	0.487739			66.275	0.250369	0.51783	0.302191	0.335145	0.303406	0.254545	0.252195	0.180553	0.218674	0.290545							66.235	0.255986	0.252032	0.329911	0.222475	0.210015	0.123746	0.197675	0.229927	0.209567	0.203119	0.153839	0.193751	0.21517
	443.234	0.519916	0.762219	0.451537	0.620853	0.573528	0.48708	0.493271	0.494473	0.403838	0.370627	0.367717	0.40989	0.307298	0.56217	0.487458			67.434	0.252873	0.55718	0.307553	0.35484	0.319061	0.256808	0.253373	0.184837	0.221262	0.300865							67.399	0.256952	0.25303	0.3305	0.223682	0.211038	0.124654	0.197969	0.230343	0.210395	0.203898	0.154063	0.193677	0.21585
	444.393	0.520288	0.762638	0.451324	0.619894	0.574722	0.488716	0.493132	0.493954	0.403816	0.370844	0.367858	0.409455	0.30742	0.561957	0.487573			68.598	0.2555	0.586842	0.313971	0.383656	0.336385	0.260486	0.25467	0.188883	0.223903	0.311588							68.568	0.2556	0.252086	0.330029	0.223477	0.210584	0.12429	0.197964	0.230021	0.210076	0.202951	0.154057	0.193614	0.215396
	445.562	0.51924	0.761176	0.451413	0.61892	0.573961	0.489105	0.492915	0.493005	0.403993	0.370713	0.366936	0.408408	0.307274	0.560002	0.486933			69.761	0.258377	0.608998	0.320988	0.416726	0.351745	0.263925	0.256128	0.194067	0.226962	0.321991							69.727	0.254796	0.252264	0.329565	0.223196	0.210449	0.124055	0.198169	0.229973	0.209291	0.203785	0.153968	0.193234	0.215229
	446.726	0.520127	0.760256	0.451323	0.617851	0.573643	0.488695	0.493221	0.492315	0.402561	0.370558	0.367041	0.408085	0.306795	0.56275	0.486801			70.92	0.261992	0.629509	0.330284	0.449249	0.368105	0.26748	0.258697	0.20047	0.230589	0.332931							70.89	0.254271	0.251482	0.328943	0.222704	0.20989	0.123792	0.197403	0.230136	0.208698	0.202546	0.153555	0.193327	0.214729
	447.89	0.520204	0.759476	0.451172	0.616516	0.574127	0.490018	0.494777	0.491404	0.40163	0.370974	0.366266	0.408303	0.30659	0.560361	0.486559			72.083	0.26493	0.642862	0.340705	0.476023	0.380403	0.272356	0.260145	0.208415	0.234325	0.34224							72.054	0.253216	0.251832	0.329355	0.22291	0.210338	0.123784	0.197854	0.230526	0.209059	0.202586	0.153482	0.193288	0.214853
	449.049	0.520935	0.760194	0.451338	0.616353	0.574372	0.491163	0.496648	0.492103	0.401645	0.370638	0.366191	0.408145	0.306265	0.560672	0.486904			73.247	0.270387	0.66037	0.356243	0.501044	0.39509	0.279526	0.26408	0.218718	0.239339	0.353866							73.218	0.252821	0.251867	0.327639	0.222812	0.210568	0.123684	0.197821	0.230031	0.208477	0.202721	0.153404	0.193337	0.214598
	450.213	0.525349	0.768196	0.454575	0.621071	0.578888	0.495558	0.501801	0.496418	0.404143	0.374043	0.369656	0.411039	0.308531	0.565123	0.491028			74.416	0.274007	0.670841	0.371833	0.516739	0.403153	0.285503	0.26644	0.231427	0.243606	0.362617							74.381	0.252227	0.251066	0.327173	0.223448	0.211007	0.123932	0.197976	0.230362	0.209047	0.202998	0.153224	0.193833	0.214691
	451.377	0.522763	0.764389	0.453076	0.618559	0.575152	0.49422	0.502195	0.495034	0.402178	0.3725	0.368957	0.410209	0.307302	0.56434	0.489348			75.58	0.277834	0.679699	0.391698	0.529635	0.411645	0.293586	0.268898	0.246622	0.248926	0.37206							75.546	0.252097	0.251059	0.326632	0.223856	0.211117	0.124319	0.198188	0.230734	0.209432	0.203336	0.153649	0.194164	0.214882
	452.536	0.523474	0.762151	0.452492	0.617569	0.573431	0.492935	0.501787	0.494793	0.400849	0.371723	0.367917	0.409546	0.30627	0.559751	0.488192			76.738	0.28277	0.686925	0.417703	0.539801	0.419205	0.303379	0.272391	0.266143	0.254735	0.382561							76.71	0.252495	0.250881	0.326077	0.224037	0.210756	0.124146	0.197597	0.230395	0.209151	0.202907	0.153511	0.193945	0.214658
	453.699	0.523211	0.761169	0.451475	0.617122	0.571923	0.492219	0.501346	0.495024	0.399827	0.371509	0.367124	0.408999	0.306141	0.560062	0.487654			77.902	0.289207	0.694966	0.446177	0.549588	0.425973	0.3175	0.277606	0.285973	0.262832	0.394425							77.874	0.252737	0.250216	0.324235	0.22393	0.210099	0.123782	0.197613	0.230308	0.209173	0.202162	0.153482	0.193228	0.214247
	454.858	0.522238	0.760668	0.451123	0.617662	0.570011	0.491974	0.501692	0.493267	0.398721	0.370995	0.365898	0.408303	0.306273	0.55981	0.487045			79.066	0.296799	0.702528	0.474506	0.558008	0.432047	0.335289	0.281807	0.306595	0.27352	0.406789							79.038	0.252319	0.249681	0.322809	0.222944	0.209951	0.123092	0.197168	0.229815	0.209151	0.201604	0.152957	0.192738	0.213686
	456.017	0.522073	0.761203	0.450904	0.619931	0.570019	0.492308	0.50087	0.492782	0.398208	0.371053	0.365406	0.408145	0.306166	0.558239	0.486951			80.229	0.306009	0.711449	0.499519	0.566574	0.439528	0.357868	0.288063	0.327384	0.285331	0.420192							80.202	0.252273	0.250233	0.322715	0.22305	0.2103	0.123009	0.19743	0.229703	0.209255	0.201609	0.15274	0.192615	0.213744
	457.18	0.520843	0.755972	0.449432	0.618107	0.569272	0.490407	0.498485	0.488719	0.396584	0.369651	0.36455	0.408279	0.304995	0.555003	0.485021			81.393	0.317576	0.720177	0.520826	0.578439	0.446578	0.385693	0.296717	0.345512	0.300534	0.434673							81.37	0.252099	0.249903	0.322686	0.223043	0.210148	0.123248	0.197378	0.22972	0.208874	0.20177	0.152845	0.192628	0.213695
	458.339	0.523345	0.761078	0.451827	0.622876	0.571895	0.494154	0.500827	0.490319	0.398842	0.371647	0.366575	0.409283	0.306522	0.557748	0.487639			82.552	0.33134	0.728422	0.538795	0.586715	0.452611	0.414482	0.306897	0.362556	0.316036	0.448651							82.529	0.252708	0.249932	0.322981	0.223345	0.21146	0.122837	0.197874	0.230347	0.209921	0.202648	0.153264	0.193705	0.214252
	459.503	0.523819	0.760136	0.451606	0.624701	0.571606	0.493455	0.499214	0.490597	0.39832	0.371652	0.366085	0.409869	0.306081	0.557476	0.487473			83.716	0.347186	0.739066	0.551948	0.595719	0.458948	0.439411	0.319716	0.372748	0.334265	0.462112							83.688	0.252633	0.249357	0.322519	0.223228	0.210872	0.122749	0.197734	0.229713	0.208917	0.20253	0.152994	0.192787	0.213836
	460.661	0.524496	0.759615	0.45181	0.626039	0.571665	0.494327	0.497661	0.490308	0.398898	0.372144	0.3677	0.409274	0.305717	0.55783	0.487677			84.879	0.362804	0.746086	0.561971	0.603853	0.464594	0.459369	0.335913	0.382219	0.350982	0.474199							84.853	0.252172	0.249077	0.320972	0.222211	0.210044	0.122124	0.19685	0.229002	0.208539	0.201504	0.152749	0.192619	0.213155
	461.82	0.526181	0.760077	0.452896	0.62916	0.572039	0.4954	0.497325	0.491091	0.399815	0.373162	0.36933	0.409484	0.306627	0.559579	0.488726			86.043	0.378897	0.754707	0.571853	0.612032	0.469221	0.476091	0.358323	0.389606	0.365013	0.486194							86.016	0.251241	0.248316	0.321158	0.221742	0.209281	0.121856	0.196352	0.228716	0.208036	0.201209	0.152429	0.192078	0.212701
	462.984	0.524796	0.75939	0.452314	0.626825	0.570126	0.495205	0.494714	0.48961	0.39913	0.372252	0.368472	0.408123	0.304676	0.558476	0.487436			87.207	0.393036	0.761401	0.580589	0.619032	0.47671	0.491286	0.383885	0.396148	0.37749	0.497731							87.18	0.249996	0.248491	0.320234	0.222435	0.20905	0.121608	0.196125	0.228107	0.20787	0.200678	0.151556	0.191497	0.212304
	464.147	0.526252	0.759697	0.451777	0.629276	0.569961	0.49676	0.493701	0.492447	0.400216	0.372449	0.369065	0.4084	0.304243	0.558555	0.488057			88.37	0.407971	0.771442	0.590478	0.627201	0.48312	0.506614	0.407168	0.404485	0.389833	0.509812							88.339	0.249589	0.247997	0.319793	0.222144	0.208874	0.121633	0.196304	0.228443	0.208081	0.201172	0.151629	0.19179	0.212287
	465.311	0.526252	0.761669	0.453018	0.630873	0.569911	0.496871	0.493088	0.492358	0.401045	0.372304	0.370625	0.409012	0.303831	0.557395	0.488447			89.539	0.418357	0.776046	0.60015	0.633246	0.489586	0.517752	0.423959	0.411363	0.40046	0.518991							89.503	0.248976	0.247441	0.319027	0.221547	0.208976	0.121434	0.196111	0.228353	0.207809	0.200841	0.151655	0.191392	0.211964
	466.475	0.528313	0.763865	0.455138	0.634857	0.572187	0.500145	0.494144	0.494766	0.403234	0.373942	0.373791	0.411448	0.304901	0.55842	0.490654			90.698	0.428599	0.780835	0.609123	0.640562	0.497275	0.529645	0.436716	0.418331	0.409968	0.527895							90.666	0.247955	0.247085	0.318757	0.221587	0.208497	0.121152	0.196106	0.228394	0.207766	0.200912	0.151355	0.191618	0.211765
	467.645	0.527413	0.761384	0.453934	0.63371	0.568818	0.49837	0.491928	0.493352	0.402486	0.372339	0.371826	0.41051	0.304176	0.554786	0.488931			91.861	0.437508	0.785274	0.619649	0.643947	0.505256	0.538979	0.448686	0.42721	0.417424	0.535993							91.83	0.248129	0.247216	0.317911	0.221768	0.208889	0.121445	0.196511	0.228251	0.20796	0.201277	0.151345	0.191516	0.211852
	468.803	0.526271	0.758361	0.4526	0.631601	0.566803	0.497893	0.489963	0.4926	0.401855	0.372266	0.371245	0.409551	0.304492	0.551875	0.48767			93.02	0.446031	0.789603	0.629052	0.649487	0.510965	0.54828	0.458825	0.433345	0.42543	0.543446							92.994	0.247122	0.246435	0.317952	0.220893	0.208338	0.121066	0.195966	0.228016	0.207427	0.200575	0.150999	0.191278	0.211339
	469.967	0.526774	0.758071	0.452557	0.632638	0.567138	0.498869	0.490219	0.493086	0.402501	0.373603	0.371394	0.409364	0.304392	0.549785	0.487885			94.183	0.453785	0.791234	0.6359	0.652306	0.516311	0.556612	0.466696	0.439245	0.432033	0.549347							94.158	0.247251	0.246594	0.31861	0.221492	0.208987	0.120716	0.196184	0.228052	0.207764	0.200558	0.151248	0.19085	0.211526
	471.13	0.526362	0.756858	0.453101	0.63249	0.567273	0.498491	0.489489	0.494745	0.402584	0.373324	0.371646	0.409636	0.304892	0.547282	0.487727			95.347	0.460312	0.795345	0.642676	0.657276	0.519748	0.564465	0.476399	0.44517	0.43919	0.55562							95.321	0.246944	0.246459	0.316161	0.22167	0.208717	0.120694	0.195829	0.228029	0.207598	0.20073	0.150781	0.191069	0.211223
	472.295	0.526938	0.756357	0.453726	0.634438	0.568228	0.499447	0.490386	0.496628	0.404137	0.374884	0.372897	0.409783	0.307029	0.545048	0.488566			96.511	0.46739	0.799607	0.64727	0.661688	0.522588	0.571875	0.484453	0.446954	0.444906	0.560748							96.484	0.247172	0.247033	0.315304	0.221738	0.208696	0.120229	0.195785	0.228086	0.206801	0.200712	0.151161	0.191043	0.211147
	473.454	0.527419	0.756456	0.454125	0.635057	0.569468	0.500629	0.490377	0.497972	0.404884	0.374879	0.372085	0.410737	0.308201	0.544091	0.489027			97.68	0.467336	0.79437	0.642809	0.657912	0.518306	0.570335	0.485957	0.445492	0.442945	0.558385							97.648	0.246296	0.246496	0.315069	0.221882	0.208755	0.120371	0.196123	0.228108	0.206791	0.200744	0.150791	0.191027	0.211038
	474.618	0.523262	0.746959	0.450294	0.628175	0.562669	0.495711	0.485086	0.492245	0.400985	0.371683	0.369455	0.405788	0.305439	0.537946	0.483978			98.844	0.479274	0.801976	0.650342	0.666036	0.524856	0.578952	0.499121	0.452601	0.452395	0.567284							98.812	0.245338	0.246465	0.314051	0.221249	0.208306	0.120344	0.195621	0.227581	0.206504	0.200585	0.150509	0.190763	0.21061
	475.781	0.524032	0.747171	0.450935	0.630506	0.564182	0.497141	0.485577	0.494872	0.402509	0.373235	0.370107	0.407145	0.306156	0.537012	0.485041			100.002	0.487034	0.806675	0.65357	0.672876	0.527883	0.581756	0.509191	0.454478	0.456467	0.572215							99.976	0.24524	0.246549	0.314656	0.221307	0.20835	0.120526	0.195345	0.227381	0.206721	0.200142	0.150553	0.190725	0.210625
	476.94	0.524319	0.745778	0.451538	0.631458	0.565123	0.497414	0.485911	0.494792	0.402395	0.37362	0.3707	0.40743	0.306836	0.536977	0.485307			101.166	0.494061	0.811625	0.656888	0.681116	0.530989	0.587005	0.517778	0.457586	0.459677	0.577414							101.134	0.244689	0.245401	0.314745	0.2215	0.208293	0.120029	0.195121	0.227113	0.205924	0.199835	0.150419	0.190462	0.210294
	478.099	0.523388	0.742135	0.451305	0.6309	0.563746	0.497435	0.48468	0.4946	0.402071	0.373799	0.369682	0.406634	0.306446	0.534429	0.484375			102.329	0.501931	0.813722	0.660273	0.690207	0.534916	0.589662	0.526072	0.460554	0.463628	0.582329							102.298	0.244769	0.244966	0.314327	0.221021	0.208005	0.11963	0.19514	0.226999	0.206105	0.199563	0.150205	0.190424	0.210096
	479.262	0.524385	0.741007	0.450834	0.631142	0.563718	0.49808	0.485328	0.497819	0.40199	0.373429	0.369732	0.407575	0.307297	0.534255	0.484757			103.493	0.507372	0.819063	0.66353	0.696454	0.537241	0.590708	0.531907	0.460789	0.466349	0.585935							103.462	0.244387	0.246293	0.315414	0.22102	0.208042	0.119651	0.195748	0.227425	0.20623	0.200038	0.149836	0.190778	0.210405
	480.427	0.52398	0.738096	0.451447	0.63135	0.562781	0.497365	0.484444	0.498056	0.402191	0.373107	0.369724	0.407357	0.307235	0.53267	0.484272			104.657	0.514287	0.823371	0.666574	0.706408	0.53994	0.595314	0.538351	0.463138	0.4676	0.590554							104.62	0.245244	0.245615	0.316795	0.220568	0.208174	0.119683	0.195229	0.22693	0.205878	0.200225	0.149739	0.190708	0.210399
	481.59	0.524342	0.737663	0.451723	0.632156	0.562718	0.498048	0.484466	0.497533	0.402305	0.373178	0.370364	0.407092	0.306964	0.532015	0.484326			105.815	0.519295	0.828946	0.669249	0.717132	0.542183	0.596674	0.542157	0.465884	0.467943	0.594385							105.789	0.245846	0.245422	0.315542	0.219968	0.207574	0.119478	0.194776	0.226978	0.205559	0.199302	0.149284	0.190521	0.210021
	482.75	0.525008	0.734737	0.451531	0.633968	0.564229	0.497997	0.485113	0.498979	0.403233	0.374198	0.371814	0.40856	0.308019	0.531696	0.484934			106.979	0.523107	0.829503	0.672373	0.72628	0.544266	0.596567	0.546024	0.467636	0.468969	0.597192							106.953	0.244919	0.2442	0.313561	0.218754	0.206827	0.119085	0.194562	0.226044	0.205179	0.198738	0.148188	0.189685	0.209145
	483.908	0.525062	0.730036	0.45205	0.632219	0.562599	0.497467	0.483504	0.499014	0.403025	0.374666	0.371979	0.407999	0.307163	0.530097	0.484063			108.143	0.525422	0.831167	0.674205	0.734286	0.546457	0.599151	0.551364	0.469323	0.469077	0.60005							108.116	0.244362	0.243817	0.313583	0.218881	0.20619	0.119089	0.193995	0.225622	0.204476	0.198037	0.148549	0.189332	0.208828
	485.072	0.524291	0.724629	0.450265	0.631195	0.560697	0.496578	0.481537	0.497965	0.403485	0.374193	0.370632	0.406337	0.305442	0.527341	0.48247			109.302	0.530599	0.835707	0.678445	0.743647	0.550394	0.601729	0.554237	0.471846	0.469827	0.604048							109.28	0.245102	0.243937	0.313058	0.21873	0.206976	0.119064	0.194669	0.22603	0.204302	0.198397	0.148549	0.189942	0.209063
	486.236	0.525886	0.720641	0.451575	0.632598	0.562801	0.498453	0.482811	0.500387	0.404668	0.375257	0.371028	0.408262	0.307633	0.528017	0.483573			110.46	0.532448	0.837151	0.681378	0.752829	0.551461	0.602187	0.558647	0.473712	0.470949	0.606751							110.439	0.245457	0.243098	0.314324	0.218727	0.207103	0.119155	0.19466	0.226259	0.205312	0.198618	0.148501	0.189971	0.209265
	487.4	0.525864	0.713678	0.450751	0.632832	0.560529	0.497726	0.481361	0.499313	0.40467	0.374692	0.370661	0.407086	0.306568	0.527252	0.482356			111.619	0.534203	0.838519	0.683956	0.762327	0.553401	0.604692	0.563972	0.477346	0.472923	0.610149							111.602	0.244986	0.243119	0.314131	0.219309	0.207282	0.119102	0.194593	0.226222	0.204491	0.198392	0.148381	0.190183	0.209183
	488.564	0.526849	0.706546	0.451641	0.63214	0.560704	0.499436	0.481345	0.498875	0.40542	0.375116	0.370327	0.407567	0.307284	0.526371	0.482116			112.783	0.535997	0.841819	0.688469	0.768645	0.556815	0.606246	0.566999	0.477727	0.474097	0.612979							112.766	0.244693	0.24325	0.315033	0.219608	0.207499	0.119231	0.194498	0.226309	0.205232	0.19886	0.148617	0.190275	0.209425
	489.732	0.527144	0.699321	0.450421	0.633976	0.559533	0.498911	0.480162	0.499638	0.405846	0.37549	0.370324	0.408034	0.307242	0.526284	0.481595			113.941	0.537106	0.843888	0.692354	0.774499	0.558093	0.608098	0.569284	0.479533	0.473091	0.615105							113.93	0.244645	0.243413	0.315259	0.219609	0.207403	0.119345	0.194753	0.226529	0.205182	0.198811	0.148882	0.190241	0.209506
	490.896	0.528547	0.69021	0.450803	0.634219	0.558619	0.500214	0.480351	0.499922	0.40597	0.376142	0.371267	0.408872	0.307951	0.525748	0.481345			115.105	0.539681	0.847069	0.694807	0.780513	0.558796	0.609241	0.57201	0.480675	0.475481	0.617586							115.093	0.244408	0.244493	0.314597	0.219333	0.207315	0.118593	0.194217	0.22643	0.204739	0.198323	0.148412	0.190037	0.209241
	492.06	0.528762	0.681025	0.451536	0.635612	0.558253	0.500923	0.480353	0.501165	0.40658	0.376297	0.371268	0.408895	0.30748	0.526727	0.481062			116.269	0.541682	0.849447	0.701931	0.78739	0.562638	0.612154	0.577466	0.483862	0.479213	0.621754							116.257	0.245066	0.245122	0.315334	0.219408	0.207805	0.118257	0.194459	0.226873	0.204779	0.198437	0.148619	0.190331	0.209541
	493.225	0.5293	0.669359	0.451568	0.635333	0.558217	0.500923	0.480088	0.502482	0.406711	0.376444	0.371641	0.409028	0.308683	0.526485	0.480447			117.434	0.54482	0.851523	0.706688	0.792446	0.56369	0.61428	0.580286	0.486095	0.478439	0.624252							117.416	0.244033	0.244883	0.314144	0.219249	0.20787	0.118818	0.194726	0.226776	0.204836	0.198241	0.148567	0.190046	0.209349
	494.388	0.529212	0.657851	0.451885	0.636427	0.556268	0.501039	0.479455	0.502151	0.406488	0.375929	0.373254	0.408475	0.308408	0.52601	0.479489			118.593	0.546277	0.854398	0.710614	0.798329	0.568062	0.616871	0.584363	0.489503	0.481712	0.627792							118.585	0.244032	0.245205	0.314529	0.219933	0.208153	0.118734	0.195121	0.226999	0.204978	0.198681	0.148814	0.19083	0.209667
	495.547	0.531448	0.65007	0.454429	0.639333	0.559632	0.502786	0.482168	0.506063	0.408761	0.377998	0.37519	0.410461	0.310411	0.528832	0.481256			119.757	0.548591	0.85706	0.715963	0.801242	0.567236	0.618067	0.586382	0.489773	0.480426	0.629416							119.748	0.24365	0.245869	0.315433	0.220531	0.208236	0.118998	0.195328	0.227432	0.204923	0.198865	0.149064	0.190903	0.209936
	496.711	0.530718	0.638821	0.453787	0.638811	0.557809	0.501949	0.480517	0.504867	0.408027	0.377429	0.373733	0.410228	0.309633	0.526594	0.479495			120.92	0.551767	0.862336	0.722388	0.809549	0.571801	0.621379	0.591259	0.49512	0.483231	0.634314							120.912	0.243895	0.245565	0.316034	0.220339	0.20836	0.118841	0.195389	0.227732	0.205265	0.199342	0.149225	0.190811	0.210066
	497.874	0.532862	0.631679	0.454112	0.639685	0.559229	0.502662	0.480439	0.506132	0.408437	0.37794	0.373716	0.410649	0.309234	0.52799	0.479626			122.084	0.552528	0.865806	0.729127	0.811809	0.572834	0.623312	0.593419	0.498385	0.483958	0.636798							122.076	0.244298	0.24595	0.31555	0.220593	0.208095	0.118601	0.195396	0.227895	0.205925	0.1986	0.148814	0.190644	0.21003
	499.038	0.533193	0.625496	0.45473	0.640926	0.558296	0.503012	0.48037	0.506735	0.407822	0.377677	0.372955	0.410585	0.309659	0.52754	0.479214			123.248	0.554432	0.868125	0.734136	0.815039	0.574903	0.626335	0.595732	0.499632	0.484623	0.639217							123.235	0.244056	0.246726	0.315797	0.220688	0.208401	0.118993	0.19575	0.228192	0.206135	0.199382	0.148951	0.191571	0.210387
	500.201	0.53414	0.619771	0.45586	0.642231	0.560427	0.504256	0.480941	0.510782	0.408681	0.3796	0.374237	0.412012	0.311282	0.529765	0.480285			124.411	0.558228	0.87291	0.744124	0.821606	0.576951	0.63088	0.602163	0.505409	0.486068	0.64426							124.398	0.24477	0.247347	0.317656	0.221235	0.208937	0.118617	0.196271	0.228556	0.206153	0.19976	0.149359	0.191653	0.210859
	501.365	0.535385	0.615823	0.456347	0.644536	0.560549	0.504626	0.48049	0.512971	0.409446	0.37882	0.373672	0.412797	0.310386	0.529887	0.48041			125.575	0.559891	0.876765	0.75172	0.825262	0.579702	0.630803	0.603363	0.506868	0.488324	0.646966							125.562	0.244574	0.248057	0.317521	0.221619	0.209612	0.119096	0.196471	0.228801	0.205943	0.200126	0.149233	0.192178	0.211103
	502.524	0.536959	0.612705	0.456571	0.647287	0.564031	0.505765	0.481983	0.514452	0.410698	0.37994	0.373924	0.413357	0.312321	0.530871	0.48149			126.739	0.559556	0.876474	0.759533	0.828327	0.580513	0.632642	0.604845	0.508956	0.489901	0.648972							126.726	0.243699	0.249335	0.318212	0.221721	0.209549	0.118899	0.19684	0.228809	0.205737	0.199586	0.149262	0.191897	0.211129
	503.693	0.538235	0.610002	0.457745	0.647354	0.563135	0.506213	0.48206	0.516845	0.411755	0.380498	0.373618	0.413958	0.312977	0.53249	0.48192			127.898	0.560711	0.879008	0.76638	0.829534	0.581219	0.632326	0.606193	0.513188	0.491476	0.651115							127.889	0.243798	0.249572	0.317703	0.221358	0.20913	0.118429	0.196468	0.228807	0.205928	0.199813	0.14912	0.191262	0.210949
	504.861	0.539153	0.607382	0.458298	0.647961	0.564178	0.507284	0.482047	0.519016	0.411621	0.380928	0.374227	0.414991	0.312527	0.532262	0.482277			129.061	0.564165	0.883	0.774826	0.835331	0.583491	0.636378	0.610422	0.518519	0.492479	0.655401							129.053	0.243621	0.24891	0.318429	0.220471	0.208748	0.118075	0.195908	0.228261	0.205333	0.198977	0.149139	0.191538	0.210617
	506.025	0.539188	0.604627	0.45666	0.64629	0.563268	0.507368	0.480802	0.51787	0.410713	0.380199	0.373517	0.414671	0.312093	0.531386	0.481332			130.225	0.56548	0.88547	0.782544	0.839239	0.587184	0.636968	0.614231	0.51982	0.494269	0.658356							130.216	0.241972	0.247922	0.31819	0.219207	0.207972	0.117586	0.195687	0.227825	0.205222	0.198804	0.148793	0.19125	0.210036
	507.184	0.539121	0.602857	0.456169	0.646522	0.562356	0.508356	0.478817	0.517782	0.410484	0.379485	0.372811	0.414183	0.311935	0.531246	0.480866			131.389	0.569055	0.887898	0.788474	0.842054	0.588596	0.641386	0.616879	0.522146	0.495358	0.661316							131.38	0.241068	0.24691	0.317506	0.219154	0.207855	0.117544	0.195629	0.227325	0.204491	0.198716	0.14866	0.191058	0.20966
	508.347	0.540214	0.602432	0.456824	0.647036	0.563597	0.50873	0.477914	0.517162	0.411336	0.379882	0.372904	0.414689	0.311992	0.52958	0.481021			132.552	0.569563	0.891171	0.795839	0.846047	0.58848	0.64217	0.620802	0.5266	0.495124	0.663977							132.539	0.240574	0.247334	0.317797	0.219565	0.208056	0.117891	0.1957	0.22767	0.204908	0.198821	0.14859	0.19103	0.209828
	509.506	0.541985	0.602552	0.456669	0.647429	0.563971	0.508788	0.478027	0.518229	0.411659	0.380765	0.373624	0.414946	0.312015	0.530335	0.4815			133.716	0.569733	0.89199	0.79907	0.847828	0.588549	0.644108	0.620911	0.527265	0.494492	0.664883							133.703	0.239464	0.246773	0.317567	0.218844	0.207412	0.117225	0.194912	0.227302	0.204806	0.198407	0.148693	0.190684	0.209341
	510.675	0.541893	0.600381	0.457019	0.646943	0.56274	0.508444	0.477428	0.517974	0.412191	0.38061	0.373495	0.415133	0.312351	0.529415	0.481144			134.875	0.574573	0.896717	0.806817	0.856426	0.594668	0.649612	0.627594	0.532924	0.498678	0.67089							134.866	0.238535	0.245959	0.316367	0.21859	0.207442	0.117299	0.194939	0.226951	0.203987	0.198158	0.148188	0.19036	0.208898
	511.834	0.542309	0.597447	0.456678	0.646676	0.563632	0.508467	0.476444	0.51822	0.411588	0.380164	0.3737	0.41499	0.312146	0.529749	0.480872			136.044	0.573834	0.89686	0.810429	0.858118	0.5956	0.650313	0.629435	0.53523	0.499579	0.672155							136.03	0.238028	0.245736	0.317121	0.218161	0.20698	0.116859	0.194879	0.226696	0.20349	0.197818	0.148333	0.190631	0.208728
	512.997	0.54464	0.596313	0.458372	0.648139	0.565555	0.511263	0.4778	0.521202	0.413297	0.381138	0.374513	0.415206	0.313588	0.529474	0.482179			137.202	0.576215	0.89551	0.809445	0.856088	0.594348	0.65044	0.629141	0.537084	0.498578	0.671872							137.189	0.237818	0.245283	0.315901	0.217895	0.207091	0.116855	0.194731	0.226292	0.20303	0.197703	0.147829	0.190197	0.208385
	514.155	0.543258	0.592107	0.45618	0.64603	0.563068	0.509233	0.476444	0.520576	0.411777	0.379447	0.37311	0.414616	0.311393	0.527538	0.480341			138.366	0.578329	0.901726	0.817144	0.86602	0.598034	0.653068	0.63463	0.541313	0.501886	0.676906							138.352	0.236657	0.245236	0.316822	0.218033	0.207382	0.116543	0.194885	0.226712	0.20317	0.198216	0.148323	0.190425	0.208534
	515.318	0.543778	0.590276	0.456245	0.645709	0.563052	0.509325	0.475982	0.522571	0.412093	0.379294	0.374452	0.414505	0.311733	0.527699	0.48048			139.529	0.582062	0.901929	0.821116	0.867428	0.60363	0.658506	0.639495	0.54771	0.504662	0.680727							139.521	0.235948	0.244155	0.316631	0.217892	0.206891	0.116327	0.194363	0.226411	0.203406	0.197138	0.147593	0.189827	0.208049
	516.482	0.543976	0.588866	0.45615	0.644373	0.561618	0.507941	0.475628	0.522173	0.412003	0.378911	0.374102	0.414406	0.310426	0.526022	0.479757			140.698	0.585056	0.905942	0.826437	0.871485	0.604847	0.662098	0.643691	0.551932	0.505981	0.684163							140.685	0.236407	0.245319	0.316823	0.21817	0.206994	0.11647	0.19475	0.226688	0.20348	0.197713	0.147196	0.190582	0.208383
	517.646	0.544561	0.588348	0.456377	0.646143	0.562026	0.510313	0.475652	0.522995	0.412511	0.379511	0.374398	0.414578	0.310761	0.527582	0.480411			141.857	0.585524	0.905402	0.828081	0.873891	0.608383	0.662468	0.646811	0.552801	0.507936	0.6857							141.854	0.236405	0.244794	0.315242	0.21803	0.207239	0.116116	0.194664	0.226452	0.203225	0.197117	0.147868	0.189907	0.208088
	518.81	0.544406	0.586806	0.456576	0.647392	0.563081	0.510423	0.477062	0.523401	0.41267	0.379233	0.375664	0.414676	0.310465	0.527678	0.480681			143.021	0.586325	0.907131	0.831394	0.873326	0.609418	0.663618	0.647074	0.554585	0.509597	0.686941							143.018	0.235113	0.244572	0.313354	0.217769	0.206876	0.116255	0.19438	0.226226	0.203377	0.197199	0.147364	0.18963	0.207676
	519.973	0.546753	0.58661	0.457601	0.649535	0.563301	0.511831	0.47683	0.524665	0.413746	0.3802	0.376298	0.416283	0.311662	0.52945	0.481769			144.184	0.587418	0.907868	0.833995	0.877315	0.610564	0.66665	0.651043	0.556028	0.510563	0.689049							144.182	0.234517	0.244306	0.311506	0.217274	0.206489	0.116115	0.193601	0.226064	0.202733	0.196915	0.146728	0.189544	0.20715
	521.137	0.548733	0.588684	0.460619	0.652058	0.566019	0.514101	0.479499	0.528533	0.416234	0.380929	0.377665	0.418057	0.31294	0.532937	0.484072			145.354	0.589485	0.909177	0.83502	0.880347	0.615414	0.668653	0.651747	0.559613	0.513222	0.691408							145.346	0.234286	0.244642	0.311866	0.217441	0.206636	0.116059	0.194025	0.226142	0.202271	0.196948	0.146656	0.189601	0.207214
	522.301	0.548966	0.58841	0.45932	0.652298	0.565196	0.513919	0.479086	0.52758	0.41548	0.380391	0.37747	0.417612	0.312014	0.531215	0.483497			146.513	0.590526	0.90954	0.837891	0.879975	0.619037	0.671131	0.655305	0.561119	0.515085	0.69329							146.51	0.234382	0.24459	0.311208	0.217959	0.207013	0.115761	0.194161	0.226343	0.202663	0.197369	0.146795	0.190042	0.207357
	523.459	0.547061	0.583204	0.457386	0.647532	0.561917	0.511671	0.476633	0.526221	0.413365	0.378645	0.375616	0.415478	0.310566	0.52838	0.480977			147.681	0.592475	0.910503	0.83834	0.883014	0.619109	0.675074	0.657415	0.563967	0.514619	0.694946							147.674	0.234653	0.244459	0.312269	0.218364	0.206996	0.115816	0.194652	0.226448	0.202854	0.197433	0.14728	0.190192	0.207618
	524.618	0.5562	0.593105	0.465158	0.660681	0.572278	0.522292	0.484925	0.537126	0.42111	0.385473	0.381608	0.421976	0.317359	0.537738	0.489788			148.84	0.594514	0.913003	0.842812	0.886562	0.622313	0.67688	0.660117	0.565819	0.51693	0.697661							148.843	0.234578	0.24421	0.313021	0.218305	0.206773	0.11582	0.194408	0.226672	0.203049	0.197632	0.147252	0.190551	0.207689
	525.782	0.554369	0.589729	0.463537	0.658507	0.569435	0.521355	0.482691	0.535922	0.418997	0.383721	0.378984	0.421076	0.314962	0.535329	0.487758			150.004	0.598745	0.915316	0.847258	0.8891	0.624997	0.681821	0.665207	0.57019	0.520351	0.701443							150.001	0.233413	0.243428	0.3098	0.217042	0.205973	0.114946	0.19361	0.225911	0.202328	0.196812	0.14614	0.189886	0.206607
	526.952	0.555015	0.589858	0.463587	0.657857	0.569159	0.523141	0.48259	0.535974	0.419886	0.383784	0.379791	0.421007	0.314405	0.536591	0.488046			151.167	0.596543	0.912283	0.846691	0.89098	0.62609	0.682031	0.666016	0.570807	0.521009	0.701383							151.165	0.233182	0.244937	0.310814	0.218342	0.206833	0.115953	0.194253	0.226789	0.202813	0.197182	0.146935	0.190179	0.207351
	528.115	0.555965	0.590069	0.464229	0.658464	0.568301	0.524559	0.483863	0.536226	0.419839	0.384449	0.379567	0.42102	0.315082	0.535409	0.48836			152.331	0.599298	0.913607	0.846416	0.890326	0.627381	0.681899	0.666254	0.571569	0.519422	0.701797							152.329	0.233077	0.244065	0.311045	0.218426	0.206898	0.11524	0.194072	0.226755	0.202376	0.197583	0.146932	0.190522	0.207249
	529.279	0.556348	0.589184	0.463911	0.657786	0.567135	0.524047	0.482815	0.536639	0.41979	0.383967	0.380546	0.421092	0.313806	0.53649	0.488111			153.49	0.601857	0.913074	0.849421	0.891692	0.629705	0.685971	0.670654	0.572096	0.520851	0.703925							153.493	0.232257	0.244099	0.311539	0.217622	0.207113	0.115486	0.194382	0.226582	0.202586	0.197593	0.147034	0.190785	0.207256
	530.442	0.55725	0.588671	0.464445	0.658097	0.5689	0.524885	0.482254	0.538643	0.420205	0.384552	0.381049	0.420939	0.314375	0.536734	0.488643			154.658	0.602725	0.915599	0.853002	0.896511	0.633154	0.689939	0.675776	0.574721	0.522315	0.707082							154.658	0.232484	0.243867	0.311583	0.218468	0.207018	0.115434	0.194571	0.227065	0.203272	0.197852	0.146695	0.191148	0.207455
	531.601	0.556902	0.588396	0.463632	0.659584	0.569496	0.52485	0.481734	0.538828	0.420737	0.385182	0.381515	0.420289	0.314871	0.535291	0.488665			155.822	0.605489	0.917854	0.851791	0.897942	0.632422	0.690585	0.676955	0.576208	0.524607	0.708206							155.817	0.232602	0.244943	0.311432	0.218647	0.207094	0.115442	0.194884	0.227308	0.20333	0.197895	0.146983	0.191335	0.207658
	532.767	0.557821	0.589113	0.464264	0.659842	0.571381	0.526082	0.482418	0.539834	0.420893	0.384806	0.382174	0.421211	0.315136	0.535496	0.489319			156.986	0.605692	0.914118	0.851455	0.898279	0.632185	0.691581	0.678175	0.57781	0.525472	0.708307							156.976	0.232581	0.24476	0.31141	0.218733	0.207218	0.115495	0.19537	0.227226	0.2033	0.19835	0.146878	0.191001	0.207694
	533.937	0.559686	0.590035	0.46524	0.660739	0.575047	0.526974	0.482114	0.540927	0.421987	0.385484	0.382734	0.421408	0.315492	0.536877	0.490339			158.144	0.606087	0.913954	0.850644	0.897115	0.633581	0.692262	0.679071	0.579004	0.524854	0.708508							158.135	0.231752	0.24544	0.31113	0.2184	0.207169	0.115455	0.19524	0.22739	0.203095	0.197835	0.147502	0.190646	0.207588
	535.095	0.559662	0.589143	0.464483	0.660941	0.577579	0.525945	0.48178	0.540924	0.421917	0.385856	0.383177	0.422021	0.31659	0.536075	0.490435			159.309	0.606909	0.912707	0.851528	0.896539	0.637932	0.694763	0.682933	0.578206	0.525316	0.709648							159.299	0.2314	0.244594	0.311758	0.218411	0.207116	0.115037	0.194838	0.227187	0.203177	0.197889	0.146821	0.191018	0.207437
	536.259	0.561446	0.591278	0.4657	0.660617	0.577149	0.525502	0.480557	0.542233	0.422097	0.385998	0.38414	0.422734	0.316084	0.536973	0.490893			160.468	0.610277	0.915929	0.855748	0.90122	0.643438	0.698613	0.6863	0.579773	0.529986	0.713476							160.458	0.231236	0.244476	0.312636	0.218168	0.207088	0.114804	0.194812	0.227227	0.203375	0.197337	0.147037	0.191483	0.207473
	537.423	0.560384	0.589225	0.464678	0.659353	0.576216	0.524982	0.479087	0.541912	0.421675	0.38676	0.384166	0.422041	0.316937	0.535627	0.490217			161.626	0.613046	0.917265	0.857642	0.907752	0.644392	0.704083	0.690371	0.581649	0.529774	0.716219							161.621	0.231627	0.244598	0.313835	0.21787	0.207161	0.115163	0.19469	0.227043	0.203188	0.197811	0.147141	0.191085	0.207601
	538.592	0.561645	0.589196	0.464904	0.659656	0.575916	0.524306	0.478032	0.541369	0.421793	0.386418	0.384116	0.422001	0.315236	0.536042	0.490045			162.791	0.615093	0.920467	0.860397	0.908329	0.646474	0.707401	0.694836	0.584069	0.532508	0.718842							162.78	0.232192	0.244972	0.313621	0.21853	0.207531	0.114681	0.194588	0.227397	0.203594	0.197527	0.146673	0.191481	0.207732
	539.755	0.562942	0.590451	0.465231	0.661228	0.578302	0.525726	0.477852	0.54396	0.422736	0.387505	0.385186	0.424363	0.316862	0.537502	0.491418			163.951	0.618904	0.92576	0.865512	0.911876	0.652872	0.711722	0.699859	0.587671	0.535692	0.723319							163.949	0.232654	0.245133	0.314734	0.218222	0.20717	0.114639	0.194832	0.227239	0.203123	0.197808	0.14702	0.191125	0.207808
	540.914	0.563771	0.590646	0.466533	0.660704	0.579569	0.527664	0.477707	0.546074	0.423003	0.388431	0.38673	0.424284	0.317178	0.538114	0.492172			165.12	0.62088	0.9245	0.866323	0.914985	0.651816	0.714296	0.703154	0.588437	0.536507	0.724544							165.112	0.232479	0.244604	0.315698	0.218088	0.206638	0.114416	0.194238	0.226815	0.203414	0.1974	0.147101	0.190351	0.207603
	542.077	0.563315	0.589207	0.466164	0.660038	0.577123	0.527731	0.477444	0.546403	0.422559	0.388955	0.385961	0.424371	0.316079	0.536664	0.491572			166.279	0.620001	0.923806	0.864147	0.914377	0.649579	0.71427	0.70285	0.585831	0.534936	0.723311							166.276	0.231585	0.244186	0.317	0.217431	0.206286	0.114252	0.19414	0.226451	0.202958	0.197144	0.146873	0.190775	0.207424
	543.236	0.564484	0.589011	0.465414	0.661229	0.577274	0.527931	0.476648	0.546662	0.423042	0.388298	0.386529	0.424	0.316974	0.536114	0.491686			167.442	0.620389	0.923819	0.863227	0.913036	0.649765	0.714803	0.705965	0.58618	0.534984	0.723574							167.447	0.230799	0.244889	0.318537	0.217564	0.205851	0.114103	0.193764	0.226067	0.203	0.196723	0.146599	0.189967	0.207322
	544.405	0.563398	0.587827	0.464902	0.660544	0.575171	0.52555	0.476541	0.545524	0.422625	0.388099	0.386192	0.424043	0.31603	0.535954	0.490886			168.606	0.626096	0.927636	0.869288	0.918689	0.654412	0.719698	0.710075	0.588227	0.539179	0.728144							168.61	0.230073	0.244695	0.319075	0.217588	0.20551	0.113924	0.193998	0.225896	0.202288	0.196507	0.146364	0.189732	0.207138
	545.564	0.564054	0.584851	0.464452	0.659023	0.57393	0.52748	0.476016	0.54698	0.422107	0.388186	0.386442	0.42435	0.314848	0.535122	0.49056			169.765	0.627189	0.929861	0.869716	0.922096	0.656976	0.722519	0.715343	0.590425	0.54119	0.73059							169.774	0.22995	0.244935	0.31879	0.217731	0.205908	0.113943	0.193606	0.226132	0.202579	0.196462	0.146314	0.190188	0.207212
	546.727	0.564376	0.584844	0.46441	0.659766	0.572029	0.528239	0.476053	0.548294	0.421625	0.387936	0.385921	0.424525	0.315491	0.534627	0.490581			170.928	0.628479	0.928838	0.866542	0.923146	0.656042	0.722497	0.716313	0.58662	0.54198	0.730051							170.938	0.229782	0.24447	0.318256	0.217331	0.206231	0.113506	0.194084	0.226274	0.202413	0.196774	0.146047	0.190331	0.207125
	547.891	0.565598	0.585073	0.464437	0.659491	0.572588	0.530483	0.477024	0.550703	0.421758	0.389237	0.387366	0.425024	0.317633	0.535695	0.491579			172.092	0.631293	0.9294	0.868682	0.923826	0.655969	0.723455	0.719896	0.589789	0.541401	0.731524							172.101	0.229759	0.243671	0.317338	0.217873	0.205795	0.113612	0.19444	0.226211	0.202527	0.196948	0.14609	0.190334	0.20705
	549.055	0.566406	0.586689	0.464877	0.660353	0.571875	0.531022	0.476165	0.551133	0.42215	0.387928	0.387607	0.425072	0.316605	0.535405	0.491663			173.251	0.634782	0.933298	0.870148	0.92493	0.657883	0.72631	0.722947	0.590326	0.542991	0.733735							173.265	0.229559	0.244235	0.317573	0.217386	0.205972	0.113596	0.194541	0.226384	0.202116	0.196763	0.146004	0.190555	0.207057
	550.213	0.567427	0.588061	0.465442	0.660956	0.573976	0.531331	0.476741	0.553388	0.422416	0.389233	0.388045	0.425161	0.31758	0.536399	0.492583			174.41	0.636913	0.933579	0.870567	0.927933	0.660406	0.728856	0.724742	0.59085	0.543946	0.73531							174.429	0.22934	0.244601	0.318196	0.217727	0.20597	0.113301	0.1943	0.226393	0.201664	0.196624	0.146532	0.190478	0.207094
	551.378	0.567955	0.588845	0.466048	0.660578	0.575004	0.531283	0.47615	0.553928	0.422883	0.390621	0.387909	0.425607	0.317058	0.536606	0.492891			175.574	0.638455	0.935876	0.874055	0.931232	0.660152	0.731846	0.728759	0.591624	0.544166	0.737352							175.592	0.228117	0.244237	0.316551	0.217009	0.205752	0.112813	0.194248	0.226244	0.201726	0.196611	0.145833	0.190451	0.206633
	552.538	0.568817	0.588238	0.465781	0.659811	0.575364	0.531405	0.477197	0.55479	0.422864	0.390909	0.388018	0.425269	0.31684	0.536344	0.492975			176.738	0.641234	0.938565	0.874971	0.933663	0.665153	0.734006	0.732284	0.593206	0.548833	0.740213							176.756	0.226873	0.242996	0.315331	0.215971	0.204762	0.112551	0.192997	0.225435	0.200832	0.195164	0.145007	0.189314	0.205603
	553.697	0.569096	0.587641	0.466951	0.659608	0.573361	0.532866	0.475696	0.553206	0.423348	0.391123	0.388839	0.425817	0.316631	0.536797	0.492927			177.901	0.643321	0.940174	0.877589	0.938247	0.666096	0.737106	0.73511	0.592395	0.549848	0.74221							177.92	0.227644	0.243595	0.316105	0.216515	0.205207	0.112765	0.193924	0.225933	0.201771	0.196243	0.145366	0.189707	0.206231
	554.86	0.570167	0.587955	0.466956	0.659696	0.575521	0.534037	0.477101	0.552848	0.424498	0.391812	0.389857	0.425507	0.316506	0.535853	0.493451			179.065	0.64518	0.943771	0.879896	0.938691	0.668961	0.739606	0.737803	0.594901	0.551995	0.744534							179.083	0.227735	0.243404	0.316472	0.216846	0.205713	0.112927	0.193686	0.226213	0.201558	0.196246	0.145835	0.190025	0.206388
	556.019	0.571378	0.589868	0.467485	0.660189	0.577544	0.534551	0.476914	0.555142	0.425675	0.392638	0.390827	0.426381	0.317466	0.538723	0.494627			180.229	0.647511	0.943079	0.879365	0.939321	0.667278	0.740791	0.741527	0.593443	0.551011	0.744814							180.242	0.227615	0.243327	0.316807	0.217492	0.205556	0.113108	0.194171	0.226366	0.201544	0.196319	0.145604	0.189815	0.206477
	557.177	0.572593	0.589514	0.467979	0.659931	0.576562	0.534889	0.477088	0.554979	0.426799	0.392173	0.391564	0.425798	0.316597	0.537633	0.494578			181.387	0.649638	0.944794	0.880055	0.940836	0.670348	0.742716	0.743524	0.595631	0.551655	0.746578							181.406	0.227261	0.243431	0.316909	0.217904	0.205525	0.112741	0.194126	0.226394	0.201654	0.196332	0.145547	0.190144	0.206497
	558.342	0.573745	0.589604	0.468737	0.660086	0.577445	0.53579	0.47804	0.555965	0.427501	0.392813	0.392309	0.425756	0.316556	0.538653	0.495214			182.557	0.651764	0.947793	0.881299	0.941213	0.671094	0.744912	0.748149	0.596094	0.553287	0.748401							182.576	0.226963	0.244027	0.317161	0.217731	0.205315	0.112752	0.194552	0.226464	0.201271	0.19687	0.145671	0.190092	0.206572
	559.501	0.574181	0.590076	0.46925	0.661124	0.577536	0.536461	0.477578	0.557774	0.427328	0.393882	0.392271	0.426209	0.316298	0.53812	0.495578			183.716	0.654673	0.950499	0.884319	0.946947	0.673738	0.748901	0.750864	0.59629	0.554467	0.751189							183.744	0.226634	0.244439	0.317534	0.217823	0.205479	0.112584	0.194109	0.22657	0.20186	0.196528	0.145457	0.190373	0.206616
	560.665	0.574865	0.589775	0.468294	0.659242	0.576777	0.536088	0.476981	0.556197	0.427683	0.394065	0.392512	0.426848	0.316244	0.536522	0.49515			184.884	0.656075	0.953671	0.886477	0.949884	0.675754	0.749983	0.754181	0.598078	0.556527	0.753403							184.903	0.226921	0.244387	0.318714	0.217586	0.205729	0.112448	0.193918	0.226675	0.201282	0.196779	0.145751	0.19074	0.206744
	561.83	0.576084	0.589188	0.469567	0.660844	0.5779	0.538808	0.477475	0.558113	0.428009	0.394426	0.392675	0.427863	0.317514	0.537061	0.496109			186.044	0.659215	0.956308	0.89106	0.952866	0.678554	0.753592	0.757483	0.600279	0.557824	0.756354							186.061	0.227251	0.244362	0.318379	0.21703	0.205653	0.112294	0.194099	0.226741	0.201182	0.196466	0.14566	0.190901	0.206668
	562.994	0.577235	0.589801	0.469969	0.659458	0.577477	0.538382	0.475917	0.558858	0.428654	0.395209	0.391949	0.427999	0.31643	0.535529	0.495919			187.213	0.662351	0.958997	0.891621	0.954896	0.682447	0.757535	0.759919	0.600426	0.560223	0.758713							187.23	0.22701	0.244768	0.317993	0.216915	0.205946	0.112168	0.193789	0.226723	0.201534	0.196657	0.145706	0.190441	0.206637
	564.158	0.578838	0.591028	0.469886	0.660564	0.577642	0.541533	0.47669	0.560525	0.429051	0.396386	0.392656	0.42895	0.316914	0.537561	0.497016			188.382	0.664016	0.962066	0.894132	0.95675	0.680665	0.76024	0.762168	0.60182	0.561971	0.760425							188.4	0.226746	0.244585	0.317737	0.217515	0.2056	0.112369	0.1942	0.226782	0.201569	0.19686	0.145806	0.190499	0.206689
	565.321	0.579037	0.59002	0.470239	0.660183	0.577639	0.54122	0.476135	0.560931	0.428899	0.396083	0.391705	0.428173	0.3167	0.537091	0.496718			189.54	0.668032	0.964144	0.895742	0.957972	0.685527	0.763324	0.76487	0.603415	0.563221	0.762916							189.565	0.226567	0.244884	0.316675	0.21718	0.205534	0.112212	0.19429	0.226898	0.2014	0.196892	0.14559	0.190293	0.206535
	566.485	0.578399	0.58888	0.469504	0.65822	0.576006	0.541022	0.47479	0.560551	0.429183	0.395118	0.391037	0.42888	0.31658	0.536508	0.496048			190.709	0.666295	0.961458	0.89543	0.960349	0.683133	0.765171	0.764145	0.602279	0.562581	0.762316							190.729	0.227139	0.244907	0.317027	0.217822	0.206035	0.112196	0.194915	0.226869	0.201726	0.197167	0.146327	0.19134	0.206956
	567.644	0.578488	0.587423	0.469902	0.657381	0.576499	0.541048	0.474287	0.56089	0.430699	0.395391	0.391238	0.429035	0.31697	0.537316	0.496183			191.867	0.667752	0.964519	0.896708	0.959567	0.685506	0.767944	0.765379	0.601619	0.562414	0.76349							191.892	0.226232	0.243385	0.314621	0.216543	0.205288	0.111307	0.193354	0.226249	0.200483	0.196481	0.144832	0.189928	0.205725
	568.802	0.580529	0.590663	0.47119	0.658815	0.579114	0.543266	0.476081	0.564093	0.433126	0.395827	0.391923	0.429752	0.318312	0.538173	0.497919			193.031	0.666838	0.964721	0.897649	0.963426	0.684966	0.768467	0.765977	0.602223	0.564481	0.764305							193.056	0.227251	0.24435	0.314175	0.217928	0.205923	0.111591	0.194038	0.226557	0.201324	0.197209	0.144964	0.190562	0.206323
	569.966	0.58128	0.591116	0.471222	0.657922	0.579927	0.543062	0.475557	0.563056	0.432797	0.396003	0.391345	0.42948	0.317928	0.537005	0.497693			194.201	0.67032	0.968492	0.899334	0.964477	0.6892	0.771792	0.770652	0.603257	0.565841	0.76704							194.22	0.227314	0.243259	0.312961	0.216742	0.205552	0.111161	0.193596	0.226322	0.200606	0.196118	0.144463	0.190239	0.205694
	571.126	0.583059	0.592181	0.470871	0.658022	0.580748	0.544694	0.475612	0.564023	0.433592	0.395958	0.391288	0.430139	0.318516	0.537091	0.498271			195.364	0.673801	0.973084	0.902584	0.96726	0.691619	0.775015	0.770508	0.60518	0.56902	0.769786							195.383	0.227698	0.243006	0.31165	0.217508	0.20513	0.111068	0.1939	0.226195	0.200124	0.196323	0.144445	0.190612	0.205638
	572.294	0.584231	0.592483	0.471767	0.656911	0.581307	0.544255	0.475659	0.565048	0.434717	0.396634	0.391498	0.430505	0.318865	0.538496	0.498741			196.528	0.672766	0.972725	0.906152	0.967626	0.690631	0.77611	0.771967	0.607095	0.569007	0.770453							196.547	0.227406	0.243067	0.31091	0.216899	0.204721	0.110663	0.193303	0.225705	0.199768	0.195789	0.143873	0.189927	0.205169
	573.453	0.582189	0.592706	0.469898	0.655377	0.579578	0.542673	0.474279	0.563935	0.434038	0.395115	0.390726	0.429081	0.317701	0.53553	0.497345			197.692	0.675951	0.976979	0.906784	0.97055	0.693337	0.779846	0.773936	0.605382	0.568626	0.772377							197.711	0.228144	0.242168	0.311592	0.216957	0.204519	0.110632	0.193205	0.225863	0.200334	0.196335	0.144218	0.190233	0.20535
	574.617	0.584003	0.594476	0.471482	0.655577	0.580542	0.543665	0.475018	0.564986	0.43603	0.396833	0.390807	0.430943	0.318884	0.53587	0.498508			198.851	0.676663	0.978702	0.908859	0.97293	0.695161	0.784308	0.777512	0.609189	0.571082	0.774934							198.874	0.228141	0.242362	0.310376	0.216681	0.203786	0.110546	0.193372	0.225334	0.19984	0.196053	0.144052	0.190161	0.205059
	575.78	0.583342	0.594286	0.470311	0.65375	0.580557	0.544137	0.473775	0.563389	0.435502	0.396126	0.390875	0.431567	0.317823	0.536379	0.497987			200.014	0.676721	0.979087	0.907532	0.971825	0.693193	0.785301	0.774953	0.606552	0.570693	0.773984							200.038	0.227949	0.241729	0.31048	0.216489	0.204313	0.109932	0.193042	0.225273	0.199669	0.196394	0.143571	0.189781	0.204885
	576.944	0.584361	0.592875	0.469921	0.651389	0.578467	0.542509	0.474538	0.563842	0.435435	0.396389	0.390229	0.430778	0.31855	0.533665	0.497353			201.173	0.677814	0.982293	0.909128	0.971311	0.696179	0.786711	0.776509	0.607706	0.57191	0.775507							201.202	0.227836	0.241512	0.310852	0.216344	0.203991	0.110317	0.192967	0.225275	0.199714	0.196214	0.143559	0.189693	0.204856
	578.103	0.585117	0.592895	0.469702	0.651214	0.577732	0.543253	0.474361	0.56393	0.436177	0.396728	0.390364	0.433019	0.319371	0.53493	0.497771			202.342	0.679016	0.983758	0.912964	0.973904	0.699774	0.790606	0.78212	0.605413	0.574141	0.777966							202.36	0.227577	0.240868	0.311792	0.216961	0.203852	0.110161	0.192579	0.225484	0.199458	0.196655	0.143453	0.189199	0.204837
	579.272	0.586849	0.594574	0.470999	0.650961	0.578347	0.545438	0.475574	0.565346	0.436756	0.397633	0.391389	0.434186	0.320087	0.536376	0.498894			203.505	0.677391	0.981278	0.912423	0.97457	0.700141	0.793731	0.780769	0.605218	0.574073	0.777733							203.524	0.227825	0.241998	0.311998	0.217619	0.204894	0.109834	0.193012	0.226083	0.200231	0.197271	0.144085	0.190031	0.205407
	580.431	0.588909	0.596688	0.472409	0.652163	0.579264	0.548144	0.476644	0.568285	0.438547	0.398705	0.392321	0.434953	0.321803	0.536562	0.500386			204.667	0.678443	0.984933	0.912774	0.975696	0.700554	0.793917	0.781532	0.606971	0.575308	0.778903							204.688	0.226653	0.240928	0.311136	0.216374	0.20419	0.109667	0.192601	0.225346	0.199926	0.195889	0.142733	0.189232	0.204556
	581.6	0.591284	0.597003	0.473722	0.65365	0.581485	0.549265	0.47757	0.572049	0.439251	0.399972	0.393623	0.436914	0.322692	0.538511	0.501928			205.83	0.679943	0.987178	0.917655	0.975896	0.704044	0.798102	0.783045	0.608671	0.576741	0.781253							205.848	0.226637	0.241672	0.311177	0.216927	0.204404	0.109946	0.192648	0.225374	0.20061	0.196268	0.142952	0.189324	0.204828
	582.765	0.592803	0.596819	0.474801	0.653396	0.58172	0.550683	0.478273	0.572888	0.440087	0.400675	0.393862	0.43723	0.32401	0.541218	0.502747			206.994	0.682729	0.990144	0.919954	0.980681	0.704396	0.802113	0.786158	0.608903	0.57762	0.783633							207.006	0.224926	0.23951	0.308265	0.214449	0.202377	0.108244	0.191308	0.224232	0.198698	0.194423	0.141511	0.188754	0.203058
	583.925	0.59426	0.598652	0.474779	0.653425	0.583783	0.550568	0.478645	0.573331	0.440792	0.401861	0.394533	0.437057	0.323367	0.542165	0.503373			208.157	0.682375	0.990854	0.919479	0.979629	0.702376	0.80225	0.786145	0.60972	0.577616	0.783383							208.165	0.223162	0.236584	0.305155	0.211992	0.200359	0.106489	0.189577	0.221923	0.195828	0.192165	0.140065	0.186585	0.200824
	585.094	0.593869	0.598623	0.475329	0.651301	0.583431	0.549761	0.477854	0.572016	0.441014	0.402504	0.394215	0.437239	0.322537	0.542435	0.503009			209.326	0.678539	0.985801	0.915051	0.975968	0.700686	0.800606	0.785209	0.606823	0.57455	0.780359							209.329	0.212298	0.219281	0.291164	0.202012	0.185799	0.11517	0.184225	0.209621	0.173227	0.186476	0.140703	0.180364	0.191695
	586.263	0.595818	0.59879	0.474473	0.652455	0.582546	0.54936	0.478336	0.572934	0.441288	0.403163	0.394255	0.436831	0.322811	0.541106	0.503155			210.49	0.677596	0.985566	0.914124	0.971638	0.696811	0.801288	0.783791	0.604556	0.572677	0.778672							210.492	0.218432	0.231949	0.303554	0.210737	0.200029	0.110307	0.189032	0.219736	0.194532	0.192293	0.145248	0.185487	0.200111
	587.433	0.595883	0.599945	0.474521	0.649651	0.582162	0.5495	0.478426	0.572601	0.440825	0.403295	0.394369	0.435943	0.322067	0.540544	0.502838			211.653	0.679777	0.991216	0.916663	0.973936	0.700092	0.805744	0.787181	0.605079	0.577571	0.781918							211.656	0.221397	0.233807	0.305614	0.211699	0.199152	0.107894	0.189421	0.221387	0.19397	0.192583	0.140401	0.185918	0.20027
	588.592	0.597903	0.60136	0.476685	0.652635	0.58399	0.549831	0.479837	0.576054	0.442572	0.404689	0.395428	0.437461	0.322235	0.540843	0.504394			212.822	0.680966	0.990052	0.91932	0.971873	0.70129	0.807028	0.784735	0.606766	0.577985	0.782224							212.82	0.220685	0.23381	0.308353	0.211401	0.197988	0.108451	0.190292	0.220869	0.192265	0.194091	0.140012	0.186946	0.20043
	589.761	0.59883	0.599975	0.475854	0.650846	0.585105	0.550576	0.480257	0.576572	0.442619	0.404952	0.395142	0.438189	0.322256	0.543314	0.504606			213.991	0.690531	1.00193	0.928895	0.982318	0.712408	0.815741	0.796304	0.611292	0.584797	0.791579							213.978	0.220845	0.234642	0.310755	0.213038	0.199337	0.109657	0.190841	0.221711	0.193841	0.194791	0.141677	0.187878	0.201584
	590.93	0.598659	0.599744	0.475252	0.648324	0.583697	0.549205	0.478351	0.575684	0.442048	0.404204	0.395584	0.436551	0.321632	0.541133	0.503576			215.161	0.693397	1.00553	0.929717	0.984853	0.716785	0.824161	0.796905	0.616682	0.588622	0.795183							215.137	0.220976	0.235129	0.311869	0.213223	0.19961	0.109674	0.191263	0.221819	0.194058	0.194837	0.141519	0.18794	0.201826
	592.094	0.598296	0.598508	0.474578	0.645678	0.582075	0.548659	0.478051	0.576725	0.441428	0.403882	0.394592	0.436923	0.320276	0.541683	0.502954			216.324	0.699531	1.01426	0.938681	0.99213	0.726863	0.82872	0.806252	0.619859	0.595302	0.8024							216.305	0.22076	0.234347	0.311795	0.21385	0.199795	0.109626	0.191449	0.221794	0.194635	0.195007	0.141496	0.188093	0.201887
	593.258	0.598361	0.598093	0.475382	0.64456	0.581002	0.548126	0.478378	0.577382	0.441073	0.403769	0.394422	0.435492	0.321682	0.539813	0.502681			217.483	0.702942	1.01915	0.944471	0.993369	0.731196	0.834302	0.808745	0.621972	0.59881	0.806106							217.474	0.220716	0.234787	0.312365	0.213624	0.200225	0.110308	0.192064	0.222317	0.195145	0.195714	0.141889	0.188663	0.202318
	594.421	0.598476	0.596208	0.47526	0.643528	0.580347	0.547838	0.477708	0.578635	0.440503	0.403782	0.394479	0.435117	0.320956	0.539378	0.502301			218.646	0.703371	1.0215	0.947802	0.997412	0.736581	0.839535	0.812584	0.624142	0.59986	0.809198							218.638	0.220505	0.234921	0.313271	0.214224	0.200367	0.109886	0.192019	0.222635	0.195241	0.195677	0.142151	0.188939	0.202486
	595.585	0.599624	0.596715	0.475751	0.643643	0.580057	0.548417	0.479398	0.579885	0.441609	0.403675	0.394739	0.437224	0.320652	0.540114	0.502965			219.81	0.707601	1.02176	0.951455	0.999957	0.738557	0.841188	0.813208	0.626008	0.60122	0.811217							219.797	0.221976	0.236428	0.314012	0.215642	0.201173	0.110721	0.192672	0.223445	0.196172	0.196353	0.142718	0.190101	0.203451
	596.757	0.60059	0.59591	0.475719	0.643482	0.580037	0.547735	0.4781	0.581053	0.441219	0.403689	0.394366	0.436221	0.321173	0.540506	0.502843			220.969	0.706826	1.02706	0.952992	0.999357	0.741315	0.844625	0.81723	0.625688	0.604174	0.813252							220.96	0.222618	0.236961	0.315012	0.216061	0.201239	0.110732	0.193235	0.223534	0.19663	0.19729	0.14288	0.190158	0.203862
	597.921	0.601426	0.594319	0.475245	0.642298	0.578553	0.547885	0.477617	0.58226	0.44143	0.404332	0.394766	0.436422	0.320991	0.542546	0.502863			222.138	0.707781	1.02591	0.950626	0.99708	0.73913	0.845059	0.815432	0.62347	0.601799	0.81181							222.129	0.222338	0.236831	0.313977	0.215386	0.201068	0.110636	0.192644	0.223592	0.196263	0.19695	0.142267	0.190012	0.203497
	599.084	0.602003	0.595322	0.475561	0.641831	0.578826	0.548329	0.477443	0.584662	0.442666	0.403994	0.394417	0.43662	0.321096	0.54147	0.50316			223.296	0.710335	1.02933	0.953771	0.999783	0.74441	0.852141	0.818465	0.625026	0.605264	0.815392							223.288	0.222779	0.237479	0.315275	0.216154	0.200744	0.110264	0.193504	0.224086	0.196362	0.19731	0.142935	0.190593	0.203957
	600.243	0.603988	0.595826	0.477651	0.642283	0.581172	0.549206	0.4787	0.586502	0.442867	0.40485	0.39557	0.437875	0.322247	0.541983	0.504337			224.46	0.709556	1.02867	0.957625	0.998927	0.7443	0.858062	0.819492	0.624428	0.606274	0.816371							224.452	0.22369	0.238817	0.316271	0.21635	0.20113	0.110426	0.193339	0.224434	0.196697	0.19772	0.143225	0.190991	0.204424
	601.407	0.60469	0.594258	0.475783	0.642436	0.580397	0.549066	0.477489	0.58799	0.442467	0.405731	0.39542	0.437894	0.32248	0.542104	0.504158			225.618	0.70832	1.02746	0.958627	1.00145	0.744965	0.862389	0.821518	0.622749	0.607465	0.817216							225.621	0.223977	0.238719	0.316167	0.215653	0.20095	0.110286	0.193866	0.224304	0.196394	0.197513	0.142564	0.190975	0.204281
	602.57	0.605794	0.595729	0.476781	0.642286	0.580738	0.550309	0.478006	0.5912	0.443538	0.407025	0.395692	0.438768	0.322824	0.543918	0.505186			226.787	0.710134	1.0294	0.959763	0.999501	0.74635	0.864295	0.822853	0.623261	0.608597	0.818239							226.785	0.224563	0.238069	0.316036	0.216272	0.200534	0.110322	0.193313	0.2246	0.19693	0.197723	0.142346	0.190575	0.204274
	603.734	0.607856	0.596397	0.478286	0.642963	0.58356	0.552743	0.47945	0.593014	0.444829	0.407427	0.3966	0.439771	0.322756	0.544019	0.506405			227.951	0.712945	1.03514	0.965696	1.00389	0.748956	0.865336	0.826401	0.625649	0.610691	0.821634							227.954	0.224212	0.237546	0.317147	0.216644	0.200919	0.109899	0.193355	0.22436	0.196907	0.197155	0.142336	0.190504	0.204249
	604.898	0.609141	0.595464	0.479021	0.642446	0.583068	0.553501	0.480587	0.593264	0.44468	0.408144	0.397698	0.439618	0.323015	0.545132	0.50677			229.114	0.716114	1.04092	0.971766	1.00978	0.754971	0.878736	0.833646	0.626885	0.615377	0.827577							229.123	0.223786	0.237147	0.317586	0.215834	0.200599	0.109719	0.193363	0.223963	0.196933	0.196837	0.142259	0.190091	0.20401
	606.062	0.60851	0.59391	0.477982	0.641499	0.582306	0.552307	0.479524	0.593674	0.444372	0.407476	0.397744	0.439199	0.322479	0.54235	0.505952			230.279	0.717416	1.04837	0.976956	1.00823	0.758254	0.878745	0.831346	0.62757	0.617017	0.829323							230.292	0.223356	0.23638	0.31648	0.215248	0.200458	0.109014	0.192652	0.223739	0.19596	0.196306	0.14162	0.189541	0.203396
	607.221	0.609112	0.593219	0.479296	0.640474	0.58307	0.551932	0.47973	0.596634	0.443936	0.407731	0.3989	0.439941	0.323882	0.542308	0.50644			231.448	0.71881	1.04921	0.979257	1.00916	0.758683	0.882507	0.838087	0.62696	0.620584	0.831473							231.456	0.223367	0.237317	0.316529	0.215677	0.200295	0.109125	0.193081	0.223875	0.196216	0.196641	0.141791	0.189873	0.203649
	608.384	0.606918	0.588477	0.476759	0.635387	0.578357	0.548692	0.47759	0.593706	0.442151	0.405145	0.397278	0.436769	0.320623	0.539354	0.503372			232.618	0.719031	1.05611	0.980512	1.0149	0.762925	0.885043	0.839657	0.628397	0.62221	0.834309							232.619	0.222816	0.236661	0.317647	0.215572	0.200391	0.10878	0.192622	0.223317	0.196058	0.196716	0.140799	0.189539	0.20341
	609.548	0.608237	0.588141	0.477344	0.635988	0.577653	0.549256	0.477255	0.593787	0.442226	0.40561	0.396645	0.437248	0.320248	0.540477	0.50358			233.776	0.725259	1.0648	0.992684	1.02108	0.77193	0.896307	0.846492	0.630971	0.628907	0.842047							233.783	0.223163	0.236864	0.318257	0.215436	0.200346	0.108668	0.192604	0.223235	0.195899	0.19682	0.141232	0.189429	0.203496
	610.712	0.609086	0.588142	0.477378	0.635371	0.57706	0.549831	0.476502	0.595526	0.443715	0.40592	0.397002	0.436208	0.320703	0.541235	0.503834			234.945	0.723554	1.0634	0.99224	1.01953	0.771723	0.895554	0.845121	0.629309	0.626392	0.840758							234.946	0.222818	0.237357	0.319345	0.215278	0.199623	0.108689	0.192564	0.223339	0.196053	0.196678	0.141477	0.188899	0.20351
	611.872	0.609583	0.588896	0.4777	0.635101	0.57751	0.55033	0.476217	0.596693	0.443444	0.406053	0.397578	0.436975	0.320787	0.541418	0.504163			236.104	0.722689	1.06528	0.991801	1.01879	0.773378	0.897708	0.847211	0.628195	0.627907	0.841439							236.11	0.223098	0.236549	0.320045	0.215631	0.200393	0.108427	0.192506	0.223508	0.195773	0.19653	0.141714	0.189187	0.203613
	613.036	0.610124	0.588699	0.47679	0.632198	0.576445	0.549245	0.475503	0.596758	0.443274	0.406429	0.397066	0.436404	0.319731	0.540689	0.503525			237.262	0.723087	1.06608	0.99282	1.02244	0.775094	0.902487	0.849469	0.629018	0.630002	0.843389							237.269	0.223357	0.236057	0.320361	0.214992	0.199706	0.108169	0.192047	0.2232	0.195804	0.195878	0.140663	0.189494	0.203311
	614.2	0.613572	0.592797	0.479421	0.636181	0.578842	0.553642	0.477692	0.600503	0.446408	0.409135	0.398867	0.439399	0.322279	0.542809	0.506539			238.421	0.724936	1.0695	0.995745	1.02205	0.777025	0.905106	0.850958	0.628178	0.630925	0.844937							238.428	0.224151	0.236443	0.320591	0.214939	0.200621	0.108348	0.192263	0.223383	0.196019	0.196644	0.140851	0.189536	0.203649
	615.359	0.615791	0.59341	0.480919	0.637395	0.579035	0.555661	0.478521	0.602498	0.448018	0.410255	0.401344	0.440371	0.322181	0.545749	0.507939			239.585	0.724522	1.07058	1.00138	1.02487	0.778238	0.909842	0.852142	0.629716	0.633105	0.847155							239.586	0.224512	0.236828	0.321148	0.216053	0.200681	0.107928	0.192367	0.223513	0.19632	0.196167	0.141416	0.189932	0.203905
	616.522	0.616831	0.593638	0.481667	0.63761	0.580173	0.556958	0.479363	0.602786	0.448861	0.411245	0.401625	0.441314	0.322043	0.547753	0.508705			240.749	0.729528	1.08064	1.01073	1.03207	0.78214	0.916827	0.859645	0.630868	0.637926	0.853374							240.75	0.225219	0.236334	0.321789	0.214564	0.200368	0.107557	0.192479	0.223299	0.196512	0.196283	0.141086	0.189071	0.203713
	617.686	0.6175	0.591805	0.480829	0.635831	0.581174	0.555917	0.478676	0.602392	0.448755	0.410771	0.402073	0.441202	0.321777	0.546071	0.508198			241.907	0.730425	1.08479	1.01345	1.02991	0.785075	0.922361	0.863477	0.631603	0.641416	0.855833							241.909	0.225515	0.237736	0.320864	0.214217	0.200258	0.108027	0.192943	0.223846	0.196628	0.19605	0.141372	0.190132	0.203966
	618.85	0.617942	0.591476	0.480437	0.635889	0.579729	0.555007	0.47925	0.604873	0.449339	0.41093	0.402085	0.442228	0.321775	0.547247	0.508443			243.076	0.731146	1.08888	1.01585	1.0378	0.785895	0.926552	0.866232	0.63093	0.642692	0.858442							243.067	0.225474	0.237961	0.320801	0.214686	0.200319	0.108172	0.192682	0.223581	0.197384	0.196461	0.140663	0.19019	0.204031
	620.013	0.618801	0.592295	0.480998	0.635965	0.579961	0.554964	0.479575	0.605506	0.45084	0.411861	0.402976	0.443953	0.321917	0.546412	0.509002			244.239	0.731591	1.08876	1.01656	1.03626	0.788326	0.927547	0.868362	0.629915	0.643841	0.859018							244.231	0.224595	0.238999	0.321346	0.215191	0.200513	0.107802	0.192782	0.223879	0.196963	0.196247	0.141552	0.189789	0.204138
	621.177	0.618708	0.589828	0.480056	0.633744	0.578178	0.554337	0.480056	0.603318	0.449962	0.411252	0.402786	0.443176	0.322227	0.547246	0.508205			245.403	0.73317	1.09265	1.02071	1.03773	0.78951	0.933721	0.873113	0.630454	0.645369	0.861826							245.4	0.224752	0.238015	0.319467	0.215296	0.200303	0.107319	0.192747	0.223332	0.19671	0.196216	0.141293	0.189598	0.203754
	622.341	0.618127	0.589641	0.480203	0.633742	0.57773	0.552776	0.479919	0.603796	0.450057	0.410232	0.402719	0.442637	0.321464	0.546074	0.507794			246.572	0.726149	1.08645	1.01086	1.03164	0.784999	0.927257	0.86751	0.625542	0.643538	0.855993							246.564	0.224547	0.238434	0.318752	0.215131	0.200623	0.107796	0.192855	0.223855	0.196686	0.196627	0.141131	0.189918	0.203863
	623.505	0.621776	0.591225	0.481663	0.635542	0.580763	0.556675	0.482801	0.607568	0.453053	0.41254	0.404814	0.444737	0.323046	0.547751	0.510282			247.735	0.724981	1.08388	1.01139	1.0271	0.783213	0.923412	0.865587	0.623509	0.643621	0.854077							247.733	0.224166	0.237554	0.316932	0.215149	0.199821	0.107205	0.192592	0.223653	0.196303	0.196548	0.140899	0.189546	0.203364
	624.668	0.623364	0.593746	0.482385	0.636552	0.58034	0.558952	0.483184	0.609401	0.452973	0.413472	0.405609	0.446667	0.322608	0.548748	0.511286			248.899	0.723435	1.0804	1.01231	1.02487	0.783237	0.925156	0.865129	0.620697	0.645017	0.853362							248.897	0.224296	0.238162	0.3163	0.214914	0.199755	0.107477	0.192634	0.22371	0.196496	0.19697	0.140989	0.189806	0.203459
	625.832	0.626149	0.592828	0.484878	0.63633	0.581905	0.561255	0.483128	0.611928	0.454422	0.414403	0.407695	0.446115	0.324013	0.550278	0.512523			250.063	0.723986	1.08355	1.01663	1.02592	0.785859	0.928884	0.868658	0.619778	0.645877	0.855461							250.056	0.223945	0.238408	0.31495	0.215404	0.200417	0.107179	0.19275	0.223949	0.195745	0.196567	0.140502	0.189397	0.203268
	626.991	0.62657	0.592514	0.485726	0.63713	0.582722	0.561428	0.483836	0.612663	0.455083	0.414713	0.407278	0.446852	0.324289	0.551703	0.513036			251.227	0.725016	1.08668	1.01751	1.0277	0.784702	0.930887	0.869401	0.617526	0.647604	0.856336							251.22	0.223782	0.238348	0.314454	0.214617	0.199392	0.106744	0.192275	0.223417	0.195802	0.196305	0.140855	0.18937	0.202947
	628.149	0.627773	0.593323	0.485475	0.636689	0.584174	0.563195	0.482775	0.614049	0.455249	0.415061	0.408343	0.4478	0.323778	0.551506	0.513514			252.396	0.727424	1.08839	1.02496	1.03261	0.787395	0.937142	0.873385	0.620581	0.65361	0.860611							252.379	0.223611	0.237558	0.31376	0.214351	0.199357	0.106836	0.191969	0.223485	0.196713	0.195944	0.140287	0.189225	0.202758
	629.308	0.630233	0.594851	0.487121	0.638741	0.585732	0.56465	0.484791	0.618005	0.45621	0.416613	0.410022	0.449133	0.325	0.553751	0.515347			253.554	0.72605	1.09675	1.02712	1.03471	0.787647	0.940004	0.878191	0.620373	0.653366	0.86269							253.538	0.223946	0.237897	0.313895	0.215577	0.200599	0.106606	0.192591	0.223714	0.196571	0.196459	0.140443	0.189419	0.203143
	630.476	0.630625	0.595393	0.486623	0.63847	0.587147	0.56714	0.484511	0.621186	0.45734	0.416711	0.412118	0.44974	0.32495	0.554025	0.516141			254.718	0.726915	1.0927	1.0274	1.03233	0.787646	0.94084	0.877015	0.620366	0.654343	0.862172							254.706	0.224503	0.237799	0.313591	0.216219	0.200586	0.107116	0.19308	0.22404	0.196654	0.196873	0.140571	0.189665	0.203391
	631.646	0.631629	0.594335	0.486359	0.639	0.586822	0.566362	0.484404	0.622165	0.456474	0.415853	0.411365	0.449449	0.32544	0.553868	0.515966			255.877	0.721604	1.08994	1.02619	1.03344	0.788349	0.940552	0.874711	0.618238	0.652657	0.860632							255.871	0.224398	0.238468	0.313755	0.215668	0.200713	0.106635	0.193146	0.224388	0.197161	0.197143	0.140864	0.190423	0.203564
	632.804	0.631525	0.594913	0.486307	0.638134	0.586727	0.568103	0.483906	0.621183	0.457043	0.416676	0.412604	0.449647	0.325836	0.55547	0.516291			257.04	0.718989	1.09294	1.02827	1.03293	0.786013	0.94475	0.876225	0.61512	0.654084	0.861036							257.035	0.223932	0.238514	0.312492	0.216381	0.200565	0.106899	0.192909	0.224305	0.1973	0.197426	0.140803	0.190673	0.203517
	633.968	0.632744	0.595652	0.486199	0.636637	0.586685	0.569758	0.484979	0.622998	0.456825	0.417294	0.412735	0.44897	0.32568	0.554904	0.516576			258.204	0.718879	1.09099	1.02734	1.03225	0.786881	0.942287	0.875716	0.613466	0.656355	0.860463							258.193	0.223575	0.238735	0.310429	0.216202	0.200621	0.10675	0.19314	0.22408	0.196993	0.197229	0.140306	0.190203	0.203189
	635.131	0.632007	0.593447	0.48472	0.634908	0.584977	0.566961	0.484041	0.619708	0.45501	0.415248	0.411427	0.447444	0.322636	0.550951	0.514535			259.367	0.717571	1.09125	1.02686	1.03007	0.786288	0.945585	0.877149	0.611772	0.658299	0.860538							259.357	0.224386	0.23942	0.310374	0.217228	0.201275	0.107238	0.193567	0.225094	0.19813	0.197662	0.141462	0.190785	0.203885
	636.301	0.634377	0.594816	0.485958	0.635924	0.585334	0.568647	0.485439	0.622001	0.457046	0.417807	0.412582	0.448861	0.324926	0.553121	0.516203			260.531	0.717794	1.09465	1.02739	1.03146	0.789881	0.950105	0.881425	0.611387	0.659297	0.862599							260.516	0.224561	0.239779	0.311472	0.218081	0.201732	0.107649	0.194	0.225774	0.198388	0.19804	0.141717	0.191258	0.204371
	637.465	0.635277	0.595097	0.484622	0.636542	0.586329	0.571058	0.486957	0.622556	0.457824	0.41828	0.413162	0.450022	0.324643	0.555767	0.51701			261.69	0.72107	1.10223	1.03521	1.03761	0.795883	0.952508	0.88823	0.614495	0.664079	0.867924							261.685	0.224589	0.240676	0.31309	0.218733	0.202704	0.107572	0.194565	0.226118	0.198511	0.199224	0.141501	0.190866	0.204846
	638.629	0.635436	0.596738	0.48495	0.636531	0.585764	0.571711	0.486947	0.62382	0.45921	0.418935	0.413669	0.450538	0.325956	0.55675	0.51764			262.853	0.720529	1.10207	1.03416	1.0383	0.795594	0.958982	0.889591	0.615377	0.665628	0.868914							262.848	0.223325	0.239055	0.310752	0.218109	0.201455	0.10706	0.194958	0.22592	0.197546	0.1991	0.141569	0.190841	0.204141
	639.792	0.637661	0.599179	0.485171	0.638162	0.587304	0.575172	0.487215	0.626113	0.460415	0.419843	0.414533	0.450441	0.325499	0.56028	0.519071			264.017	0.718829	1.10035	1.03244	1.03408	0.791433	0.958209	0.888535	0.613684	0.666214	0.867086							264.007	0.223266	0.239242	0.311604	0.217814	0.201545	0.106791	0.194334	0.225907	0.197926	0.198183	0.140915	0.190727	0.204021
	640.956	0.63996	0.602601	0.488431	0.640489	0.589118	0.578639	0.489228	0.628779	0.461722	0.421406	0.41703	0.452512	0.326742	0.561381	0.521289			265.181	0.716993	1.10153	1.03577	1.03617	0.796257	0.959099	0.888969	0.613012	0.667615	0.868378							265.176	0.222938	0.239164	0.311671	0.217846	0.201855	0.106616	0.194786	0.225952	0.198153	0.198293	0.14118	0.190866	0.20411
	642.125	0.640554	0.603187	0.490427	0.639779	0.590793	0.578864	0.490073	0.630032	0.462904	0.421993	0.41717	0.45252	0.327024	0.56188	0.521943			266.34	0.715892	1.09672	1.03361	1.0352	0.795061	0.959116	0.890943	0.610129	0.669795	0.867385							266.339	0.221824	0.237977	0.30895	0.217644	0.200673	0.105914	0.194087	0.22551	0.19679	0.197505	0.140872	0.189955	0.203142
	643.284	0.64281	0.606114	0.492392	0.641368	0.593742	0.580869	0.491573	0.634892	0.4646	0.423704	0.420439	0.454637	0.328304	0.564974	0.524315			267.508	0.713916	1.10102	1.03552	1.03683	0.7935	0.958641	0.891971	0.610188	0.669141	0.867859							267.503	0.221846	0.237545	0.308881	0.217251	0.200504	0.105952	0.194062	0.225279	0.197449	0.197543	0.140598	0.189675	0.203049
	644.448	0.644528	0.607745	0.492827	0.641717	0.594761	0.582099	0.491162	0.636192	0.465296	0.424281	0.420311	0.45599	0.328207	0.565453	0.525041			268.677	0.71202	1.10082	1.03451	1.03719	0.798489	0.961471	0.894369	0.607774	0.67084	0.868609							268.662	0.22149	0.237412	0.309274	0.217385	0.20073	0.106181	0.193935	0.22496	0.1973	0.197454	0.140292	0.189512	0.202994
	645.612	0.645173	0.610522	0.493444	0.644711	0.597182	0.584372	0.492362	0.637563	0.466082	0.425143	0.421767	0.45616	0.329474	0.567358	0.526522			269.836	0.71309	1.10204	1.03603	1.03415	0.797219	0.962426	0.896314	0.607474	0.673079	0.869091							269.826	0.221519	0.237006	0.308077	0.217933	0.20075	0.105408	0.194156	0.225279	0.197259	0.19778	0.140501	0.189788	0.202955
	646.775	0.646225	0.610923	0.494405	0.641904	0.59631	0.585516	0.491879	0.64089	0.46704	0.42588	0.422392	0.45697	0.329206	0.569209	0.527054			270.999	0.713509	1.10537	1.04018	1.03666	0.79945	0.967967	0.899161	0.609034	0.673412	0.871638							270.99	0.221012	0.236777	0.306607	0.217217	0.20034	0.105907	0.193858	0.225307	0.197294	0.197055	0.140376	0.18961	0.202613
	647.934	0.645461	0.611472	0.493065	0.640976	0.596422	0.584821	0.49109	0.64083	0.465899	0.425408	0.420988	0.455642	0.328678	0.56556	0.526165			272.158	0.719559	1.11741	1.04778	1.04905	0.809303	0.977302	0.90894	0.614933	0.681057	0.880592							272.149	0.220817	0.236653	0.305757	0.21795	0.200476	0.105243	0.193602	0.225524	0.197073	0.19767	0.139633	0.189624	0.202502
	649.103	0.64586	0.611376	0.49137	0.640133	0.59679	0.586511	0.491113	0.643349	0.466058	0.425992	0.421765	0.45589	0.328784	0.566033	0.526502			273.316	0.716021	1.11633	1.04916	1.04746	0.807392	0.975509	0.908207	0.614868	0.682341	0.879698							273.308	0.220269	0.236102	0.306218	0.217511	0.200782	0.105476	0.193957	0.225078	0.197003	0.197044	0.139885	0.189681	0.202417
	650.267	0.644843	0.608085	0.489212	0.6369	0.592285	0.587678	0.489384	0.649186	0.466984	0.425654	0.419001	0.453753	0.32627	0.56778	0.525501			274.476	0.716125	1.12245	1.04995	1.04857	0.810001	0.98025	0.912052	0.613268	0.683728	0.881821							274.472	0.220088	0.235439	0.305347	0.217343	0.20026	0.105282	0.193188	0.224811	0.196888	0.197186	0.139993	0.189203	0.202086
	651.43	0.646644	0.611976	0.489728	0.640113	0.595508	0.587225	0.490442	0.649482	0.466435	0.425882	0.420854	0.454461	0.327481	0.56674	0.526641			275.634	0.715628	1.12063	1.05084	1.04509	0.809272	0.984073	0.915871	0.613625	0.685842	0.882319							275.631	0.219939	0.23622	0.304201	0.217274	0.200065	0.105233	0.193844	0.224636	0.196051	0.197531	0.139704	0.189532	0.202019
	652.594	0.645586	0.608091	0.487941	0.637465	0.595495	0.5852	0.488384	0.650142	0.466257	0.425371	0.420247	0.453847	0.32739	0.56557	0.525499			276.798	0.716584	1.12302	1.05419	1.05035	0.814998	0.987239	0.916086	0.613647	0.689547	0.885073							276.794	0.218871	0.234447	0.304327	0.216505	0.19941	0.104844	0.193087	0.224455	0.195999	0.196806	0.138779	0.188521	0.201338
	653.758	0.645127	0.607084	0.486563	0.635903	0.594333	0.58279	0.486024	0.648954	0.464857	0.425452	0.419193	0.452523	0.325807	0.563944	0.524182			277.961	0.716184	1.12433	1.05633	1.04999	0.81543	0.98964	0.917801	0.611514	0.688996	0.885579							277.953	0.219046	0.233836	0.305162	0.216786	0.199698	0.104717	0.192774	0.22418	0.196013	0.196576	0.139871	0.18887	0.201461
	654.916	0.645294	0.606666	0.487178	0.634243	0.594129	0.583963	0.486502	0.650113	0.465598	0.425809	0.41997	0.452716	0.326021	0.5634	0.5244			279.12	0.716636	1.12681	1.05583	1.05295	0.816099	0.992201	0.91918	0.613084	0.692606	0.887266							279.112	0.219202	0.2342	0.303746	0.216066	0.198771	0.104334	0.19253	0.223608	0.195867	0.196517	0.138869	0.188676	0.201032
	656.086	0.647547	0.608081	0.489157	0.636677	0.596403	0.587111	0.488941	0.653615	0.467651	0.426847	0.422088	0.455325	0.328717	0.568339	0.526893			280.284	0.717422	1.12495	1.05741	1.04998	0.816774	0.99325	0.919122	0.610312	0.691802	0.88678							280.275	0.219141	0.234389	0.304589	0.21623	0.199049	0.104623	0.192324	0.223684	0.196412	0.196515	0.139362	0.189059	0.201281
	657.251	0.647523	0.607085	0.488287	0.635076	0.597968	0.585494	0.486788	0.655143	0.46689	0.42675	0.420943	0.45432	0.328075	0.565636	0.526141			281.448	0.714863	1.12797	1.05873	1.04985	0.818597	0.99652	0.923177	0.610754	0.694154	0.88829							281.439	0.218709	0.234743	0.304328	0.216616	0.199056	0.104108	0.193053	0.22393	0.196021	0.196958	0.139684	0.189251	0.201371
	658.409	0.65063	0.608205	0.489279	0.63719	0.602004	0.585979	0.488682	0.659143	0.469155	0.42804	0.423236	0.456952	0.329274	0.568845	0.52833			282.611	0.711236	1.12715	1.05691	1.04906	0.81751	0.998716	0.923178	0.609092	0.692512	0.887263							282.603	0.218211	0.234303	0.303307	0.216195	0.198791	0.104372	0.192845	0.223921	0.195702	0.19694	0.139022	0.189488	0.201092
	659.568	0.650219	0.607148	0.48866	0.635601	0.601244	0.586368	0.48795	0.659585	0.469127	0.42779	0.423164	0.456954	0.328462	0.568463	0.52791			283.78	0.707877	1.11956	1.05387	1.04765	0.814066	0.994073	0.918961	0.607726	0.692938	0.88408							283.766	0.219157	0.234062	0.302174	0.217128	0.199361	0.104274	0.192331	0.224104	0.195821	0.196814	0.138848	0.189229	0.201109
	660.732	0.651014	0.608579	0.488778	0.63551	0.600528	0.585589	0.488673	0.661001	0.469908	0.426772	0.422923	0.455905	0.328396	0.567797	0.527955			284.944	0.709336	1.12511	1.06069	1.05214	0.819162	0.997761	0.925676	0.609705	0.697904	0.88861							284.925	0.218668	0.23452	0.302277	0.216603	0.198918	0.104059	0.193234	0.224165	0.196195	0.196803	0.138804	0.189684	0.201161
	661.895	0.651911	0.610549	0.489101	0.635551	0.600299	0.587135	0.48986	0.663334	0.471208	0.426871	0.424741	0.456931	0.328495	0.568372	0.528883			286.107	0.710085	1.12844	1.06225	1.05125	0.821426	1.00455	0.930942	0.609426	0.697696	0.890674							286.089	0.218412	0.234586	0.301506	0.215827	0.198866	0.104483	0.192954	0.223746	0.196011	0.196925	0.138992	0.189032	0.200945
	663.059	0.655199	0.612242	0.49134	0.638452	0.603566	0.590827	0.490913	0.667073	0.473019	0.428505	0.426127	0.459565	0.330229	0.570587	0.53126			287.276	0.709429	1.13126	1.06309	1.05332	0.821275	1.00536	0.934891	0.608464	0.702551	0.892183							287.248	0.218408	0.235546	0.30296	0.216628	0.19961	0.104074	0.193179	0.224289	0.196239	0.19764	0.139668	0.190034	0.201523
	664.229	0.657335	0.613402	0.492704	0.64049	0.606112	0.592484	0.492047	0.671344	0.475033	0.430917	0.427558	0.461178	0.331641	0.574675	0.533352			288.439	0.707981	1.13239	1.06715	1.05446	0.823935	1.00956	0.936567	0.610213	0.704011	0.89403							288.416	0.22011	0.237112	0.304417	0.217899	0.20002	0.104778	0.194158	0.225092	0.197465	0.198481	0.140112	0.190866	0.202542
	665.393	0.658338	0.61362	0.491367	0.638881	0.604968	0.592886	0.491962	0.672526	0.475031	0.43102	0.427026	0.461029	0.331016	0.574177	0.533132			289.603	0.710167	1.13828	1.06832	1.0565	0.827097	1.00975	0.938959	0.610838	0.705829	0.896194							289.58	0.218166	0.234755	0.301991	0.216451	0.19891	0.103985	0.193688	0.223903	0.195958	0.197535	0.139428	0.189671	0.201203
	666.556	0.658831	0.616686	0.4925	0.64102	0.604264	0.595696	0.492582	0.674213	0.476481	0.432627	0.428039	0.461568	0.33098	0.575058	0.534325			290.762	0.708608	1.13587	1.07156	1.05793	0.828209	1.01554	0.941048	0.610867	0.709668	0.8977							290.738	0.218035	0.235509	0.302104	0.216678	0.198655	0.103647	0.193214	0.224089	0.196125	0.19743	0.138865	0.189928	0.20119
	667.715	0.659753	0.615996	0.492092	0.64036	0.603679	0.596997	0.491918	0.675706	0.476695	0.43229	0.427617	0.461345	0.331377	0.575863	0.534406			291.926	0.70997	1.1396	1.07522	1.06138	0.829972	1.0176	0.945217	0.611514	0.710751	0.900136							291.907	0.21838	0.235659	0.30391	0.216535	0.198715	0.103525	0.193636	0.224047	0.195817	0.197388	0.138781	0.18946	0.201321
	668.873	0.659578	0.618721	0.492465	0.641223	0.604574	0.597828	0.49293	0.677784	0.477447	0.433128	0.428308	0.462888	0.331415	0.576108	0.535314			293.085	0.710755	1.14716	1.07987	1.0649	0.835874	1.02465	0.951184	0.613293	0.715711	0.904821							293.071	0.218916	0.236144	0.304337	0.216583	0.199199	0.103742	0.193504	0.224525	0.196517	0.197497	0.139418	0.190027	0.201701
	670.037	0.661556	0.618492	0.492417	0.640748	0.605631	0.600195	0.493636	0.680244	0.478544	0.434652	0.429057	0.463239	0.332123	0.577701	0.536302			294.244	0.711828	1.15145	1.08505	1.06593	0.837378	1.02688	0.955737	0.614486	0.719358	0.907566							294.229	0.218652	0.23557	0.305022	0.216531	0.198829	0.102933	0.193069	0.224231	0.195662	0.197912	0.138083	0.189908	0.201367
	671.201	0.664311	0.621152	0.494451	0.641743	0.608024	0.603753	0.496442	0.685055	0.48022	0.4366	0.430518	0.466149	0.331889	0.577568	0.53842			295.408	0.710618	1.15105	1.08477	1.06966	0.840806	1.02927	0.956779	0.614255	0.717439	0.908295							295.393	0.217185	0.233168	0.303578	0.215192	0.197106	0.102072	0.191434	0.223045	0.194318	0.195926	0.137848	0.188433	0.199942
	672.365	0.66469	0.62245	0.494539	0.64338	0.605725	0.604414	0.495539	0.686646	0.481384	0.436257	0.430347	0.465974	0.332186	0.578147	0.538691			296.566	0.707102	1.14829	1.0845	1.06274	0.838523	1.02981	0.95459	0.613103	0.720459	0.906569							296.557	0.218018	0.234398	0.305299	0.215275	0.197095	0.102452	0.192199	0.223278	0.194972	0.196659	0.137671	0.188776	0.200508
	673.528	0.670579	0.627962	0.497573	0.646053	0.610729	0.61082	0.499831	0.693561	0.485042	0.440015	0.433576	0.470482	0.334679	0.58417	0.543219			297.73	0.700071	1.14021	1.0756	1.05665	0.831689	1.02205	0.949431	0.60795	0.713591	0.899693							297.727	0.218167	0.233813	0.304653	0.215129	0.197318	0.102229	0.191269	0.223125	0.19497	0.196371	0.137364	0.189298	0.200309
	674.692	0.672863	0.629903	0.500518	0.648988	0.613249	0.613929	0.500651	0.700087	0.487291	0.441862	0.43593	0.473118	0.335862	0.586654	0.545779			298.889	0.697992	1.13832	1.07687	1.05825	0.833057	1.0221	0.949387	0.605854	0.71241	0.899361							298.885	0.218021	0.233722	0.305441	0.216534	0.197954	0.103011	0.192656	0.223604	0.195259	0.197383	0.138429	0.189491	0.200959
	675.855	0.674289	0.631912	0.500208	0.648979	0.612683	0.613375	0.501714	0.700881	0.488251	0.443027	0.43686	0.472562	0.33574	0.588735	0.546373			300.046	0.697966	1.14008	1.07801	1.05827	0.833247	1.0275	0.955109	0.60692	0.718407	0.901723							300.049	0.216954	0.234103	0.305153	0.216258	0.19838	0.102632	0.192516	0.223667	0.195883	0.197672	0.137911	0.188932	0.200839
	677.02	0.677463	0.634636	0.501476	0.650277	0.613313	0.61499	0.502961	0.704151	0.489343	0.444667	0.438343	0.474672	0.336393	0.589116	0.547986			301.21	0.698775	1.14189	1.08097	1.06252	0.833978	1.02939	0.955755	0.606767	0.719999	0.903338							301.218	0.217029	0.233777	0.304276	0.216609	0.198024	0.102594	0.192686	0.223906	0.195507	0.196865	0.137593	0.189171	0.20067
	678.188	0.677224	0.635966	0.503344	0.650781	0.616952	0.61697	0.503655	0.70827	0.4902	0.446008	0.439955	0.475586	0.33726	0.588208	0.549313			302.374	0.697683	1.14307	1.08481	1.0622	0.832742	1.02835	0.956254	0.606313	0.71987	0.903477							302.382	0.217359	0.233333	0.304725	0.216579	0.198142	0.102516	0.192904	0.223999	0.195835	0.197867	0.137674	0.189732	0.200889
	679.352	0.679998	0.637182	0.504509	0.65228	0.617505	0.617227	0.503903	0.711106	0.492396	0.446978	0.440585	0.476938	0.336926	0.591014	0.55061			303.533	0.697432	1.14792	1.08703	1.0614	0.836246	1.03362	0.958753	0.60704	0.720277	0.905524							303.546	0.217259	0.234358	0.305199	0.216416	0.197876	0.102305	0.192971	0.224289	0.19554	0.197703	0.13772	0.189776	0.200951
	680.51	0.682302	0.639257	0.505525	0.653085	0.618042	0.618391	0.505623	0.713377	0.493254	0.448392	0.442694	0.479041	0.338907	0.593179	0.552219			304.696	0.69748	1.14838	1.08537	1.06233	0.834691	1.03306	0.960499	0.603738	0.721831	0.905265							304.716	0.216822	0.23367	0.303629	0.216607	0.197309	0.101901	0.192324	0.22379	0.195554	0.197499	0.137598	0.189202	0.200492
	681.674	0.681785	0.641853	0.505935	0.653377	0.618143	0.618401	0.507682	0.712466	0.494387	0.448596	0.44288	0.481037	0.339653	0.593359	0.552825			305.86	0.693215	1.1452	1.08298	1.05931	0.832967	1.02985	0.959007	0.604597	0.718255	0.902821							305.879	0.217026	0.232566	0.302942	0.216222	0.197505	0.101654	0.19281	0.22393	0.195339	0.19751	0.137419	0.18917	0.200341
	682.833	0.684131	0.643413	0.506205	0.654106	0.617211	0.61971	0.508111	0.714406	0.495476	0.449724	0.443835	0.481544	0.339768	0.594891	0.553752			307.024	0.693651	1.14386	1.08836	1.05916	0.834253	1.03258	0.960509	0.603886	0.721555	0.904201							307.043	0.216404	0.233863	0.303451	0.216473	0.197392	0.101498	0.19283	0.223668	0.195155	0.196804	0.136844	0.189093	0.20029
	683.997	0.684078	0.64389	0.506859	0.653078	0.615937	0.620439	0.508852	0.715941	0.496828	0.450453	0.443959	0.481278	0.339052	0.595137	0.553984			308.181	0.693525	1.15108	1.08936	1.06277	0.84061	1.03865	0.963035	0.605163	0.723104	0.907478							308.207	0.216964	0.233274	0.302376	0.216217	0.197844	0.101938	0.193199	0.223831	0.195396	0.197716	0.136967	0.188878	0.200383
	685.166	0.685974	0.646687	0.506912	0.653832	0.617454	0.620568	0.509555	0.718852	0.498468	0.451546	0.447215	0.483065	0.341464	0.598206	0.5557			309.345	0.690959	1.15078	1.0918	1.06671	0.838394	1.03817	0.966667	0.60484	0.722425	0.907861							309.37	0.216767	0.234669	0.303587	0.217116	0.198272	0.102509	0.193459	0.224935	0.195597	0.198546	0.13829	0.190637	0.201199
	686.335	0.686582	0.646283	0.505467	0.654259	0.614635	0.620963	0.509733	0.719133	0.497633	0.451499	0.446196	0.482368	0.339358	0.597738	0.555132			310.504	0.690707	1.14766	1.08946	1.06283	0.837328	1.03584	0.966563	0.602362	0.725642	0.906487							310.534	0.217751	0.23478	0.304605	0.217692	0.198747	0.102242	0.194061	0.225383	0.196446	0.198752	0.13868	0.190714	0.201654
	687.493	0.689257	0.649134	0.507291	0.655075	0.614545	0.622096	0.511241	0.723981	0.500117	0.453352	0.449633	0.484133	0.34044	0.599916	0.557158			311.667	0.688022	1.14828	1.09129	1.06168	0.83837	1.03867	0.967013	0.600071	0.722937	0.906259							311.703	0.217223	0.234594	0.30309	0.217304	0.197572	0.102005	0.193351	0.224699	0.195278	0.198402	0.137529	0.189999	0.20092
	688.658	0.692243	0.649076	0.508925	0.655746	0.616591	0.624665	0.51275	0.726247	0.501882	0.455305	0.45166	0.485925	0.34112	0.602641	0.558913			312.837	0.686825	1.15006	1.09177	1.06202	0.837255	1.04164	0.969721	0.601411	0.726138	0.907427							312.862	0.218292	0.234755	0.304043	0.217597	0.198956	0.1025	0.194392	0.225277	0.196659	0.199106	0.137957	0.190342	0.201656
																			314.001	0.687589	1.15433	1.09676	1.06857	0.844192	1.04582	0.973033	0.600278	0.728177	0.910972							314.025	0.217357	0.234203	0.30352	0.217015	0.198387	0.101845	0.193598	0.224745	0.195797	0.198158	0.137841	0.19017	0.201053
	MK683																		315.164	0.686126	1.15164	1.09842	1.06551	0.843551	1.04735	0.974491	0.600576	0.727482	0.910572							315.184	0.217768	0.235593	0.304474	0.218255	0.198927	0.1021	0.194571	0.225453	0.196588	0.198967	0.138021	0.190543	0.201772
	Axis [s]	ROI.01 []	ROI.02 []	ROI.03 []	ROI.04 []	ROI.05 []	ROI.06 []	ROI.07 []	ROI.08 []	ROI.09 []	ROI.10 []	ROI.11 []	ROI.12 []	ROI.13 []	Mean				316.323	0.685218	1.15961	1.10014	1.07145	0.84531	1.05044	0.977843	0.601537	0.72726	0.913202							316.348	0.217533	0.235114	0.302946	0.217006	0.198141	0.101946	0.194449	0.225669	0.19611	0.198996	0.137508	0.190306	0.20131
	0	0.219747	0.172486	0.241027	0.203393	0.190861	0.236033	0.161126	0.257703	0.237194	0.178192	0.16939	0.174983	0.237005	0.206088				317.487	0.682374	1.15923	1.10163	1.07007	0.84724	1.05344	0.978438	0.598754	0.727493	0.913186							317.512	0.217588	0.234499	0.303483	0.217825	0.198925	0.101491	0.194678	0.225857	0.196957	0.199243	0.138414	0.19124	0.201683
	1.164	0.218503	0.171135	0.239071	0.201307	0.189	0.233845	0.159829	0.254609	0.234874	0.17645	0.167741	0.173459	0.234649	0.20419				318.651	0.683352	1.15637	1.10203	1.07067	0.849904	1.0498	0.983016	0.600697	0.72567	0.913501							318.676	0.217564	0.234475	0.303175	0.218038	0.19948	0.101281	0.194562	0.225813	0.196948	0.19909	0.138273	0.190901	0.201633
	2.332	0.21972	0.172345	0.240661	0.20243	0.190065	0.235138	0.160763	0.255888	0.23605	0.177562	0.168626	0.174387	0.235755	0.205338				319.814	0.682204	1.16307	1.10209	1.07173	0.849764	1.05492	0.982571	0.598102	0.726803	0.914584							319.845	0.216811	0.234162	0.303847	0.217587	0.198534	0.101416	0.194334	0.225797	0.197056	0.199402	0.137889	0.190921	0.20148
	3.491	0.219148	0.172184	0.241313	0.201863	0.189502	0.234648	0.16048	0.255816	0.235073	0.177017	0.168448	0.174281	0.234773	0.204965				320.978	0.681568	1.16264	1.10878	1.07237	0.849013	1.05548	0.983573	0.598871	0.731464	0.915974							321.003	0.216897	0.234073	0.301704	0.217541	0.198477	0.101483	0.194246	0.225491	0.196811	0.199303	0.13817	0.191126	0.201277
	4.655	0.218757	0.172061	0.241045	0.201467	0.189441	0.234245	0.160267	0.25498	0.234543	0.17676	0.167666	0.173845	0.234569	0.204588				322.141	0.680291	1.16594	1.10928	1.07249	0.852474	1.05936	0.98705	0.599222	0.733522	0.917738							322.172	0.217161	0.235058	0.303014	0.218474	0.198868	0.101581	0.195033	0.225613	0.196949	0.199552	0.137743	0.191072	0.201676
	5.814	0.218331	0.172343	0.240879	0.201644	0.189539	0.234002	0.160163	0.253734	0.234773	0.176755	0.167863	0.173704	0.233993	0.20444				323.305	0.680734	1.16718	1.10858	1.0752	0.855375	1.06445	0.989518	0.59874	0.732882	0.919185							323.33	0.217669	0.23526	0.30323	0.218194	0.198744	0.101451	0.194411	0.225928	0.197235	0.19904	0.137791	0.191132	0.201674
	6.982	0.217937	0.172227	0.240599	0.201425	0.189456	0.233349	0.160035	0.252534	0.234376	0.176909	0.16754	0.173351	0.233769	0.204116				324.469	0.680728	1.16735	1.11061	1.07479	0.857718	1.06214	0.987487	0.599198	0.73642	0.919604							324.488	0.217308	0.235356	0.303712	0.218644	0.198842	0.102177	0.195061	0.225912	0.196994	0.199634	0.138103	0.191296	0.20192
	8.141	0.217184	0.172198	0.240073	0.200913	0.189252	0.232791	0.15969	0.250949	0.233665	0.176219	0.166853	0.172932	0.233268	0.203537				325.627	0.679103	1.17082	1.11193	1.0743	0.856608	1.06363	0.987904	0.59815	0.735113	0.919728							325.657	0.216912	0.23527	0.305433	0.219072	0.199526	0.101416	0.194579	0.226337	0.197589	0.200292	0.137488	0.192008	0.20216
	9.305	0.216601	0.172111	0.239896	0.200659	0.189264	0.23223	0.159345	0.250102	0.233514	0.176169	0.166863	0.172835	0.232772	0.203259				326.791	0.674783	1.16809	1.11162	1.07389	0.855888	1.0632	0.989803	0.595775	0.735298	0.918705							326.821	0.216931	0.23487	0.305193	0.2187	0.198686	0.10176	0.194501	0.226469	0.196963	0.200224	0.137678	0.191762	0.201978
	10.468	0.215935	0.171665	0.239615	0.200542	0.188868	0.231423	0.159033	0.248887	0.233187	0.17578	0.166334	0.172653	0.232332	0.202789				327.96	0.675238	1.16577	1.10983	1.07295	0.852927	1.05967	0.988951	0.595333	0.733512	0.917132							327.98	0.216796	0.2364	0.307114	0.220074	0.199138	0.101994	0.19568	0.227093	0.197909	0.200903	0.138828	0.192118	0.202837
	11.627	0.215437	0.171949	0.23982	0.20062	0.189156	0.231301	0.158741	0.248753	0.23334	0.175876	0.166761	0.172713	0.232297	0.202828				329.119	0.673889	1.16978	1.11033	1.07332	0.857554	1.06023	0.991057	0.591118	0.73618	0.918163							329.143	0.216323	0.235877	0.307247	0.2193	0.199326	0.101449	0.19532	0.226366	0.197615	0.200444	0.138335	0.19198	0.202465
	12.796	0.214829	0.171643	0.239537	0.199984	0.188816	0.230375	0.158523	0.247609	0.232866	0.175254	0.166885	0.172322	0.231799	0.202342				330.282	0.671386	1.16196	1.10953	1.06815	0.85362	1.06042	0.988755	0.589752	0.73358	0.915239							330.307	0.215848	0.235502	0.306171	0.218872	0.198436	0.101413	0.194908	0.22629	0.196953	0.200199	0.138487	0.191802	0.202073
	13.96	0.214403	0.171451	0.239637	0.199963	0.189025	0.229583	0.158475	0.246862	0.232488	0.175127	0.16666	0.172088	0.231539	0.2021				331.446	0.672387	1.16602	1.1061	1.07088	0.854753	1.06178	0.992557	0.591375	0.735163	0.91678							331.471	0.215259	0.235164	0.304553	0.218761	0.198495	0.101131	0.19438	0.226204	0.19676	0.200709	0.13796	0.191977	0.201779
	15.123	0.214008	0.170953	0.239729	0.199797	0.189258	0.228863	0.158494	0.246256	0.232512	0.174816	0.167036	0.172054	0.231245	0.201925				332.61	0.666984	1.16991	1.11182	1.07473	0.855683	1.06218	0.991847	0.592022	0.735294	0.91783							332.635	0.215589	0.235595	0.304557	0.218393	0.198757	0.100705	0.194047	0.226224	0.197546	0.200146	0.137837	0.191516	0.201743
	16.287	0.213456	0.17045	0.239752	0.199666	0.189271	0.228343	0.158453	0.245496	0.23222	0.174571	0.166804	0.17207	0.23117	0.201671				333.774	0.670571	1.17229	1.11288	1.0725	0.857042	1.0642	0.997582	0.588546	0.738486	0.919343							333.793	0.215359	0.236292	0.306369	0.219156	0.198932	0.101172	0.195283	0.226608	0.19732	0.200727	0.138189	0.192398	0.202317
	17.445	0.21314	0.170552	0.240264	0.199689	0.189199	0.22796	0.158651	0.245392	0.232037	0.174679	0.166918	0.172206	0.230796	0.201653				334.937	0.67138	1.17397	1.1191	1.07682	0.859168	1.0697	0.999594	0.592739	0.738927	0.922378							334.952	0.215843	0.23583	0.305634	0.219604	0.199109	0.100719	0.194845	0.226282	0.197226	0.200865	0.137894	0.192005	0.202155
	18.609	0.21257	0.17064	0.239995	0.199398	0.189219	0.22746	0.158721	0.244789	0.231618	0.174441	0.166777	0.172144	0.230524	0.201407				336.101	0.669168	1.17411	1.11581	1.07696	0.861764	1.06866	1.00278	0.589212	0.740296	0.922084							336.112	0.216405	0.235992	0.305661	0.220123	0.198974	0.101036	0.195806	0.226832	0.197293	0.201246	0.138249	0.192656	0.202523
	19.773	0.211783	0.171248	0.239607	0.198802	0.188944	0.226645	0.158349	0.244586	0.231295	0.173882	0.166306	0.171881	0.229788	0.201009				337.264	0.666828	1.17579	1.11885	1.07322	0.860292	1.06865	1.00093	0.590625	0.742469	0.921961							337.275	0.21628	0.235637	0.306776	0.220409	0.199025	0.101055	0.19539	0.227103	0.198095	0.201526	0.139041	0.192417	0.202729
	20.937	0.211093	0.17135	0.239153	0.198614	0.188964	0.226124	0.158214	0.244008	0.230783	0.173497	0.166185	0.171785	0.229476	0.200711				338.423	0.662591	1.17101	1.115	1.06991	0.857731	1.0628	1.00048	0.586809	0.737673	0.918223							338.439	0.216529	0.235581	0.305253	0.219583	0.19891	0.10126	0.195149	0.226968	0.197781	0.202042	0.13798	0.19258	0.202468
	22.1	0.209246	0.171858	0.238799	0.197219	0.187628	0.225762	0.157198	0.243332	0.229135	0.171158	0.165035	0.1711	0.226793	0.199559				339.587	0.664192	1.17763	1.12052	1.07455	0.861411	1.06882	1.00528	0.588131	0.742603	0.922571							339.602	0.216924	0.236038	0.307067	0.219827	0.198842	0.10024	0.195839	0.226913	0.198178	0.201702	0.138125	0.192223	0.20266
	23.264	0.209981	0.171332	0.238568	0.198284	0.189434	0.225399	0.159246	0.242722	0.230917	0.17421	0.16672	0.171901	0.230072	0.200676				340.753	0.660312	1.17551	1.11843	1.0753	0.860595	1.0732	1.00863	0.586918	0.743715	0.922512							340.766	0.216622	0.235911	0.308249	0.220785	0.199432	0.100394	0.195543	0.226947	0.198068	0.202384	0.138234	0.192616	0.202932
	24.423	0.209191	0.171566	0.238438	0.198418	0.188872	0.225341	0.158739	0.242796	0.230178	0.173073	0.166318	0.171787	0.228666	0.20026				341.917	0.661705	1.18202	1.12396	1.07891	0.86709	1.07627	1.00723	0.589027	0.746292	0.925834							341.936	0.216312	0.235883	0.309475	0.220645	0.19865	0.100812	0.195391	0.227159	0.197822	0.201804	0.138194	0.192209	0.202863
	25.591	0.208473	0.171707	0.238119	0.198015	0.188536	0.22505	0.15846	0.24181	0.229412	0.172504	0.166194	0.171324	0.228126	0.199825				343.075	0.661834	1.1806	1.12464	1.07512	0.864133	1.07506	1.00538	0.586406	0.743389	0.924061							343.095	0.216602	0.235306	0.307705	0.219515	0.199082	0.100435	0.19537	0.226742	0.197254	0.201646	0.137769	0.191763	0.202432
	26.75	0.208148	0.172109	0.237833	0.198481	0.18866	0.224557	0.158713	0.241441	0.229338	0.172719	0.166319	0.17119	0.228183	0.199822				344.239	0.659341	1.17688	1.12217	1.0751	0.865268	1.07089	1.0058	0.58493	0.743844	0.922692							344.258	0.217224	0.236209	0.309139	0.220204	0.199019	0.100379	0.195316	0.227164	0.198041	0.202594	0.138316	0.192236	0.202987
	27.919	0.207414	0.172475	0.237477	0.198743	0.188545	0.2242	0.158793	0.240812	0.228874	0.172372	0.166195	0.171017	0.227951	0.199605				345.397	0.659806	1.17967	1.11967	1.07098	0.86249	1.07029	1.00709	0.584371	0.747763	0.922458							345.423	0.21629	0.235462	0.308667	0.219384	0.198671	0.100159	0.195475	0.22651	0.197174	0.201763	0.138098	0.192278	0.202494
	29.089	0.20674	0.172388	0.236878	0.198256	0.188173	0.223388	0.158373	0.240213	0.228341	0.171771	0.166036	0.170515	0.227531	0.199123				346.561	0.658363	1.17755	1.12112	1.07368	0.864444	1.07027	1.00701	0.582727	0.74781	0.922553							346.582	0.216	0.236307	0.309866	0.219623	0.19911	0.100144	0.195403	0.226569	0.197304	0.202151	0.137883	0.192274	0.20272
	30.247	0.206096	0.172101	0.236343	0.197941	0.187847	0.222772	0.15756	0.239389	0.227354	0.171176	0.165258	0.170041	0.227121	0.198538				347.73	0.656171	1.185	1.12362	1.07336	0.865353	1.07639	1.00774	0.583685	0.747005	0.924259							347.741	0.215177	0.234013	0.306933	0.218419	0.198069	0.099089	0.194794	0.225792	0.196409	0.200408	0.136915	0.191538	0.201463
	31.411	0.205362	0.171339	0.236351	0.197641	0.187623	0.222302	0.157361	0.238922	0.227205	0.170879	0.164936	0.170019	0.22643	0.198182				348.894	0.654229	1.17804	1.12071	1.07155	0.863193	1.0719	1.00728	0.581845	0.747449	0.9218							348.905	0.216016	0.235895	0.308535	0.219881	0.198578	0.099989	0.195387	0.226823	0.197583	0.201819	0.137495	0.191427	0.202452
	32.581	0.204688	0.170603	0.235793	0.197192	0.187604	0.221847	0.157047	0.237924	0.226389	0.170651	0.165247	0.169704	0.22669	0.197799				350.053	0.650711	1.18301	1.12328	1.07219	0.861142	1.07307	1.00927	0.580046	0.748895	0.922401							350.068	0.21404	0.234483	0.30579	0.217896	0.196452	0.09862	0.193521	0.224328	0.19517	0.199147	0.136536	0.189594	0.200465
	33.744	0.203392	0.170174	0.234755	0.196432	0.186992	0.221024	0.156164	0.23701	0.225551	0.168695	0.163785	0.168928	0.225089	0.196768				351.217	0.651544	1.18124	1.12443	1.07335	0.864047	1.07452	1.0106	0.580361	0.745759	0.922873							351.228	0.21595	0.236081	0.311228	0.220699	0.199354	0.09924	0.196334	0.227006	0.197793	0.202549	0.13762	0.191845	0.202975
	34.908	0.203128	0.170306	0.234354	0.195971	0.18671	0.220407	0.156026	0.236807	0.225142	0.168407	0.163702	0.168677	0.224328	0.196459				352.381	0.652787	1.1866	1.12746	1.07447	0.864947	1.08017	1.01452	0.57992	0.752482	0.925928							352.397	0.213903	0.234875	0.30965	0.218821	0.197982	0.098883	0.195182	0.226049	0.196569	0.200849	0.136151	0.19102	0.201661
	36.072	0.203389	0.169955	0.233536	0.195897	0.187871	0.220437	0.156909	0.235036	0.225158	0.170056	0.165922	0.169251	0.231665	0.197314				353.549	0.654592	1.1901	1.1308	1.07718	0.866976	1.08287	1.01701	0.578537	0.753402	0.927942							353.561	0.214227	0.234918	0.310872	0.219168	0.197774	0.098886	0.195353	0.226246	0.196094	0.200955	0.136382	0.191337	0.201851
	37.23	0.202016	0.170298	0.233215	0.19529	0.187442	0.220489	0.1557	0.234778	0.225116	0.168126	0.164013	0.168697	0.230547	0.196594				354.708	0.655301	1.19111	1.13655	1.08307	0.8697	1.08258	1.02011	0.579116	0.752507	0.930005							354.719	0.212889	0.233967	0.309894	0.218331	0.196915	0.098269	0.193985	0.225674	0.195751	0.200099	0.136237	0.191382	0.201116
	38.399	0.201789	0.169602	0.232534	0.195807	0.187395	0.219955	0.154974	0.23372	0.224094	0.168257	0.163405	0.168288	0.233132	0.196381				355.867	0.653007	1.19448	1.13803	1.08032	0.871321	1.08671	1.01914	0.578035	0.756364	0.930822							355.884	0.212774	0.234104	0.310517	0.218567	0.197343	0.097768	0.194378	0.225297	0.196338	0.200481	0.135997	0.190627	0.201183
	39.563	0.201444	0.169371	0.232001	0.195661	0.18777	0.220777	0.154765	0.232675	0.224404	0.167807	0.162891	0.167831	0.236035	0.196418				357.025	0.657063	1.20423	1.1426	1.08693	0.87602	1.08776	1.02543	0.580065	0.759834	0.935549							357.048	0.213395	0.23454	0.31054	0.218918	0.196802	0.097823	0.194159	0.225426	0.196274	0.200416	0.136293	0.190968	0.201296
	40.728	0.201386	0.169114	0.231848	0.195611	0.18832	0.220528	0.154815	0.232437	0.225055	0.16791	0.163394	0.167619	0.238802	0.19668				358.184	0.654734	1.2043	1.14296	1.08577	0.878212	1.09259	1.02893	0.580131	0.763493	0.93679							358.212	0.213941	0.235317	0.312129	0.219893	0.197888	0.098427	0.195425	0.226455	0.196694	0.20077	0.137141	0.1917	0.202148
	41.891	0.200521	0.170249	0.232964	0.195161	0.188112	0.22093	0.153955	0.232862	0.224432	0.166346	0.162455	0.167347	0.242125	0.196728				359.348	0.655109	1.2046	1.14254	1.0901	0.877566	1.09224	1.0272	0.578941	0.759699	0.936444							359.375	0.21386	0.234502	0.312486	0.220452	0.197543	0.09858	0.195864	0.226766	0.196513	0.201464	0.136392	0.192188	0.202218
	43.05	0.200821	0.170376	0.233332	0.19571	0.189062	0.220999	0.154957	0.233402	0.22602	0.167846	0.163323	0.167994	0.259231	0.198698				360.511	0.65194	1.20493	1.14525	1.08665	0.878388	1.09486	1.03187	0.576363	0.761925	0.936908							360.534	0.213995	0.234155	0.313767	0.219417	0.198402	0.098384	0.195257	0.226514	0.197122	0.201657	0.13614	0.191787	0.202216
	44.208	0.199813	0.170235	0.23335	0.19565	0.189338	0.220753	0.154705	0.233331	0.226158	0.167372	0.163419	0.167853	0.281978	0.200304				361.67	0.652936	1.20527	1.14296	1.08779	0.879256	1.09303	1.02947	0.57603	0.763495	0.936693							361.704	0.213535	0.234547	0.312243	0.219638	0.197811	0.098051	0.195254	0.226501	0.196981	0.201344	0.136608	0.1914	0.201993
	45.372	0.199038	0.1702	0.232917	0.195238	0.189584	0.220084	0.154668	0.232902	0.225961	0.167714	0.163306	0.167367	0.292228	0.200862				362.839	0.649044	1.20714	1.1479	1.0895	0.880983	1.09451	1.03339	0.576097	0.765334	0.93821							362.867	0.213228	0.233976	0.312275	0.219297	0.19738	0.09735	0.194882	0.226342	0.196415	0.200856	0.135119	0.19141	0.201544
	46.537	0.198691	0.170421	0.232993	0.195061	0.190656	0.219631	0.154763	0.23308	0.226317	0.170903	0.163969	0.167523	0.292437	0.201265				363.997	0.653269	1.21183	1.14824	1.09013	0.881188	1.09584	1.03487	0.574991	0.76476	0.939456							364.031	0.213337	0.234553	0.313457	0.220115	0.197875	0.097958	0.195511	0.22631	0.197088	0.201211	0.136559	0.191211	0.202099
	47.695	0.198281	0.171077	0.232695	0.195159	0.192604	0.219999	0.155399	0.232928	0.226784	0.177259	0.16525	0.167836	0.286304	0.20166				365.166	0.650127	1.20876	1.14893	1.08584	0.878886	1.0942	1.03185	0.575931	0.762015	0.937394							365.195	0.21243	0.235277	0.314147	0.220194	0.197341	0.097438	0.194755	0.226714	0.196623	0.200978	0.136042	0.191212	0.201929
	48.864	0.198064	0.17239	0.232768	0.195009	0.196195	0.221397	0.157058	0.233031	0.227691	0.189617	0.167481	0.168395	0.277958	0.20285				366.325	0.649393	1.21536	1.15003	1.08943	0.878893	1.09326	1.03429	0.574596	0.762787	0.93867							366.353	0.212879	0.234931	0.313384	0.219794	0.197013	0.097897	0.195572	0.226673	0.197313	0.201327	0.135826	0.191265	0.201989
	50.034	0.198321	0.175005	0.233983	0.194972	0.202496	0.224195	0.159525	0.233825	0.229181	0.211312	0.171345	0.169303	0.269312	0.205598				367.484	0.651147	1.21105	1.15353	1.08837	0.882633	1.09609	1.03721	0.573803	0.76909	0.940324							367.522	0.213251	0.234958	0.313419	0.220532	0.19757	0.097714	0.196189	0.226468	0.19694	0.202241	0.136106	0.192285	0.202306
	51.193	0.198868	0.179171	0.235494	0.195223	0.212669	0.228358	0.163362	0.235101	0.231898	0.239651	0.177861	0.170884	0.263274	0.21014				368.643	0.649442	1.21083	1.14831	1.08694	0.877623	1.09426	1.03307	0.572161	0.764339	0.937441							368.681	0.212961	0.234378	0.312285	0.219732	0.197121	0.096981	0.195692	0.226063	0.196765	0.201374	0.135537	0.191398	0.20169
	52.362	0.200011	0.184778	0.237783	0.195168	0.226321	0.234334	0.168471	0.237183	0.235863	0.266397	0.187006	0.172831	0.259823	0.215844				369.811	0.643238	1.20162	1.14135	1.08056	0.87373	1.08869	1.02825	0.566998	0.759384	0.931536							369.84	0.213439	0.234784	0.313197	0.220698	0.198285	0.097445	0.196207	0.226812	0.197377	0.202289	0.136084	0.19225	0.202406
	53.521	0.201951	0.192265	0.241496	0.195858	0.243476	0.243402	0.175268	0.241396	0.241284	0.288052	0.200224	0.176145	0.258808	0.223048				370.976	0.643371	1.2023	1.14714	1.08117	0.873319	1.08972	1.02999	0.567618	0.760299	0.93277							371.004	0.212977	0.234863	0.312217	0.22038	0.198536	0.097691	0.196011	0.226438	0.197579	0.202651	0.136168	0.191699	0.202267
	54.69	0.204597	0.200977	0.246128	0.196757	0.260699	0.254797	0.184251	0.246797	0.248326	0.309111	0.217033	0.179802	0.260372	0.231511
	55.853	0.208121	0.210892	0.252554	0.19778	0.276324	0.269222	0.194271	0.253857	0.256885	0.337242	0.237444	0.185086	0.264443	0.241856				ML1-SA1																	ML1-SA1
	57.017	0.212256	0.2209	0.260192	0.199479	0.290796	0.285259	0.205174	0.262336	0.267104	0.358132	0.257106	0.191215	0.271568	0.252424				Axis [s]	ROI.01 []		ROI.03 []	ROI.04 []	ROI.05 []	ROI.06 []	ROI.07 []	Mean									Axis [s]	ROI.01 []	ROI.02 []	ROI.03 []	ROI.05 []	ROI.06 []	ROI.07 []	ROI.08 []	ROI.09 []	ROI.10 []	ROI.11 []	ROI.12 []	Mean
	58.176	0.217244	0.231519	0.27075	0.20178	0.307791	0.302265	0.21647	0.272139	0.278578	0.368332	0.275756	0.198871	0.284329	0.263525				0	0.180282		0.274392	0.139695	0.170421	0.276351	0.20191	0.207175									0	0.291816	0.254647	0.29613	0.162313	0.168182	0.214334	0.19993	0.241453	0.293974	0.253562	0.210854	0.2352
	59.339	0.222324	0.242114	0.282395	0.204555	0.332208	0.318728	0.22688	0.283373	0.290841	0.37564	0.292632	0.207271	0.303903	0.275605				1.164	0.180183		0.275001	0.13982	0.170676	0.276407	0.202161	0.207375									1.169	0.290705	0.253732	0.295451	0.161756	0.167468	0.214105	0.198692	0.240511	0.291909	0.252384	0.20957	0.234208
	60.508	0.22759	0.25297	0.294785	0.208275	0.372048	0.334525	0.236955	0.29499	0.302618	0.381761	0.311248	0.21639	0.323466	0.289048				2.323	0.180194		0.275152	0.139754	0.170612	0.276604	0.201817	0.207356									2.333	0.290427	0.25317	0.29584	0.161939	0.167246	0.214183	0.198611	0.239934	0.291663	0.251916	0.209663	0.234054
	61.672	0.232222	0.263416	0.308133	0.212355	0.415634	0.349223	0.246002	0.306852	0.313888	0.384783	0.335061	0.225559	0.335392	0.302194				3.481	0.179951		0.274707	0.139441	0.170248	0.275615	0.201234	0.206866									3.496	0.290354	0.253287	0.295886	0.161552	0.168053	0.213936	0.198436	0.240072	0.291436	0.251485	0.209702	0.234018
	62.83	0.23635	0.275535	0.321665	0.216904	0.434478	0.364589	0.254725	0.318531	0.324608	0.387154	0.366788	0.234659	0.343468	0.313804				4.64	0.1801		0.27462	0.139422	0.170385	0.275918	0.201372	0.206969									4.66	0.290577	0.252709	0.295973	0.161346	0.167764	0.214094	0.198133	0.239093	0.289505	0.250934	0.209442	0.233597
	63.994	0.240492	0.290907	0.334877	0.22174	0.444943	0.381309	0.264444	0.329862	0.338274	0.388669	0.383179	0.24422	0.35119	0.324162				5.808	0.17975		0.274258	0.139307	0.170066	0.274112	0.200851	0.206391									5.825	0.290293	0.252604	0.29588	0.161181	0.167706	0.213712	0.197906	0.239144	0.287443	0.250716	0.209113	0.233245
	65.153	0.244444	0.309235	0.346864	0.227492	0.453397	0.399376	0.276482	0.340844	0.356762	0.390202	0.391493	0.253065	0.359521	0.334552				6.972	0.179457		0.273981	0.13925	0.169481	0.272699	0.200446	0.205885									6.989	0.289294	0.251885	0.294997	0.160839	0.167278	0.213822	0.197515	0.238035	0.285167	0.249937	0.208632	0.232491
	66.311	0.249425	0.322721	0.360883	0.234587	0.460211	0.418672	0.288551	0.352103	0.386036	0.391507	0.398335	0.262671	0.370398	0.345854				8.131	0.179706		0.274222	0.139686	0.169565	0.273454	0.200748	0.20623									8.152	0.288883	0.251501	0.29413	0.160502	0.166975	0.213457	0.196836	0.237704	0.283688	0.249418	0.208253	0.231941
	67.475	0.255946	0.330079	0.376404	0.242643	0.466621	0.436321	0.295813	0.363522	0.418094	0.393525	0.403329	0.272507	0.384379	0.35686				9.294	0.179494		0.274318	0.139682	0.16948	0.273487	0.200715	0.206196									9.316	0.289022	0.251538	0.29385	0.16069	0.167182	0.213607	0.196885	0.238037	0.283196	0.249537	0.208394	0.231994
	68.634	0.2649	0.336335	0.39822	0.251963	0.473025	0.452836	0.301727	0.377174	0.437142	0.39741	0.409974	0.284682	0.40271	0.368315				10.463	0.17944		0.274141	0.139563	0.169201	0.274142	0.200422	0.206151									10.48	0.288969	0.250929	0.292922	0.160087	0.166601	0.213769	0.196908	0.237506	0.282074	0.249258	0.208258	0.231571
	69.798	0.271925	0.338873	0.422367	0.259491	0.473374	0.462294	0.304171	0.38933	0.447532	0.397337	0.411031	0.29689	0.421247	0.376605				11.622	0.179501		0.275147	0.139727	0.168968	0.274271	0.200438	0.206342									11.638	0.288774	0.250777	0.291973	0.15989	0.166559	0.213427	0.196955	0.237498	0.28119	0.248964	0.208283	0.231299
	70.961	0.277536	0.342146	0.445496	0.267915	0.475301	0.471842	0.306606	0.407791	0.456308	0.398623	0.412801	0.314622	0.441547	0.386041				12.79	0.17905		0.274616	0.139872	0.168573	0.273618	0.200152	0.20598									12.802	0.288036	0.250391	0.291151	0.159519	0.16634	0.213007	0.196108	0.236878	0.279362	0.248549	0.20765	0.230635
	72.125	0.280986	0.344596	0.459304	0.276244	0.477731	0.478676	0.309418	0.432833	0.464065	0.399885	0.414719	0.335256	0.45692	0.394664				13.954	0.178714		0.274039	0.139848	0.168321	0.272753	0.199861	0.205589									13.966	0.287533	0.250156	0.290291	0.159233	0.166494	0.213134	0.196196	0.236354	0.278051	0.248462	0.207438	0.230304
	73.289	0.283869	0.346479	0.467964	0.284301	0.479386	0.484218	0.311407	0.459832	0.470749	0.401066	0.416756	0.353894	0.466955	0.402067				15.118	0.178598		0.27382	0.139561	0.168086	0.272052	0.199771	0.205315									15.135	0.286886	0.250217	0.289996	0.159152	0.166947	0.21352	0.195913	0.235839	0.277779	0.248425	0.20733	0.230182
	74.447	0.286353	0.347521	0.474375	0.292279	0.480672	0.487948	0.312559	0.479191	0.476346	0.402635	0.417828	0.365475	0.475386	0.407582				16.276	0.179796		0.275638	0.140697	0.169308	0.273653	0.201497	0.206765									16.298	0.286382	0.2499	0.289677	0.15925	0.167026	0.213274	0.195841	0.235805	0.277339	0.248064	0.207176	0.229976
	75.611	0.288198	0.348718	0.480216	0.301022	0.482188	0.491445	0.313623	0.490338	0.480097	0.404106	0.41885	0.373944	0.482761	0.411962				17.435	0.178329		0.273054	0.139487	0.167757	0.271476	0.199915	0.205003									17.457	0.28642	0.249837	0.289662	0.159286	0.167525	0.213374	0.195839	0.235613	0.277189	0.247726	0.207157	0.229966
	76.78	0.29003	0.350464	0.484354	0.31115	0.484282	0.495234	0.314533	0.49861	0.483463	0.405422	0.420829	0.380314	0.489908	0.416046				18.599	0.1781		0.273004	0.13935	0.167358	0.271689	0.19966	0.20486									18.62	0.285047	0.250132	0.28831	0.157811	0.166667	0.211959	0.195524	0.236145	0.276736	0.247464	0.206856	0.229332
	77.938	0.291225	0.351353	0.487623	0.322469	0.486316	0.496871	0.315478	0.503832	0.486478	0.406986	0.422304	0.384982	0.495579	0.419346				19.768	0.177424		0.271507	0.138726	0.166657	0.270828	0.198972	0.204019									19.784	0.285201	0.248563	0.288917	0.158964	0.166331	0.21211	0.194947	0.234333	0.274625	0.247396	0.206441	0.228893
	79.102	0.292609	0.352134	0.490307	0.333908	0.488567	0.499176	0.316343	0.509264	0.489614	0.409064	0.424143	0.389257	0.500974	0.42272				20.926	0.177349		0.270903	0.13875	0.166363	0.270211	0.198911	0.203748									20.948	0.284711	0.248712	0.287925	0.158379	0.166308	0.211456	0.194945	0.234461	0.273543	0.24757	0.20646	0.228588
	80.266	0.292936	0.352659	0.490387	0.3423	0.490346	0.500125	0.316662	0.512616	0.49181	0.410536	0.424449	0.391425	0.504752	0.424693				22.09	0.177093		0.270123	0.138799	0.166174	0.26945	0.198683	0.203387									22.111	0.284451	0.248375	0.287911	0.158115	0.165949	0.211236	0.194762	0.234188	0.272984	0.247313	0.206325	0.228328
	81.43	0.293234	0.353556	0.49182	0.347828	0.491309	0.501269	0.31712	0.515939	0.494665	0.412076	0.426169	0.393414	0.50808	0.426652				23.249	0.176898		0.269838	0.139088	0.1659	0.269205	0.198397	0.203221									23.27	0.284037	0.247677	0.287143	0.157782	0.16565	0.211059	0.194545	0.233329	0.272059	0.246654	0.205716	0.227786
	82.588	0.294079	0.355184	0.492673	0.352956	0.493655	0.5024	0.317392	0.51816	0.497442	0.413565	0.427463	0.395258	0.510611	0.428526				24.417	0.176244		0.268774	0.138656	0.165218	0.268218	0.197861	0.202495									24.434	0.284352	0.247903	0.286582	0.157777	0.165826	0.211215	0.194624	0.232983	0.272111	0.246601	0.205926	0.227809
	83.758	0.29464	0.355776	0.493901	0.3571	0.495239	0.503095	0.317663	0.51906	0.500523	0.415099	0.428633	0.39676	0.513405	0.430069				25.581	0.176182		0.268776	0.138953	0.16486	0.268822	0.197672	0.202544									25.597	0.283874	0.247444	0.285954	0.157554	0.165135	0.211173	0.194246	0.232535	0.270269	0.245814	0.205503	0.227227
	84.927	0.295356	0.356649	0.495154	0.361245	0.497534	0.504165	0.318336	0.520923	0.50353	0.41725	0.430173	0.39787	0.516206	0.431876				26.745	0.174967		0.267669	0.138595	0.164341	0.267451	0.196945	0.201661									26.761	0.284343	0.247345	0.286118	0.157526	0.164716	0.211288	0.194287	0.232725	0.269219	0.245556	0.205667	0.227163
	86.091	0.296617	0.358257	0.496551	0.365546	0.499724	0.50594	0.319111	0.522267	0.506931	0.419713	0.432243	0.399408	0.519036	0.433949				27.908	0.175151		0.267502	0.138894	0.164294	0.268229	0.197447	0.201919									27.93	0.283531	0.24674	0.284912	0.157072	0.164109	0.211104	0.19399	0.231702	0.267638	0.244878	0.205196	0.226443
	87.255	0.297046	0.35894	0.497941	0.36948	0.501408	0.507303	0.319635	0.522178	0.509742	0.421731	0.433097	0.400174	0.521077	0.435366				29.072	0.174846		0.266605	0.1387	0.16365	0.267016	0.196835	0.201275									29.094	0.283936	0.247236	0.284637	0.157797	0.16399	0.211572	0.194318	0.232201	0.267631	0.245273	0.205539	0.226739
	88.424	0.297149	0.359623	0.498661	0.372687	0.502846	0.50824	0.319898	0.523033	0.511775	0.423181	0.435165	0.400766	0.522667	0.436592				30.231	0.174638		0.265899	0.138829	0.163434	0.266628	0.196817	0.201041									30.253	0.283332	0.247255	0.284223	0.157597	0.163365	0.21149	0.194326	0.23188	0.267318	0.244894	0.205363	0.226459
	89.587	0.296926	0.359852	0.499606	0.374761	0.504198	0.508911	0.320005	0.522607	0.513766	0.423941	0.435588	0.400762	0.523639	0.437274				31.394	0.17429		0.265107	0.138543	0.163295	0.265985	0.19658	0.200633									31.416	0.282633	0.246789	0.283548	0.157425	0.162533	0.211114	0.19399	0.231118	0.266624	0.24436	0.204943	0.225916
	90.746	0.297422	0.360822	0.500671	0.376733	0.506004	0.509973	0.320913	0.522752	0.515982	0.425997	0.43742	0.401553	0.525605	0.438604				32.558	0.174142		0.264533	0.138425	0.16307	0.264742	0.196766	0.20028									32.58	0.281937	0.246267	0.283365	0.157024	0.162099	0.210523	0.19398	0.231228	0.266195	0.243729	0.205141	0.22559
	91.909	0.298299	0.361499	0.5015	0.377666	0.507455	0.511628	0.321589	0.523577	0.519335	0.428349	0.439359	0.402215	0.527894	0.440028				33.717	0.172318		0.262197	0.13669	0.162659	0.262011	0.195488	0.198561									33.739	0.281269	0.245678	0.282615	0.156914	0.161151	0.210013	0.193443	0.230222	0.265591	0.243364	0.204734	0.224999
	93.073	0.298742	0.362941	0.503538	0.37837	0.509363	0.513359	0.322299	0.524522	0.522678	0.429852	0.441632	0.403465	0.530137	0.441608				34.886	0.171585		0.260451	0.13649	0.16294	0.261256	0.196236	0.19816									34.902	0.28283	0.240927	0.280359	0.160368	0.154815	0.20861	0.192802	0.231781	0.257845	0.240847	0.203319	0.223137
	94.237	0.299345	0.363448	0.504337	0.378537	0.511284	0.515113	0.32298	0.525129	0.52627	0.432592	0.442748	0.404245	0.532935	0.442997				36.05	0.174153		0.263048	0.140069	0.162209	0.26441	0.196894	0.20013									36.066	0.281853	0.243387	0.282905	0.157554	0.159208	0.209767	0.191842	0.230517	0.263567	0.241043	0.203863	0.224137
	95.401	0.300136	0.365335	0.506818	0.378982	0.513341	0.516953	0.323875	0.526282	0.529343	0.43443	0.444968	0.4054	0.535613	0.444729				37.214	0.17497		0.263548	0.141066	0.162006	0.26508	0.196601	0.200545									37.229	0.279584	0.24443	0.283948	0.154858	0.162185	0.210575	0.191717	0.228233	0.268067	0.240428	0.203677	0.224337
	96.559	0.301777	0.36702	0.50857	0.380153	0.516096	0.519949	0.325148	0.528373	0.534332	0.437836	0.447523	0.407248	0.540133	0.447243				38.383	0.174399		0.263505	0.139907	0.161842	0.264933	0.196217	0.200134									38.398	0.28041	0.24226	0.281944	0.156392	0.158459	0.207575	0.191178	0.227025	0.262596	0.240142	0.202519	0.222773
	97.723	0.302342	0.367491	0.510036	0.380405	0.517763	0.521062	0.32558	0.528881	0.537863	0.439384	0.448475	0.407862	0.542785	0.448456				39.541	0.173414		0.262196	0.138462	0.161853	0.263716	0.19565	0.199215									39.562	0.281476	0.24379	0.283241	0.155565	0.160728	0.207728	0.191113	0.225687	0.264053	0.241347	0.202952	0.223426
	98.887	0.302689	0.368947	0.511651	0.380935	0.519406	0.523481	0.32628	0.530198	0.541735	0.440682	0.450341	0.4094	0.545722	0.450113				40.705	0.172993		0.261615	0.138145	0.161714	0.261963	0.194424	0.198476									40.72	0.282017	0.244043	0.28123	0.155713	0.159799	0.207402	0.192257	0.228324	0.262456	0.241813	0.20346	0.223501
	100.051	0.303892	0.370456	0.513092	0.381907	0.522424	0.525305	0.327525	0.530694	0.547057	0.443892	0.451697	0.411144	0.550021	0.452239				41.869	0.172376		0.2607	0.137694	0.161155	0.261695	0.194467	0.198015									41.884	0.28204	0.244175	0.280962	0.155926	0.15978	0.207221	0.192483	0.228789	0.262495	0.242309	0.203535	0.223611
	101.209	0.303257	0.36956	0.511537	0.380595	0.521253	0.524825	0.326368	0.529611	0.548741	0.443904	0.451155	0.409534	0.550423	0.451597				43.034	0.171738		0.260332	0.137245	0.160739	0.261009	0.194026	0.197515									43.048	0.28219	0.243571	0.281286	0.156348	0.159738	0.206151	0.19218	0.22816	0.261804	0.242353	0.203511	0.22339
	102.374	0.305567	0.372633	0.51594	0.383583	0.527047	0.529531	0.329684	0.533711	0.55741	0.448919	0.455518	0.413557	0.556234	0.456103				44.193	0.171591		0.259749	0.137395	0.160366	0.261874	0.194007	0.197497									44.212	0.282262	0.244081	0.281747	0.155955	0.160381	0.205765	0.192724	0.228272	0.262883	0.242193	0.203773	0.22364
	103.533	0.306385	0.373813	0.517329	0.384483	0.528725	0.53133	0.330431	0.534865	0.562237	0.450784	0.45732	0.414932	0.559203	0.457834				45.357	0.171558		0.259499	0.13744	0.160155	0.261919	0.193612	0.197364									45.376	0.282305	0.244418	0.282534	0.156307	0.160501	0.205533	0.192544	0.228323	0.262724	0.241873	0.204118	0.223744
	104.697	0.307294	0.375451	0.519058	0.385289	0.531065	0.53345	0.331493	0.536196	0.567444	0.452928	0.459143	0.41626	0.562036	0.459777				46.521	0.171665		0.259187	0.137671	0.160279	0.262694	0.193606	0.197517									46.534	0.281888	0.244251	0.282455	0.156321	0.160628	0.205628	0.192583	0.228309	0.262693	0.24195	0.203716	0.223675
	105.855	0.308501	0.377122	0.521039	0.387163	0.533887	0.536144	0.333226	0.537712	0.572818	0.456412	0.461298	0.418207	0.564909	0.462188				47.684	0.171886		0.259132	0.137491	0.160175	0.262244	0.193459	0.197398									47.698	0.281649	0.243945	0.282669	0.156198	0.160603	0.205312	0.192503	0.227453	0.262391	0.241466	0.203658	0.223441
	107.024	0.309619	0.377926	0.52337	0.388477	0.53644	0.538485	0.334365	0.539585	0.57798	0.458703	0.463229	0.419391	0.567946	0.464271				48.848	0.171696		0.259112	0.137396	0.159733	0.262387	0.192929	0.197209									48.862	0.280673	0.243269	0.282226	0.155819	0.160223	0.204441	0.192107	0.226791	0.262143	0.241027	0.202984	0.222882
	108.187	0.310652	0.379133	0.525322	0.389573	0.539121	0.540309	0.335342	0.541445	0.582689	0.461415	0.465331	0.420622	0.571171	0.466317				50.011	0.171456		0.258542	0.137362	0.15958	0.261957	0.192753	0.196942									50.025	0.280644	0.243414	0.282617	0.156345	0.160114	0.204368	0.192242	0.226727	0.262599	0.241335	0.203273	0.223062
	109.346	0.312117	0.380458	0.526392	0.391321	0.541968	0.543021	0.336849	0.542913	0.587378	0.465063	0.466915	0.422716	0.57423	0.468565				51.176	0.171109		0.258014	0.137155	0.15932	0.260841	0.192125	0.196427									51.194	0.28035	0.2432	0.282232	0.156024	0.159909	0.204304	0.192297	0.226911	0.262998	0.241381	0.203323	0.222994
	110.51	0.312425	0.381176	0.527412	0.392036	0.543613	0.544649	0.337516	0.544001	0.589956	0.466114	0.467851	0.422975	0.576014	0.469672				52.334	0.171104		0.257934	0.137182	0.159266	0.260334	0.191954	0.196296									52.357	0.280593	0.243209	0.28229	0.156256	0.160145	0.204623	0.192516	0.226952	0.263297	0.241964	0.203575	0.22322
	111.673	0.313333	0.38186	0.528619	0.392977	0.545095	0.545903	0.337979	0.544859	0.592853	0.468376	0.469579	0.423872	0.577356	0.470974				53.497	0.171074		0.257971	0.137033	0.159128	0.260571	0.191791	0.196261									53.517	0.279981	0.243242	0.281612	0.155638	0.160147	0.204374	0.192524	0.22688	0.262954	0.241507	0.203564	0.222948
	112.837	0.313696	0.382744	0.529056	0.39388	0.546793	0.547449	0.338435	0.544942	0.595383	0.469876	0.470602	0.424391	0.579051	0.472023				54.661	0.170917		0.257482	0.136996	0.158966	0.259919	0.191276	0.195926									54.68	0.27976	0.242982	0.280754	0.155768	0.160131	0.204227	0.192553	0.226694	0.261381	0.240873	0.203306	0.222584
	114.001	0.314761	0.384292	0.530593	0.395465	0.550199	0.549825	0.340199	0.546539	0.598907	0.472457	0.471961	0.425622	0.581369	0.474015				55.825	0.170179		0.256777	0.136369	0.15841	0.258771	0.190574	0.19518									55.844	0.278767	0.242489	0.280288	0.155999	0.159763	0.20389	0.192548	0.226211	0.260763	0.240185	0.203334	0.222203
	115.164	0.315065	0.385143	0.531959	0.396454	0.551676	0.551887	0.341029	0.548694	0.600998	0.473863	0.473914	0.426124	0.58407	0.475452				56.983	0.170624		0.256911	0.136894	0.158629	0.258861	0.190774	0.195449									57.002	0.277424	0.2414	0.278405	0.154945	0.158895	0.203027	0.191711	0.225267	0.25936	0.239383	0.20275	0.221142
	116.328	0.316904	0.387973	0.534332	0.399416	0.55636	0.55513	0.343389	0.550569	0.606185	0.478083	0.476684	0.429259	0.588124	0.478647				58.152	0.170365		0.257107	0.136867	0.158424	0.259947	0.190502	0.195536									58.172	0.277492	0.242194	0.278647	0.155504	0.159227	0.203484	0.192276	0.225373	0.259392	0.239875	0.203127	0.221508
	117.492	0.317537	0.388602	0.533882	0.399671	0.557206	0.556361	0.343828	0.550957	0.607501	0.47954	0.476508	0.429365	0.588301	0.479174				59.316	0.170632		0.257812	0.136929	0.158544	0.260392	0.190649	0.195826									59.336	0.276886	0.24164	0.277418	0.155245	0.158359	0.202951	0.191965	0.22475	0.259151	0.239588	0.202661	0.220965
	118.65	0.318167	0.389974	0.534823	0.401139	0.560462	0.559286	0.345469	0.552408	0.609995	0.480954	0.478347	0.430536	0.590799	0.480951				60.481	0.170293		0.257886	0.136843	0.158386	0.259978	0.190527	0.195652									60.499	0.276859	0.24154	0.276448	0.154967	0.157939	0.2032	0.191896	0.224402	0.258278	0.238852	0.20269	0.220643
	119.813	0.319414	0.391033	0.535524	0.40301	0.562747	0.561046	0.346845	0.553787	0.612896	0.483905	0.48027	0.432051	0.593504	0.482772				61.645	0.169737		0.257903	0.136466	0.158324	0.259085	0.190446	0.195327									61.663	0.276766	0.241271	0.275482	0.15484	0.15748	0.203771	0.191898	0.224217	0.257139	0.238288	0.202572	0.220339
	120.977	0.320845	0.392432	0.53604	0.404387	0.565169	0.56359	0.348439	0.554967	0.615443	0.486634	0.481773	0.433134	0.596171	0.48454				62.804	0.170568		0.258749	0.13674	0.158495	0.258672	0.190745	0.195662									62.827	0.275956	0.240339	0.274515	0.154721	0.156676	0.203941	0.191545	0.2235	0.256593	0.237596	0.202098	0.219771
	122.136	0.321304	0.393788	0.536484	0.406104	0.567178	0.565335	0.348791	0.55584	0.617795	0.48828	0.482459	0.433976	0.596846	0.485706				63.968	0.17016		0.259626	0.136697	0.158204	0.258561	0.190842	0.195682									63.99	0.27524	0.239992	0.274081	0.154496	0.15622	0.203846	0.191437	0.223555	0.256408	0.237436	0.201876	0.219508
	123.304	0.322415	0.394841	0.536935	0.407399	0.569428	0.567541	0.350945	0.556971	0.619635	0.490741	0.484386	0.435366	0.599532	0.487395				65.127	0.17031		0.260059	0.136785	0.1582	0.258741	0.190474	0.195761									65.154	0.274325	0.239336	0.273112	0.154077	0.155927	0.203356	0.190961	0.223136	0.25622	0.237046	0.201472	0.218997
	124.468	0.322902	0.396191	0.538117	0.409174	0.572057	0.569375	0.35252	0.55763	0.621404	0.492186	0.485164	0.435869	0.601423	0.48877				66.295	0.170706		0.261294	0.137155	0.15862	0.259358	0.191079	0.196369									66.313	0.274507	0.239398	0.273453	0.154306	0.156541	0.203893	0.191285	0.223187	0.256661	0.237668	0.201742	0.219331
	125.626	0.324661	0.397582	0.539166	0.41152	0.575197	0.572319	0.354437	0.559352	0.625126	0.496224	0.487176	0.43738	0.605467	0.491201				67.454	0.170242		0.261545	0.136768	0.15818	0.257869	0.19081	0.195902									67.478	0.273529	0.238505	0.27306	0.153907	0.156322	0.203307	0.191057	0.222633	0.256044	0.23677	0.201355	0.218772
	126.79	0.324773	0.398631	0.539901	0.412141	0.57619	0.574656	0.355044	0.559964	0.62584	0.496372	0.487595	0.438041	0.605161	0.49187				68.618	0.170447		0.261784	0.137181	0.158287	0.258459	0.191006	0.196194									68.636	0.27308	0.237994	0.27234	0.153814	0.156398	0.202922	0.190624	0.221836	0.255297	0.235879	0.200972	0.218287
	127.954	0.3261	0.400152	0.541412	0.41389	0.579369	0.577617	0.356876	0.561475	0.62913	0.499858	0.48937	0.439879	0.608375	0.494115				69.781	0.170267		0.261764	0.137459	0.15823	0.258392	0.190973	0.196181									69.795	0.272767	0.237303	0.271404	0.153702	0.156087	0.202754	0.19057	0.221169	0.253645	0.235591	0.200768	0.217796
	129.118	0.327273	0.401812	0.543076	0.415497	0.582808	0.581363	0.358872	0.563276	0.631817	0.501262	0.491231	0.441124	0.610583	0.496153				70.945	0.170316		0.262033	0.137451	0.158111	0.258366	0.191198	0.196246									70.958	0.271834	0.237122	0.270771	0.153462	0.156381	0.202085	0.190549	0.220354	0.252093	0.235032	0.200547	0.217294
	130.276	0.328423	0.402856	0.543631	0.416777	0.585295	0.583845	0.360314	0.564055	0.633939	0.504306	0.49223	0.442498	0.613576	0.497826				72.109	0.1704		0.261903	0.137417	0.158097	0.257737	0.191381	0.196156									72.122	0.271499	0.236714	0.270854	0.153471	0.156592	0.202227	0.190385	0.220159	0.250956	0.235276	0.200633	0.21716
	131.44	0.328706	0.403991	0.543457	0.417209	0.586763	0.585521	0.361941	0.564008	0.634283	0.505673	0.492249	0.442351	0.614733	0.49853				73.273	0.170508		0.261977	0.137453	0.158486	0.258025	0.191511	0.196327									73.291	0.271249	0.2364	0.270674	0.153185	0.156351	0.202382	0.190503	0.220173	0.250407	0.235615	0.200479	0.217038
	132.599	0.32986	0.405835	0.546228	0.419279	0.58974	0.589052	0.363697	0.565367	0.63691	0.508212	0.494333	0.443971	0.617267	0.50075				74.436	0.170247		0.261185	0.137119	0.158096	0.257701	0.191587	0.195989									74.449	0.271179	0.236069	0.270558	0.153134	0.156382	0.202004	0.190201	0.219789	0.249113	0.235662	0.200294	0.216762
	133.762	0.331465	0.407427	0.546948	0.421349	0.592762	0.591188	0.366989	0.567479	0.639241	0.510565	0.495687	0.445276	0.620105	0.502806				75.6	0.170159		0.260484	0.13698	0.158086	0.258036	0.191632	0.195896									75.608	0.270747	0.235827	0.27024	0.153108	0.156551	0.202685	0.190347	0.218931	0.248489	0.234961	0.200225	0.216556
	134.926	0.331972	0.408676	0.548309	0.422448	0.594717	0.594184	0.368264	0.568867	0.64105	0.511954	0.497324	0.446299	0.622185	0.504327				76.758	0.169855		0.260322	0.13694	0.157876	0.257241	0.191818	0.195675									76.777	0.270168	0.235361	0.269035	0.153026	0.156061	0.202279	0.190067	0.218457	0.247678	0.234266	0.199516	0.215992
	136.085	0.333291	0.409896	0.550168	0.424167	0.596942	0.597247	0.371151	0.570333	0.643344	0.514023	0.49838	0.447447	0.62533	0.506286				77.922	0.168869		0.259271	0.136586	0.157173	0.25538	0.190747	0.194671									77.937	0.270034	0.235143	0.269169	0.15348	0.155953	0.202361	0.189987	0.218704	0.247394	0.234059	0.199511	0.215981
	137.25	0.33467	0.411407	0.55144	0.426076	0.599556	0.600983	0.372658	0.571955	0.645507	0.516947	0.499224	0.448924	0.627323	0.508205				79.086	0.169228		0.259843	0.136887	0.157742	0.25562	0.190661	0.194997									79.1	0.269803	0.235142	0.269426	0.153275	0.155605	0.202166	0.189874	0.218107	0.247528	0.23395	0.199312	0.215835
	138.408	0.336314	0.412405	0.553016	0.42802	0.602153	0.603488	0.374118	0.573281	0.647372	0.519455	0.5012	0.450381	0.630453	0.510128				80.249	0.168901		0.259118	0.136765	0.157319	0.255087	0.190363	0.194592									80.264	0.269436	0.234522	0.26988	0.153029	0.155844	0.201862	0.189909	0.217336	0.247643	0.233292	0.199091	0.215622
	139.577	0.337113	0.413373	0.554373	0.428587	0.602711	0.60636	0.375735	0.57423	0.649212	0.520277	0.50248	0.45158	0.631959	0.511384				81.408	0.168865		0.258943	0.136822	0.157245	0.254564	0.190047	0.194414									81.423	0.269403	0.23463	0.270507	0.153019	0.156	0.201808	0.189686	0.217285	0.247596	0.233016	0.19918	0.215648
	140.736	0.338644	0.414497	0.556063	0.429837	0.604936	0.60931	0.377743	0.576031	0.650809	0.522433	0.502967	0.452863	0.63413	0.513097				82.577	0.168852		0.258632	0.137009	0.157086	0.254168	0.18975	0.194249									82.582	0.26784	0.233018	0.269483	0.15183	0.155082	0.200886	0.188737	0.215754	0.247043	0.231746	0.198023	0.214495
	141.904	0.340129	0.415562	0.556816	0.432057	0.606752	0.612704	0.380012	0.577318	0.653119	0.524854	0.505374	0.454042	0.636721	0.515035				83.735	0.168863		0.258327	0.137156	0.157018	0.253472	0.190017	0.194142									83.745	0.269182	0.233832	0.270507	0.152094	0.155794	0.201706	0.189615	0.216238	0.247829	0.232594	0.198835	0.215293
	143.068	0.341295	0.416256	0.558045	0.433242	0.608705	0.614676	0.382997	0.578825	0.654573	0.526826	0.506514	0.455606	0.639548	0.516701				84.905	0.168726		0.257412	0.136845	0.156835	0.252842	0.189877	0.193756									84.909	0.269238	0.233699	0.270657	0.152095	0.155906	0.201733	0.189549	0.21636	0.248293	0.232203	0.19867	0.215309
	144.227	0.343235	0.417077	0.558892	0.434921	0.610582	0.618111	0.385603	0.580845	0.656993	0.529656	0.508247	0.457337	0.642666	0.518782				86.068	0.169062		0.257199	0.136856	0.157144	0.252658	0.189921	0.193807									86.073	0.269541	0.234041	0.270733	0.151974	0.156216	0.201937	0.189796	0.216039	0.249145	0.23261	0.198638	0.215515
	145.39	0.344525	0.417698	0.560277	0.4368	0.612365	0.621054	0.387896	0.582069	0.659393	0.531767	0.509667	0.458517	0.64542	0.520573				87.227	0.168579		0.256247	0.136599	0.156486	0.25152	0.189576	0.193168									87.236	0.269536	0.233782	0.269807	0.151968	0.156454	0.202152	0.189799	0.215776	0.249223	0.23236	0.198641	0.215409
	146.555	0.345107	0.418258	0.56084	0.437482	0.612852	0.623053	0.388968	0.58288	0.659773	0.534035	0.510124	0.459426	0.64686	0.521512				88.39	0.168301		0.255384	0.136451	0.156192	0.249792	0.189056	0.192529									88.4	0.269174	0.233399	0.269656	0.151638	0.155931	0.201715	0.189471	0.21513	0.249429	0.23235	0.198424	0.21512
	147.714	0.345723	0.419384	0.562103	0.438585	0.613545	0.625823	0.390529	0.584487	0.661187	0.534945	0.511448	0.460282	0.648892	0.522841				89.559	0.168274		0.25496	0.136475	0.156305	0.248475	0.189151	0.192273									89.563	0.268835	0.233154	0.268831	0.151456	0.155588	0.201587	0.189361	0.214872	0.24988	0.231934	0.198167	0.214878
	148.873	0.347376	0.420723	0.563236	0.440445	0.615227	0.629043	0.391944	0.585795	0.662804	0.536845	0.512661	0.461842	0.651397	0.524564				90.718	0.168423		0.25531	0.136791	0.15618	0.248928	0.189134	0.192461									90.727	0.268893	0.233501	0.268424	0.151186	0.15554	0.202267	0.189934	0.215275	0.250936	0.232322	0.198675	0.215178
	150.036	0.34879	0.421905	0.565189	0.441962	0.616849	0.631815	0.393033	0.587153	0.665167	0.53859	0.513966	0.462795	0.653303	0.526194				91.881	0.168847		0.255945	0.136749	0.156449	0.249609	0.189219	0.192803									91.892	0.269057	0.23338	0.268164	0.151668	0.155463	0.202457	0.189893	0.215061	0.250554	0.232245	0.198627	0.215143
	151.2	0.350136	0.422346	0.565995	0.442876	0.61734	0.633934	0.393913	0.587983	0.665793	0.541234	0.514245	0.464456	0.655142	0.527338				93.045	0.168726		0.255574	0.136726	0.156565	0.249997	0.189393	0.19283									93.056	0.269744	0.232808	0.268057	0.151703	0.154871	0.202152	0.190079	0.214389	0.250947	0.231938	0.198279	0.214997
	152.364	0.35191	0.423217	0.566613	0.444701	0.61977	0.636447	0.394898	0.589294	0.667594	0.543483	0.515795	0.46631	0.658562	0.529123				94.209	0.168283		0.254809	0.136893	0.156318	0.24931	0.189631	0.192541									94.219	0.269444	0.232498	0.266964	0.151423	0.154742	0.20179	0.189983	0.213989	0.251006	0.231605	0.198297	0.214704
	153.532	0.352257	0.425055	0.568125	0.446118	0.620153	0.639463	0.39562	0.589723	0.668636	0.543971	0.51666	0.466711	0.659195	0.53013				95.372	0.168378		0.255047	0.136897	0.156663	0.249401	0.189589	0.192663									95.383	0.268835	0.232234	0.266548	0.15129	0.154876	0.201522	0.189708	0.21413	0.252047	0.230592	0.198379	0.21456
	154.696	0.35379	0.425543	0.569104	0.447701	0.622231	0.642675	0.396965	0.5921	0.67088	0.546567	0.518246	0.468386	0.66224	0.532033				96.536	0.168518		0.254488	0.136844	0.156472	0.249177	0.189778	0.192546									96.547	0.268752	0.232044	0.26639	0.151762	0.154876	0.20177	0.189499	0.213624	0.252578	0.230391	0.197916	0.214509
	155.858	0.354756	0.427159	0.571426	0.449561	0.624203	0.645092	0.397914	0.593805	0.672973	0.548497	0.519695	0.470214	0.663436	0.533749				97.7	0.168404		0.254262	0.136418	0.156562	0.247987	0.189632	0.192211									97.711	0.268446	0.232063	0.265771	0.151205	0.154823	0.201977	0.189979	0.213623	0.252946	0.230549	0.198206	0.214508
	157.027	0.355831	0.427568	0.572483	0.450841	0.62565	0.647673	0.399465	0.594834	0.674409	0.551167	0.520613	0.471455	0.666012	0.535231				98.863	0.168802		0.254554	0.136553	0.156738	0.248083	0.189983	0.192452									98.869	0.268355	0.231614	0.26538	0.151237	0.15507	0.202661	0.190344	0.2137	0.25363	0.230354	0.198489	0.214621
	158.191	0.356778	0.427852	0.572635	0.452298	0.626729	0.650504	0.401219	0.5964	0.675905	0.552815	0.521323	0.472584	0.669066	0.536624				100.027	0.168911		0.25443	0.136541	0.156843	0.247878	0.19045	0.192509									100.028	0.268524	0.23151	0.266048	0.151105	0.154989	0.203179	0.190593	0.212816	0.254414	0.230064	0.19846	0.2147
	159.355	0.357219	0.428513	0.572804	0.45311	0.627742	0.652549	0.401688	0.597154	0.676317	0.554072	0.522549	0.473068	0.669225	0.537385				101.186	0.168981		0.254856	0.136229	0.15683	0.248369	0.190887	0.192692									101.186	0.268346	0.231448	0.266392	0.151165	0.155193	0.202817	0.190665	0.212938	0.255031	0.230178	0.198918	0.214826
	160.513	0.358423	0.428629	0.573918	0.454533	0.629336	0.655199	0.403098	0.598301	0.677845	0.555956	0.522883	0.474051	0.671889	0.538774				102.355	0.169195		0.256239	0.136524	0.156935	0.24821	0.19114	0.193041									102.345	0.26876	0.231308	0.266426	0.15094	0.155309	0.202953	0.190911	0.212726	0.255303	0.230383	0.198867	0.214899
	161.677	0.359288	0.429274	0.574973	0.455555	0.630315	0.658044	0.404056	0.599944	0.679272	0.55743	0.524435	0.475867	0.674185	0.540203				103.518	0.168985		0.256562	0.136225	0.156741	0.248044	0.190667	0.192871									103.509	0.269207	0.231479	0.266598	0.151432	0.155189	0.202676	0.191083	0.212536	0.25735	0.230829	0.198939	0.215211
	162.841	0.360335	0.430508	0.575822	0.456594	0.63153	0.659915	0.404943	0.600157	0.680461	0.559241	0.524347	0.476819	0.67511	0.541214				104.677	0.168707		0.256082	0.136045	0.156386	0.248017	0.190594	0.192639									104.672	0.269021	0.231307	0.266669	0.151155	0.154961	0.202848	0.191033	0.212466	0.258554	0.23099	0.198932	0.215267
	163.999	0.361394	0.430699	0.575355	0.457554	0.631049	0.661888	0.405461	0.60136	0.680768	0.560444	0.525216	0.477648	0.67649	0.541948				105.846	0.168396		0.256169	0.135931	0.156098	0.248485	0.190612	0.192615									105.836	0.269651	0.23125	0.26742	0.151171	0.154592	0.202162	0.191161	0.212579	0.259684	0.230544	0.198626	0.215349
	165.163	0.362286	0.431581	0.576317	0.458976	0.632621	0.664331	0.40608	0.601999	0.681964	0.561125	0.526066	0.477887	0.677877	0.543008				107.009	0.168503		0.256082	0.136009	0.156182	0.248977	0.190909	0.192777									107	0.269047	0.231079	0.267555	0.151214	0.154274	0.202112	0.190867	0.212438	0.26018	0.229974	0.198199	0.215176
	166.327	0.363349	0.432267	0.577125	0.460111	0.633535	0.667598	0.407585	0.603437	0.683299	0.562713	0.526433	0.479384	0.679766	0.544354				108.173	0.168612		0.256801	0.135941	0.156306	0.249172	0.190833	0.192944									108.164	0.268789	0.231046	0.267487	0.151206	0.154207	0.20225	0.190924	0.212114	0.260581	0.229873	0.198605	0.215189
	167.496	0.364765	0.434105	0.57905	0.462305	0.636228	0.671251	0.40876	0.605651	0.685924	0.565157	0.528861	0.481325	0.682711	0.546623				109.332	0.168767		0.257492	0.136026	0.156201	0.249712	0.190935	0.193189									109.332	0.268963	0.231295	0.26793	0.151268	0.153863	0.202314	0.19139	0.212518	0.260799	0.229875	0.198913	0.215375
	168.654	0.363525	0.432569	0.576884	0.460911	0.633216	0.669725	0.406862	0.602727	0.683524	0.563796	0.526126	0.479666	0.679922	0.544573				110.491	0.168724		0.257808	0.135821	0.156312	0.250326	0.190902	0.193316									110.491	0.268802	0.230564	0.267611	0.150745	0.152735	0.20174	0.190688	0.21167	0.260026	0.229219	0.198311	0.214737
	169.818	0.366474	0.436111	0.580483	0.464379	0.637777	0.676284	0.409695	0.608002	0.68879	0.568768	0.53018	0.483484	0.686028	0.548958				111.654	0.169109		0.257926	0.135826	0.156321	0.25042	0.190561	0.193361									111.655	0.268706	0.230412	0.267251	0.150508	0.152067	0.201651	0.190708	0.211042	0.260177	0.228936	0.19844	0.214536
	170.981	0.367128	0.436462	0.581092	0.465575	0.638279	0.678824	0.409613	0.609259	0.689536	0.56983	0.530569	0.483911	0.687799	0.549837				112.818	0.169341		0.258651	0.135831	0.156576	0.250537	0.190606	0.19359									112.819	0.268634	0.230153	0.26698	0.150263	0.15159	0.201672	0.190848	0.211215	0.259926	0.228666	0.198346	0.21439
	172.15	0.367738	0.43813	0.582677	0.466914	0.640417	0.682389	0.410348	0.61059	0.691199	0.571166	0.531489	0.484822	0.689342	0.551325				113.982	0.169281		0.258476	0.135831	0.156461	0.249571	0.190683	0.193384									113.983	0.267742	0.229807	0.266755	0.150068	0.150704	0.201519	0.190877	0.211024	0.259535	0.228317	0.198231	0.214053
	173.309	0.368768	0.439369	0.582993	0.468536	0.642001	0.68524	0.411229	0.611205	0.692393	0.573442	0.532819	0.486179	0.690706	0.552683				115.145	0.169109		0.258278	0.135852	0.156127	0.24918	0.190544	0.193182									115.147	0.267155	0.229447	0.266081	0.149919	0.150069	0.201339	0.19047	0.210738	0.259532	0.227829	0.197976	0.213687
	174.473	0.369603	0.439881	0.582776	0.46982	0.642929	0.687472	0.41225	0.61269	0.692469	0.575031	0.533496	0.486814	0.692043	0.553636				116.304	0.169008		0.257917	0.135642	0.156147	0.249605	0.189889	0.193035									116.317	0.266584	0.228589	0.2659	0.149827	0.149811	0.201406	0.190205	0.210159	0.259262	0.227231	0.198082	0.213369
	175.63	0.369337	0.440604	0.583251	0.470377	0.643505	0.689697	0.413381	0.61329	0.693087	0.57585	0.533967	0.487259	0.693563	0.554398				117.465	0.169137		0.257679	0.135465	0.156183	0.249749	0.190296	0.193085									117.48	0.266132	0.228147	0.265747	0.149356	0.149708	0.201074	0.189754	0.209425	0.258613	0.226686	0.197583	0.212929
	176.789	0.37103	0.442142	0.584707	0.472664	0.645983	0.693527	0.41469	0.615697	0.694685	0.578336	0.535782	0.488811	0.695321	0.556413				118.633	0.168949		0.258185	0.135134	0.156107	0.249758	0.190169	0.19305									118.644	0.264945	0.227222	0.264693	0.149194	0.149147	0.200443	0.189205	0.209169	0.256217	0.225991	0.197159	0.212126
	177.952	0.371764	0.443118	0.585751	0.473801	0.647506	0.696463	0.416675	0.617517	0.696174	0.580659	0.536348	0.490984	0.697848	0.558047				119.797	0.168763		0.25812	0.135106	0.15613	0.24964	0.190124	0.19298									119.808	0.265787	0.227836	0.265317	0.149795	0.14976	0.201593	0.189963	0.209149	0.257015	0.226484	0.197414	0.212737
	179.116	0.373198	0.444621	0.587207	0.475944	0.648886	0.700481	0.417949	0.619802	0.699206	0.583574	0.538771	0.492185	0.700794	0.560202				120.961	0.168382		0.257949	0.134557	0.155986	0.249381	0.189567	0.192637									120.967	0.265798	0.227897	0.265834	0.149792	0.149748	0.201311	0.190162	0.20914	0.256862	0.225882	0.197694	0.212738
	180.285	0.37375	0.446081	0.588566	0.477648	0.650517	0.704878	0.419529	0.621148	0.700381	0.585887	0.53923	0.493444	0.703485	0.561888				122.119	0.168639		0.257746	0.134895	0.156176	0.249694	0.189895	0.192841									122.126	0.265341	0.227179	0.264861	0.149258	0.149192	0.20078	0.189799	0.20854	0.25547	0.225377	0.197006	0.212073
	181.449	0.375034	0.447394	0.590949	0.479704	0.652254	0.707943	0.419737	0.623107	0.703039	0.588776	0.54143	0.495424	0.705592	0.563876				123.283	0.168809		0.257046	0.13494	0.156332	0.249724	0.189981	0.192805									123.285	0.265967	0.226972	0.264432	0.149563	0.149315	0.200904	0.18987	0.208589	0.253849	0.225093	0.197394	0.211995
	182.612	0.376332	0.448665	0.591887	0.481564	0.654654	0.712124	0.421127	0.625659	0.705439	0.590852	0.54275	0.496909	0.708346	0.56587				124.453	0.168544		0.256792	0.134749	0.156104	0.249706	0.190121	0.192669									124.448	0.267024	0.226863	0.265197	0.149553	0.149729	0.20113	0.19	0.208895	0.252606	0.225309	0.197302	0.212146
	183.776	0.377367	0.449825	0.592676	0.482728	0.65547	0.715464	0.421082	0.62798	0.706776	0.592782	0.543676	0.497868	0.710857	0.567273				125.617	0.168443		0.256425	0.134348	0.156153	0.248818	0.189954	0.192357									125.612	0.267394	0.227332	0.265628	0.149382	0.149824	0.200931	0.190279	0.208889	0.251827	0.225567	0.197715	0.212252
	184.94	0.378505	0.451375	0.593778	0.483911	0.657004	0.718591	0.421598	0.628763	0.708126	0.594628	0.544276	0.49817	0.713536	0.568635				126.775	0.168486		0.256572	0.134446	0.156118	0.24859	0.19	0.192369									126.776	0.268308	0.227065	0.265464	0.149206	0.149526	0.200568	0.189984	0.208896	0.251171	0.225399	0.197351	0.212085
	186.108	0.379765	0.452462	0.594535	0.485664	0.658155	0.722167	0.42214	0.630444	0.709596	0.596022	0.544484	0.499969	0.715409	0.570063				127.939	0.168301		0.256676	0.134808	0.155958	0.248339	0.190149	0.192372									127.939	0.268501	0.226928	0.265576	0.148865	0.149402	0.200165	0.190111	0.208969	0.251002	0.225597	0.197175	0.212026
	187.278	0.380341	0.453484	0.595625	0.486714	0.659724	0.72571	0.422494	0.632056	0.711523	0.597386	0.54521	0.501216	0.717245	0.571441				129.102	0.168232		0.256037	0.134943	0.155988	0.247354	0.189632	0.192031									129.098	0.267571	0.226467	0.265368	0.148669	0.148814	0.200609	0.189842	0.208554	0.250269	0.225042	0.196888	0.211645
	188.447	0.381429	0.454775	0.595681	0.487802	0.661081	0.729209	0.423055	0.632849	0.712174	0.599986	0.545617	0.501582	0.718891	0.572625				130.261	0.168218		0.256079	0.134745	0.155801	0.247345	0.189349	0.191923									130.257	0.267718	0.226539	0.264869	0.14867	0.148524	0.200766	0.190069	0.208662	0.250452	0.224892	0.196836	0.211636
	189.605	0.382329	0.456168	0.596732	0.489206	0.661589	0.732915	0.423797	0.633874	0.714042	0.601748	0.546196	0.503121	0.720931	0.57405				131.425	0.1684		0.255624	0.134653	0.155712	0.246769	0.189152	0.191718									131.425	0.267797	0.226473	0.264915	0.148294	0.148574	0.200663	0.190162	0.208617	0.251297	0.224718	0.196688	0.211654
	190.77	0.383077	0.456866	0.598424	0.490609	0.663079	0.735711	0.424518	0.635261	0.714853	0.602844	0.54714	0.503953	0.722792	0.575317				132.584	0.168236		0.255122	0.134346	0.155665	0.246617	0.189199	0.191531									132.594	0.267783	0.22635	0.264902	0.148506	0.148441	0.201005	0.190146	0.208277	0.25115	0.224641	0.196881	0.211644
	191.928	0.384407	0.457973	0.598519	0.492071	0.663805	0.739449	0.424341	0.636605	0.715943	0.605806	0.548327	0.505353	0.72483	0.576725				133.742	0.167485		0.254344	0.133569	0.154985	0.245337	0.187876	0.190599									133.754	0.267977	0.226055	0.265397	0.148504	0.148424	0.2011	0.190254	0.208108	0.251033	0.224474	0.196912	0.211658
	193.096	0.384864	0.458666	0.598804	0.49322	0.664907	0.741123	0.424744	0.637275	0.716687	0.606639	0.54831	0.506409	0.726146	0.577523				134.906	0.168199		0.255202	0.13423	0.155621	0.246439	0.188739	0.191405									134.918	0.268586	0.22619	0.265604	0.148707	0.148336	0.201212	0.190506	0.207967	0.251582	0.224666	0.196961	0.211847
	194.255	0.385877	0.459837	0.599236	0.494188	0.665667	0.744372	0.425222	0.638277	0.717673	0.608241	0.549215	0.506935	0.727949	0.578668				136.07	0.167708		0.254519	0.133862	0.155284	0.246892	0.188561	0.191137									136.076	0.26886	0.22565	0.264815	0.14822	0.148099	0.201142	0.190353	0.207509	0.250615	0.224258	0.197296	0.211529
	195.424	0.386973	0.461846	0.60063	0.496149	0.666742	0.747693	0.426442	0.639348	0.71987	0.60958	0.550504	0.508754	0.729412	0.580303				137.228	0.167963		0.254463	0.134027	0.155254	0.246949	0.188335	0.191165									137.24	0.268784	0.225457	0.264178	0.148191	0.147724	0.200643	0.190245	0.207193	0.250039	0.224301	0.196878	0.211239
	196.588	0.388625	0.46349	0.602916	0.497829	0.668762	0.752263	0.427205	0.641496	0.722141	0.612852	0.55163	0.51021	0.732567	0.58246				138.392	0.16789		0.254307	0.133751	0.155151	0.247073	0.188339	0.191085									138.398	0.270056	0.226506	0.265813	0.148771	0.148563	0.201659	0.191081	0.208258	0.250911	0.226231	0.198202	0.212368
	197.751	0.39048	0.465108	0.603881	0.499855	0.671206	0.756848	0.428439	0.644062	0.724671	0.61526	0.5542	0.511976	0.736392	0.584798				139.551	0.167821		0.25521	0.133628	0.155004	0.247739	0.18833	0.191289									139.562	0.268585	0.224987	0.264687	0.147771	0.147458	0.200623	0.190272	0.207072	0.249019	0.224721	0.197073	0.211115
	198.921	0.391045	0.465654	0.60526	0.500848	0.671834	0.758824	0.428862	0.645274	0.725611	0.616936	0.554162	0.513466	0.737876	0.585819				140.709	0.168164		0.25648	0.133696	0.155219	0.247927	0.188401	0.191648									140.722	0.268237	0.22489	0.264743	0.147542	0.147585	0.200815	0.190138	0.20699	0.248375	0.224517	0.197306	0.211013
	200.085	0.391883	0.466508	0.606526	0.502128	0.673549	0.762655	0.429407	0.647314	0.727273	0.618775	0.555292	0.51456	0.740699	0.587428				141.873	0.167789		0.257315	0.133204	0.155114	0.247541	0.188233	0.191533									141.88	0.268041	0.224722	0.264739	0.147802	0.147437	0.200596	0.190181	0.207019	0.24795	0.22479	0.196998	0.210934
	201.244	0.392815	0.467728	0.607555	0.504198	0.674828	0.766383	0.431393	0.648504	0.728727	0.619949	0.555862	0.515776	0.741909	0.588894				143.032	0.167789		0.257845	0.133199	0.155136	0.247348	0.188657	0.191662									143.044	0.267843	0.224243	0.264664	0.147666	0.147215	0.200327	0.190202	0.20651	0.247429	0.224344	0.196982	0.210675
	202.402	0.394584	0.468824	0.609128	0.505958	0.676991	0.770086	0.432635	0.650836	0.731278	0.623107	0.558262	0.517808	0.744926	0.591109				144.195	0.167918		0.258532	0.133187	0.155161	0.247392	0.18848	0.191778									144.208	0.268313	0.224198	0.264189	0.147893	0.147368	0.200603	0.190407	0.206594	0.247392	0.22404	0.196914	0.210719
	203.561	0.396002	0.469892	0.609558	0.50789	0.678525	0.773616	0.433013	0.653688	0.732611	0.625924	0.559981	0.519738	0.747217	0.592897				145.365	0.167767		0.258859	0.133247	0.154984	0.246844	0.188096	0.191633									145.372	0.268176	0.224023	0.263873	0.147986	0.148082	0.200541	0.190572	0.206675	0.246607	0.223771	0.196972	0.210662
	204.73	0.39759	0.470891	0.61144	0.509632	0.680176	0.777124	0.434071	0.655629	0.734826	0.627644	0.56107	0.521196	0.749673	0.59469				146.534	0.168135		0.259032	0.133283	0.155189	0.246672	0.18797	0.191714									146.53	0.267935	0.223997	0.263366	0.147925	0.148111	0.200132	0.190506	0.206421	0.24562	0.223534	0.196674	0.210384
	205.898	0.397704	0.471416	0.612063	0.509871	0.680733	0.779332	0.434515	0.655589	0.734757	0.628751	0.56084	0.521369	0.75092	0.59522				147.693	0.168029		0.259855	0.133038	0.155357	0.24672	0.188087	0.191848									147.694	0.26767	0.223527	0.263795	0.147791	0.147501	0.199749	0.190255	0.205884	0.244678	0.22353	0.196645	0.210093
	207.062	0.398377	0.472627	0.614219	0.511168	0.681911	0.782571	0.434519	0.657793	0.736285	0.629736	0.56196	0.522547	0.752921	0.596664				148.851	0.168516		0.260818	0.133176	0.155758	0.246671	0.188332	0.192212									148.858	0.267882	0.223369	0.2634	0.148026	0.147399	0.199504	0.190234	0.20572	0.243595	0.223043	0.196656	0.209893
	208.225	0.400327	0.473191	0.614984	0.512549	0.682398	0.784797	0.436033	0.658951	0.737748	0.632445	0.562793	0.523678	0.754643	0.598041				150.015	0.168472		0.261249	0.133231	0.155858	0.247299	0.188438	0.192425									150.022	0.267806	0.223695	0.263287	0.148495	0.147765	0.199332	0.190421	0.205834	0.242535	0.223971	0.197211	0.210032
	209.389	0.405388	0.4776	0.619568	0.519119	0.690556	0.794053	0.439958	0.665756	0.746099	0.641382	0.567869	0.528428	0.764498	0.604636				151.18	0.168645		0.261952	0.133207	0.156152	0.246625	0.188326	0.192484									151.185	0.267386	0.223187	0.263318	0.148019	0.147218	0.198736	0.19	0.205252	0.241544	0.223404	0.196592	0.209514
	210.553	0.40365	0.477205	0.619181	0.517805	0.689148	0.795879	0.439356	0.66492	0.744535	0.638581	0.566524	0.528003	0.763223	0.603693				152.348	0.168925		0.261929	0.133112	0.156085	0.247681	0.18845	0.192697									152.349	0.267117	0.222966	0.263354	0.147818	0.14703	0.198444	0.19006	0.204896	0.24104	0.22358	0.196886	0.209381
	211.712	0.405258	0.479264	0.620429	0.519268	0.690537	0.798075	0.440119	0.666713	0.745873	0.641973	0.567274	0.53007	0.765113	0.605382				153.517	0.168678		0.261243	0.133022	0.15575	0.246044	0.187902	0.192106									153.507	0.267057	0.223238	0.262536	0.147815	0.147099	0.197895	0.189972	0.204662	0.241093	0.223197	0.196733	0.209209
	212.875	0.40605	0.479952	0.620297	0.520555	0.69117	0.800537	0.441517	0.667545	0.74645	0.64328	0.568003	0.530406	0.767687	0.606419				154.681	0.168775		0.261458	0.133177	0.155649	0.246421	0.188022	0.19225									154.676	0.266515	0.222228	0.262017	0.147319	0.146437	0.197495	0.189712	0.204204	0.240001	0.222543	0.196441	0.208628
	214.045	0.407741	0.481553	0.622333	0.521854	0.692166	0.804283	0.442808	0.669557	0.748938	0.646181	0.569605	0.531681	0.769452	0.608319				155.839	0.168769		0.261179	0.133228	0.155741	0.246959	0.188151	0.192338									155.84	0.266437	0.222034	0.261645	0.147263	0.14636	0.197556	0.189872	0.203767	0.239876	0.221993	0.196435	0.208476
	215.209	0.40799	0.481758	0.623019	0.523132	0.692666	0.80685	0.443438	0.669752	0.749449	0.645787	0.568983	0.532039	0.76996	0.608833				157.003	0.168744		0.261423	0.133246	0.155618	0.248087	0.188097	0.192536									156.999	0.266507	0.222186	0.262349	0.147175	0.146667	0.197935	0.19029	0.203823	0.239307	0.222151	0.196407	0.208618
	216.372	0.409719	0.483032	0.624015	0.524811	0.694639	0.810306	0.444088	0.672023	0.751073	0.649809	0.571308	0.534212	0.772702	0.610903				158.168	0.168733		0.261235	0.133185	0.155981	0.248378	0.188333	0.192641									158.162	0.266134	0.222014	0.26183	0.146743	0.146536	0.197841	0.190159	0.203758	0.238938	0.222043	0.196073	0.20837
	217.531	0.408947	0.484946	0.625595	0.524046	0.693549	0.812202	0.443257	0.67304	0.75077	0.6462	0.571686	0.534549	0.772277	0.610851				159.336	0.169075		0.261532	0.13334	0.156094	0.248549	0.188455	0.192841									159.331	0.265585	0.222069	0.262785	0.146695	0.146644	0.197724	0.190098	0.203617	0.239022	0.222414	0.196059	0.208428
	218.701	0.411869	0.484822	0.624107	0.526516	0.696471	0.813591	0.444762	0.673293	0.75261	0.651863	0.571104	0.535714	0.77699	0.612593				160.495	0.169409		0.262914	0.133383	0.156215	0.248661	0.188466	0.193175									160.49	0.265461	0.22191	0.263271	0.146417	0.146499	0.197196	0.190385	0.203516	0.239078	0.222612	0.195762	0.208373
	219.865	0.413083	0.486758	0.625721	0.528188	0.697339	0.817483	0.445243	0.676112	0.754833	0.652993	0.572666	0.537363	0.778867	0.614358				161.659	0.169579		0.263522	0.133756	0.156531	0.248775	0.188571	0.193456									161.653	0.265723	0.222148	0.263603	0.146492	0.146531	0.197542	0.190514	0.203809	0.239619	0.222749	0.196273	0.208637
	221.033	0.414241	0.488411	0.628042	0.529478	0.699213	0.822146	0.446517	0.677324	0.756428	0.655724	0.574416	0.539073	0.780973	0.616307				162.823	0.169392		0.263237	0.133424	0.156237	0.248423	0.187979	0.193115									162.812	0.26631	0.222153	0.263679	0.146603	0.146552	0.197645	0.190552	0.203388	0.239245	0.222653	0.196519	0.208664
	222.197	0.415427	0.489683	0.629286	0.5312	0.700709	0.825074	0.447415	0.678841	0.758069	0.656848	0.575518	0.540174	0.784279	0.617886				163.987	0.169487		0.262367	0.133326	0.15625	0.247803	0.188051	0.192881									163.981	0.266148	0.222224	0.263299	0.146319	0.146321	0.196898	0.190696	0.203257	0.238219	0.22261	0.196259	0.208387
	223.36	0.417289	0.491047	0.632027	0.534173	0.704121	0.828557	0.449376	0.681978	0.76057	0.659502	0.577459	0.543461	0.786716	0.620483				165.156	0.169532		0.262058	0.133266	0.156309	0.248172	0.187996	0.192889									165.144	0.266164	0.221885	0.262382	0.146093	0.146318	0.196862	0.190518	0.20279	0.238139	0.22198	0.19595	0.208098
	224.524	0.417954	0.490792	0.631796	0.535402	0.706007	0.831448	0.450687	0.681821	0.761228	0.662317	0.578473	0.544532	0.788789	0.621634				166.325	0.16937		0.261485	0.133079	0.156212	0.247921	0.187961	0.192672									166.308	0.265869	0.221548	0.261863	0.145903	0.146092	0.196436	0.190185	0.202456	0.237877	0.22166	0.196221	0.207828
	225.684	0.417734	0.49041	0.630693	0.534529	0.704248	0.831095	0.449941	0.681199	0.76052	0.661569	0.578217	0.544177	0.787951	0.620945				167.488	0.169594		0.26144	0.13324	0.156539	0.247079	0.188405	0.192716									167.472	0.265357	0.22117	0.261369	0.145831	0.145758	0.196128	0.19048	0.202173	0.237576	0.221265	0.196061	0.207561
	226.85	0.420203	0.492626	0.635895	0.536726	0.710405	0.843365	0.452578	0.690427	0.766023	0.66605	0.58266	0.54772	0.804074	0.626827				168.647	0.169652		0.261243	0.133043	0.15631	0.247119	0.188525	0.192649									168.636	0.264654	0.220659	0.260564	0.145595	0.14574	0.196123	0.190178	0.202233	0.236555	0.221239	0.196172	0.207247
	228.019	0.418272	0.49029	0.632717	0.537685	0.705644	0.838663	0.450856	0.688298	0.762552	0.663371	0.581324	0.546784	0.793865	0.623871				169.81	0.169429		0.26143	0.132741	0.156208	0.247406	0.188162	0.192563									169.794	0.264642	0.220921	0.260295	0.145732	0.145795	0.196503	0.190095	0.202091	0.236406	0.221405	0.196064	0.207268
	229.182	0.418254	0.490053	0.638461	0.531679	0.706965	0.842358	0.45032	0.696775	0.769518	0.659675	0.581429	0.547079	0.80105	0.625663				170.975	0.169145		0.261521	0.132612	0.156051	0.246949	0.187745	0.192337									170.958	0.264473	0.220712	0.260427	0.145842	0.145556	0.196584	0.19035	0.202228	0.236117	0.221078	0.196089	0.207223
	230.346	0.418705	0.488842	0.632084	0.544776	0.704983	0.837177	0.449579	0.690357	0.763959	0.652989	0.580521	0.547319	0.798545	0.623834				172.144	0.169211		0.262322	0.13208	0.156044	0.247895	0.187592	0.192524									172.121	0.263927	0.220976	0.260488	0.146045	0.145535	0.196974	0.190568	0.202258	0.235262	0.221057	0.196203	0.207209
	231.504	0.419822	0.489846	0.634346	0.543745	0.704803	0.840162	0.451182	0.691865	0.765479	0.653756	0.58089	0.549095	0.80083	0.625063				173.303	0.169313		0.263039	0.132261	0.156114	0.247618	0.187263	0.192601									173.285	0.263367	0.220642	0.26012	0.145938	0.145193	0.196527	0.19012	0.201719	0.234098	0.220831	0.195986	0.206776
	232.668	0.420777	0.490081	0.6344	0.544942	0.70396	0.838797	0.450551	0.692846	0.766554	0.64829	0.579675	0.5497	0.801043	0.62474				174.466	0.169845		0.263735	0.13255	0.156314	0.247803	0.187339	0.192931									174.449	0.262583	0.220375	0.259681	0.145463	0.145019	0.197026	0.190191	0.201621	0.233274	0.220798	0.195896	0.206539
	233.832	0.421606	0.490885	0.636046	0.546136	0.702856	0.839537	0.451192	0.694406	0.767998	0.639494	0.579924	0.551251	0.801903	0.624864				175.63	0.169547		0.263776	0.132287	0.156453	0.247965	0.187347	0.192896									175.612	0.262153	0.220154	0.259669	0.145283	0.145008	0.196808	0.190121	0.201476	0.233291	0.220385	0.195913	0.206387
	235	0.422371	0.488056	0.636425	0.54675	0.697226	0.829849	0.448518	0.693413	0.766724	0.614497	0.575891	0.551104	0.800058	0.620837				176.794	0.169822		0.26428	0.132664	0.15677	0.247605	0.187392	0.193089									176.771	0.261955	0.219939	0.259191	0.145114	0.145097	0.196854	0.18996	0.201007	0.233067	0.220408	0.196153	0.20625
	236.169	0.423808	0.488737	0.637996	0.549901	0.691783	0.819312	0.448191	0.695761	0.767682	0.581311	0.575359	0.552291	0.800274	0.617877				177.957	0.170708		0.265919	0.133051	0.157415	0.248057	0.188072	0.193871									177.94	0.261947	0.219417	0.258738	0.144832	0.144474	0.196413	0.189957	0.200522	0.232499	0.219993	0.195898	0.205881
	237.333	0.423853	0.49129	0.638523	0.550008	0.692071	0.815858	0.449854	0.695543	0.767223	0.562181	0.577487	0.553751	0.800121	0.616751				179.126	0.170519		0.265697	0.132791	0.157128	0.247599	0.188092	0.193638									179.104	0.261586	0.219174	0.258686	0.14449	0.144376	0.195988	0.189857	0.200551	0.231995	0.219621	0.195666	0.205635
	238.496	0.425024	0.491111	0.638165	0.55108	0.69401	0.815708	0.452664	0.696608	0.767724	0.566822	0.580178	0.555781	0.802088	0.618228				180.295	0.170309		0.264925	0.132577	0.156882	0.247334	0.187915	0.193324									180.262	0.261265	0.218943	0.258319	0.144507	0.144467	0.195935	0.189915	0.200055	0.231661	0.219566	0.195539	0.20547
	239.655	0.426347	0.490554	0.640088	0.553664	0.692917	0.808787	0.452804	0.697856	0.77019	0.547597	0.581892	0.557892	0.804142	0.617287				181.454	0.17041		0.264456	0.132328	0.156847	0.247832	0.188119	0.193332									181.426	0.261051	0.218758	0.257958	0.144367	0.144809	0.196468	0.189939	0.200209	0.231774	0.219655	0.195592	0.205507
	240.819	0.426528	0.49112	0.641321	0.554551	0.69379	0.809264	0.455266	0.698691	0.769431	0.555165	0.584098	0.559061	0.804082	0.618644				182.618	0.170405		0.264254	0.132325	0.157067	0.247445	0.188058	0.193259									182.59	0.260635	0.218744	0.258898	0.144504	0.144686	0.196029	0.190022	0.199918	0.230922	0.219966	0.195593	0.205447
	241.983	0.427506	0.491353	0.642572	0.556272	0.694946	0.809483	0.457142	0.699855	0.771046	0.556444	0.58606	0.560426	0.80556	0.619897				183.788	0.170362		0.264421	0.132472	0.157131	0.247083	0.188375	0.193307									183.748	0.260746	0.218827	0.259521	0.144479	0.144616	0.196179	0.190103	0.200083	0.232882	0.220391	0.195696	0.205775
	243.151	0.428756	0.490854	0.643618	0.558118	0.696691	0.808018	0.458807	0.699464	0.772161	0.556214	0.587513	0.561706	0.807389	0.620716				184.953	0.170115		0.264551	0.132057	0.157031	0.246912	0.187955	0.193104									184.908	0.260513	0.21879	0.260188	0.144493	0.144821	0.196354	0.18983	0.199942	0.235006	0.220587	0.196002	0.206048
	244.316	0.429395	0.491348	0.645011	0.559619	0.698269	0.808069	0.460167	0.700207	0.772535	0.556019	0.589645	0.563194	0.808604	0.621699				186.112	0.170262		0.265285	0.132268	0.157087	0.246665	0.188433	0.193334									186.077	0.260901	0.218971	0.260946	0.144571	0.144585	0.196849	0.190243	0.200171	0.237864	0.220997	0.195828	0.206539
	245.48	0.428328	0.488933	0.642946	0.558214	0.696266	0.805435	0.45978	0.696599	0.770023	0.554225	0.588621	0.561341	0.806244	0.619766				187.27	0.170393		0.265606	0.132384	0.157322	0.246939	0.188896	0.19359									187.236	0.260277	0.218954	0.261389	0.144427	0.144384	0.196356	0.190245	0.200208	0.238862	0.220863	0.195777	0.206522
	246.643	0.430044	0.489315	0.645506	0.560976	0.698786	0.806676	0.461265	0.697279	0.772449	0.554725	0.590588	0.563911	0.808983	0.621577				188.439	0.170624		0.26569	0.132203	0.15724	0.246555	0.189164	0.193579									188.399	0.260006	0.219241	0.260981	0.143955	0.14417	0.196499	0.190055	0.199697	0.240143	0.220184	0.19569	0.20642
	247.802	0.430056	0.488111	0.645471	0.561372	0.698485	0.805847	0.461518	0.696146	0.771666	0.555842	0.592017	0.564274	0.809156	0.621535				189.597	0.170868		0.266559	0.131825	0.157498	0.246507	0.189431	0.193781									189.558	0.259909	0.219468	0.261016	0.144161	0.144214	0.196826	0.190241	0.200427	0.241207	0.219752	0.1956	0.20662
	248.961	0.429904	0.486964	0.645762	0.562658	0.6993	0.804752	0.461832	0.695266	0.771722	0.553943	0.593453	0.564124	0.809616	0.621484				190.761	0.17068		0.266526	0.131819	0.157459	0.246068	0.189202	0.193626									190.721	0.259703	0.219132	0.260706	0.144088	0.143857	0.196843	0.190398	0.20026	0.242058	0.219545	0.19534	0.206539
	250.12	0.430712	0.486107	0.646173	0.563214	0.699589	0.80348	0.462318	0.693329	0.77112	0.553485	0.593874	0.56438	0.809026	0.621293				191.92	0.170994		0.267246	0.131849	0.157692	0.245969	0.189458	0.193868									191.89	0.259419	0.218838	0.259799	0.144006	0.143657	0.197108	0.189966	0.199894	0.243175	0.219492	0.195361	0.206429
	251.278	0.431113	0.485737	0.647027	0.564744	0.700918	0.803098	0.463712	0.691785	0.771704	0.553499	0.595351	0.564985	0.809723	0.6218				193.09	0.171353		0.266808	0.131872	0.157839	0.245714	0.189535	0.193853									193.049	0.258932	0.218564	0.259858	0.143673	0.143828	0.197528	0.190172	0.1996	0.243777	0.219736	0.194912	0.206416
	252.442	0.432134	0.485081	0.648149	0.566603	0.702277	0.803422	0.464118	0.691315	0.771835	0.553477	0.597594	0.565812	0.810992	0.622524				194.258	0.171357		0.266311	0.131605	0.15789	0.245889	0.189514	0.193761									194.212	0.258662	0.218178	0.259223	0.143373	0.143621	0.197282	0.189881	0.198943	0.243379	0.219327	0.194653	0.206048
	253.606	0.432138	0.483236	0.647454	0.566465	0.701886	0.801838	0.464195	0.687462	0.771001	0.553895	0.596922	0.563623	0.810182	0.621561				195.422	0.171575		0.266061	0.131883	0.157818	0.246035	0.189387	0.193793									195.376	0.257992	0.217743	0.25943	0.143006	0.143562	0.197209	0.189534	0.198722	0.243654	0.219275	0.19446	0.205872
	254.764	0.432258	0.482031	0.646786	0.567713	0.701347	0.799529	0.464509	0.684736	0.770541	0.552534	0.59741	0.563668	0.809345	0.620954				196.585	0.171739		0.265995	0.131742	0.157947	0.24621	0.189796	0.193905									196.54	0.258196	0.217683	0.259289	0.143311	0.143791	0.197464	0.18986	0.19879	0.243796	0.219341	0.194823	0.206031
	255.928	0.431559	0.479661	0.645462	0.566009	0.699485	0.795768	0.463189	0.680528	0.766975	0.550551	0.596387	0.56143	0.806673	0.618744				197.754	0.171809		0.265012	0.13141	0.157746	0.24599	0.189432	0.193567									197.705	0.257496	0.21754	0.259317	0.143349	0.144128	0.197412	0.189929	0.19876	0.243544	0.219079	0.194673	0.20593
	257.091	0.431659	0.478087	0.645636	0.567105	0.700382	0.794452	0.463455	0.678164	0.766032	0.550631	0.596457	0.561133	0.806027	0.618401				198.918	0.171892		0.265254	0.131368	0.158015	0.24617	0.189173	0.193645									198.874	0.256883	0.217144	0.258851	0.143073	0.144222	0.197664	0.189647	0.198447	0.243362	0.218789	0.194315	0.205672
	258.255	0.432202	0.476806	0.645646	0.56804	0.700335	0.793257	0.464115	0.674511	0.76605	0.551891	0.598061	0.560482	0.806196	0.618276				200.082	0.171901		0.265349	0.131319	0.15818	0.246101	0.188751	0.1936									200.037	0.256118	0.215753	0.257316	0.142237	0.142956	0.197218	0.188856	0.196949	0.241959	0.217586	0.193584	0.204594
	259.419	0.433206	0.475857	0.646319	0.569239	0.702178	0.793289	0.464331	0.673088	0.766249	0.55042	0.599295	0.560937	0.808145	0.618658				201.245	0.171983		0.265293	0.131597	0.158323	0.245652	0.187857	0.193451									201.201	0.256938	0.216429	0.257383	0.14232	0.143273	0.197585	0.189132	0.197512	0.243406	0.21821	0.193953	0.205104
	260.583	0.43356	0.474716	0.647272	0.57058	0.701947	0.792329	0.464871	0.669482	0.766056	0.54948	0.599874	0.559763	0.806894	0.618217				202.41	0.172017		0.265499	0.131712	0.158068	0.246071	0.18768	0.193508									202.36	0.257326	0.216221	0.257189	0.142268	0.143372	0.198033	0.189657	0.197079	0.244027	0.218349	0.194252	0.205252
	261.746	0.434168	0.472864	0.647707	0.572005	0.7031	0.790167	0.465148	0.666147	0.7663	0.550306	0.600583	0.559338	0.806577	0.618032				203.569	0.171923		0.265639	0.131776	0.158124	0.246209	0.187538	0.193535									203.524	0.256042	0.216162	0.25654	0.142067	0.142698	0.197361	0.189758	0.197182	0.244092	0.217851	0.193935	0.204881
	262.915	0.434353	0.47106	0.647288	0.571913	0.703328	0.788428	0.464778	0.661272	0.764762	0.550058	0.601038	0.55746	0.806541	0.617098				204.727	0.172249		0.266192	0.132113	0.158402	0.246763	0.187872	0.193932									204.693	0.255746	0.215947	0.25667	0.141929	0.1424	0.196612	0.189554	0.196482	0.244059	0.217436	0.193801	0.204603
	264.079	0.434682	0.469308	0.648246	0.572708	0.703857	0.787597	0.46492	0.657745	0.764503	0.548749	0.602037	0.556278	0.805784	0.616647				205.896	0.172538		0.265837	0.132287	0.158815	0.246418	0.187518	0.193902									205.857	0.255325	0.215617	0.257466	0.141815	0.142568	0.196479	0.18934	0.196789	0.243784	0.217233	0.193923	0.204576
	265.237	0.434557	0.466319	0.64725	0.572783	0.703257	0.784495	0.464132	0.654377	0.763671	0.548708	0.60196	0.553664	0.80383	0.615308				207.066	0.172333		0.266096	0.132021	0.158836	0.246742	0.187915	0.193991									207.02	0.254968	0.215417	0.257584	0.142014	0.142277	0.195736	0.189493	0.196333	0.243605	0.217637	0.193534	0.204418
	266.406	0.43483	0.463904	0.645923	0.572621	0.703091	0.781947	0.46322	0.648944	0.762216	0.547243	0.602339	0.551127	0.8026	0.613847				208.225	0.172246		0.265997	0.131808	0.158436	0.246354	0.187747	0.193765									208.184	0.254886	0.21592	0.257148	0.141884	0.142269	0.195426	0.189541	0.19663	0.244374	0.217851	0.193842	0.204525
	267.565	0.434863	0.46159	0.64479	0.572871	0.703463	0.780134	0.463631	0.643806	0.760571	0.546879	0.602078	0.549431	0.800488	0.612661				209.388	0.172096		0.26626	0.131659	0.158451	0.246868	0.187582	0.193819									209.343	0.256087	0.217053	0.258646	0.142366	0.143439	0.196347	0.190192	0.197847	0.245452	0.21885	0.195562	0.205622
	268.729	0.435133	0.459164	0.644889	0.572585	0.702605	0.777745	0.463003	0.639944	0.759699	0.546604	0.602885	0.547322	0.799023	0.611585				210.547	0.17187		0.266672	0.131556	0.158193	0.24638	0.187126	0.193633									210.506	0.254991	0.216237	0.256935	0.141737	0.142975	0.195529	0.189552	0.19678	0.243941	0.217891	0.194045	0.204601
	269.893	0.434814	0.456059	0.643789	0.572105	0.702511	0.77559	0.462136	0.635338	0.758594	0.545783	0.601685	0.545115	0.797402	0.610071				211.715	0.172088		0.267394	0.131859	0.158421	0.246172	0.18718	0.193852									211.671	0.254763	0.215937	0.25692	0.141779	0.142951	0.195323	0.189736	0.196785	0.243389	0.217458	0.194119	0.204469
	271.052	0.433724	0.453928	0.64293	0.572074	0.701841	0.772441	0.461833	0.629691	0.756374	0.543805	0.60183	0.541836	0.793562	0.608144				212.884	0.172408		0.268547	0.131825	0.15854	0.246729	0.187466	0.194252									212.83	0.25386	0.215364	0.256564	0.141673	0.142302	0.194999	0.189735	0.195733	0.242772	0.217124	0.19377	0.203991
	272.221	0.431264	0.447929	0.637468	0.568086	0.696955	0.764942	0.459417	0.621443	0.749663	0.540834	0.598328	0.535635	0.786655	0.602971				214.043	0.172806		0.269121	0.132162	0.158896	0.246726	0.187796	0.194584									213.994	0.254204	0.215721	0.257019	0.141395	0.14256	0.195678	0.190531	0.196946	0.243546	0.217538	0.194562	0.204518
	273.385	0.431696	0.445347	0.637051	0.568757	0.697643	0.763362	0.45945	0.618341	0.749997	0.540979	0.599907	0.534288	0.785742	0.602505				215.202	0.172885		0.269157	0.13202	0.159019	0.247577	0.187519	0.194696									215.158	0.254213	0.215392	0.257436	0.142053	0.142437	0.196064	0.190221	0.196338	0.242895	0.217738	0.193961	0.204432
	274.549	0.429407	0.441188	0.633605	0.565668	0.69428	0.75823	0.457257	0.611165	0.743761	0.538242	0.596154	0.529476	0.780277	0.598362				216.365	0.173011		0.269327	0.132231	0.158983	0.247963	0.187482	0.194833									216.316	0.254214	0.215561	0.258019	0.142176	0.142878	0.196527	0.190373	0.196219	0.242717	0.217922	0.194165	0.204616
	275.713	0.428962	0.438133	0.632325	0.56541	0.694299	0.755238	0.456408	0.607031	0.743259	0.536531	0.596531	0.527945	0.778344	0.596955				217.529	0.172792		0.268854	0.131639	0.158932	0.247652	0.186592	0.19441									217.48	0.253788	0.21498	0.257457	0.142092	0.142624	0.196351	0.190173	0.195726	0.242173	0.217823	0.19408	0.204297
	276.882	0.427978	0.433621	0.629907	0.563763	0.691991	0.751379	0.455525	0.60139	0.739825	0.535192	0.596032	0.523583	0.773598	0.594137				218.693	0.1731		0.268918	0.131582	0.158874	0.247872	0.186634	0.194497									218.639	0.253174	0.214579	0.257003	0.14185	0.14238	0.196114	0.190242	0.195574	0.241338	0.217595	0.194057	0.203992
	278.052	0.427526	0.430774	0.627965	0.56276	0.691446	0.748292	0.454951	0.596743	0.738422	0.534945	0.595535	0.521904	0.770392	0.592435				219.856	0.173215		0.26775	0.130966	0.15861	0.246726	0.186058	0.193887									219.798	0.25348	0.214654	0.256908	0.142083	0.142353	0.195778	0.190295	0.194972	0.240438	0.217932	0.193997	0.203899
	279.211	0.426809	0.428221	0.62661	0.562543	0.691512	0.747228	0.454517	0.593864	0.736444	0.534302	0.594549	0.519091	0.767954	0.591049				221.02	0.173462		0.267884	0.131331	0.158991	0.247011	0.18648	0.194193									220.957	0.253584	0.214788	0.257357	0.142151	0.142702	0.195906	0.190576	0.195453	0.240781	0.218369	0.194185	0.204168
	280.375	0.426083	0.425072	0.624481	0.561122	0.690267	0.743504	0.453246	0.589519	0.734352	0.531708	0.593634	0.516169	0.765424	0.588814				222.184	0.173774		0.268211	0.131706	0.159673	0.24771	0.186744	0.194636									222.12	0.253391	0.214509	0.257761	0.142124	0.142584	0.195941	0.19062	0.195572	0.240082	0.217862	0.194065	0.204047
	281.539	0.425293	0.422069	0.622197	0.55981	0.688791	0.741549	0.452556	0.585994	0.732087	0.533229	0.593772	0.513562	0.762555	0.587189				223.348	0.169647		0.263562	0.129324	0.159486	0.245565	0.185367	0.192159									223.284	0.253374	0.21475	0.25781	0.142305	0.142858	0.1959	0.190943	0.195566	0.239932	0.217661	0.19414	0.204113
	282.697	0.424899	0.420175	0.621652	0.558948	0.687999	0.74005	0.452461	0.583533	0.73193	0.530853	0.594354	0.511616	0.759847	0.586024				224.506	0.172667		0.266017	0.132325	0.158943	0.246712	0.186836	0.193917									224.447	0.253149	0.214689	0.257535	0.142292	0.14277	0.196119	0.190881	0.195868	0.239494	0.217423	0.194434	0.204059
	283.861	0.42451	0.417605	0.620074	0.558356	0.687744	0.736419	0.452009	0.580437	0.729548	0.531685	0.59327	0.509107	0.757029	0.584446				225.67	0.177639		0.270299	0.136612	0.158071	0.247744	0.189017	0.196564									225.617	0.253248	0.21503	0.258336	0.142504	0.143251	0.195992	0.191108	0.195667	0.239501	0.217855	0.194702	0.204291
	285.02	0.423589	0.415256	0.617519	0.556975	0.686113	0.734492	0.450493	0.576963	0.727496	0.529357	0.592833	0.505638	0.754599	0.582409				226.833	0.175358		0.269787	0.132954	0.159832	0.247756	0.188299	0.195664									226.776	0.253614	0.215137	0.258706	0.142432	0.143416	0.196609	0.191586	0.195918	0.239186	0.218252	0.194666	0.204502
	286.183	0.422485	0.413453	0.615956	0.555914	0.685457	0.732133	0.450009	0.574601	0.725581	0.529332	0.592674	0.503602	0.751284	0.58096				227.997	0.176063		0.271047	0.133313	0.160331	0.247792	0.188859	0.196234									227.94	0.253164	0.214984	0.25859	0.142385	0.143198	0.196139	0.191514	0.195497	0.238362	0.217819	0.194661	0.20421
	287.353	0.42194	0.411147	0.614453	0.554819	0.685351	0.73008	0.449831	0.572072	0.724713	0.528701	0.592793	0.500718	0.749482	0.5797				229.156	0.176122		0.271706	0.133239	0.160458	0.24817	0.188886	0.19643									229.103	0.252812	0.214694	0.259032	0.142278	0.143054	0.195586	0.191259	0.195115	0.237358	0.217824	0.194184	0.203927
	288.511	0.421866	0.408504	0.613599	0.554838	0.684842	0.728448	0.449428	0.570484	0.724071	0.528499	0.593972	0.499484	0.747949	0.578922				230.325	0.175989		0.272414	0.133103	0.160728	0.248708	0.188757	0.196616									230.267	0.252872	0.214527	0.259461	0.142073	0.143158	0.196027	0.19137	0.194931	0.236274	0.217252	0.194196	0.203831
	289.675	0.42181	0.406667	0.61224	0.553985	0.68513	0.727811	0.449185	0.568052	0.723091	0.529214	0.593703	0.497084	0.746527	0.578038				231.488	0.176152		0.272327	0.133137	0.160797	0.248677	0.188757	0.196641									231.437	0.252621	0.214353	0.259259	0.142126	0.143186	0.196094	0.191331	0.194876	0.235778	0.216783	0.194169	0.203689
	290.839	0.421374	0.404732	0.61123	0.552817	0.683737	0.726299	0.448015	0.566841	0.722127	0.529151	0.594151	0.494517	0.743999	0.576845				232.652	0.17601		0.271958	0.132927	0.160748	0.248556	0.188973	0.196529									232.6	0.252159	0.214157	0.258536	0.142028	0.142879	0.195888	0.191483	0.19475	0.235622	0.216946	0.19418	0.203512
	292.007	0.420595	0.4032	0.610292	0.55205	0.684276	0.724657	0.447543	0.564964	0.722494	0.528143	0.593199	0.491994	0.742719	0.575856				233.815	0.175787		0.271491	0.132521	0.160303	0.247933	0.18868	0.196119									233.764	0.252131	0.214102	0.257804	0.142139	0.142642	0.19601	0.191558	0.194757	0.235945	0.217081	0.194471	0.203513
	293.166	0.420966	0.40204	0.609869	0.551792	0.684257	0.723969	0.447925	0.564249	0.721295	0.526999	0.59461	0.490749	0.742187	0.575454				234.975	0.175457		0.271436	0.132408	0.160144	0.248447	0.188071	0.195994									234.928	0.251789	0.213839	0.256964	0.141863	0.142768	0.19527	0.191267	0.194233	0.236192	0.216696	0.193959	0.203167
	294.324	0.421031	0.401229	0.60896	0.551021	0.683921	0.723845	0.447491	0.563964	0.721036	0.527251	0.594816	0.488002	0.740143	0.574824				236.138	0.176014		0.27193	0.132391	0.16023	0.248577	0.188194	0.196223									236.086	0.251728	0.213738	0.256471	0.141884	0.142476	0.194951	0.191256	0.193868	0.235525	0.2167	0.194216	0.202983
	295.493	0.420725	0.400419	0.608464	0.551281	0.683784	0.722492	0.446932	0.56411	0.720693	0.526433	0.595466	0.485907	0.739722	0.574341				237.302	0.176245		0.27192	0.13223	0.160291	0.247858	0.188134	0.196113									237.25	0.251244	0.213291	0.255038	0.141631	0.142076	0.194353	0.190818	0.193995	0.234202	0.216219	0.194133	0.202454
	296.657	0.419941	0.398401	0.607165	0.549737	0.683832	0.722137	0.447266	0.562955	0.720438	0.52657	0.595626	0.482779	0.738218	0.573467				238.465	0.176452		0.272072	0.13229	0.160291	0.247369	0.188252	0.196121									238.41	0.250968	0.213568	0.255199	0.141312	0.142343	0.194377	0.190866	0.193651	0.233821	0.216562	0.19394	0.202419
	297.82	0.420465	0.397191	0.606387	0.550126	0.684137	0.721571	0.447306	0.562677	0.720573	0.526445	0.597356	0.4815	0.737786	0.573348				239.629	0.176724		0.272635	0.13251	0.160715	0.247679	0.1885	0.196461									239.578	0.250815	0.21374	0.25451	0.14155	0.142142	0.194328	0.190723	0.193337	0.23228	0.216456	0.193766	0.20215
	298.99	0.4212	0.398066	0.608556	0.551898	0.687562	0.725086	0.448867	0.563619	0.723197	0.529141	0.599759	0.481514	0.740008	0.575267				240.793	0.176934		0.272979	0.132486	0.160849	0.247969	0.188997	0.196702									240.748	0.250628	0.213489	0.254614	0.141307	0.142092	0.194175	0.191143	0.193458	0.230617	0.216579	0.194252	0.202032
	300.149	0.420307	0.395965	0.604702	0.549083	0.684913	0.722552	0.446979	0.560766	0.720508	0.528961	0.597618	0.47789	0.736243	0.572807				241.957	0.17737		0.273378	0.13272	0.161004	0.248232	0.18902	0.196954									241.911	0.250442	0.212915	0.253654	0.141168	0.141503	0.193861	0.190694	0.193224	0.22947	0.216269	0.193691	0.201535
	301.313	0.419542	0.394821	0.603315	0.547939	0.68338	0.72254	0.445661	0.557884	0.717966	0.532265	0.596754	0.476285	0.733461	0.571678				243.115	0.178021		0.273752	0.132748	0.161303	0.248919	0.189148	0.197315									243.074	0.249919	0.212954	0.253173	0.141256	0.141674	0.193509	0.190499	0.192944	0.228381	0.216032	0.193758	0.201282
	302.476	0.418715	0.393709	0.601839	0.546419	0.682405	0.721433	0.444775	0.5564	0.716667	0.530384	0.596479	0.473974	0.732644	0.570449				244.275	0.177139		0.273105	0.132713	0.161211	0.248383	0.188563	0.196852									244.233	0.249876	0.213209	0.253542	0.14136	0.142071	0.193551	0.191127	0.193057	0.227772	0.216307	0.193899	0.201434
	303.635	0.418423	0.393286	0.601399	0.545905	0.681757	0.722816	0.444698	0.554241	0.716036	0.530603	0.597211	0.472855	0.731021	0.570019				245.438	0.177582		0.273255	0.132774	0.161324	0.24958	0.188697	0.197202									245.397	0.249752	0.212958	0.253994	0.141629	0.142217	0.193645	0.191346	0.193323	0.227405	0.216348	0.19414	0.201523
	304.794	0.417744	0.392368	0.600317	0.544259	0.680469	0.722765	0.444114	0.553351	0.714079	0.529728	0.596475	0.47173	0.729828	0.569017				246.602	0.177426		0.273824	0.132639	0.161309	0.249778	0.188628	0.197267									246.556	0.249309	0.212686	0.253439	0.141667	0.142412	0.193577	0.191169	0.192887	0.226728	0.216384	0.194064	0.201302
	305.953	0.417435	0.390488	0.598422	0.543472	0.67944	0.721018	0.443016	0.552591	0.712402	0.527722	0.596141	0.471039	0.728168	0.567796				247.767	0.177346		0.273179	0.132575	0.160995	0.248986	0.188082	0.196861									247.714	0.249464	0.21286	0.252819	0.141887	0.1428	0.193536	0.191266	0.193228	0.226323	0.216637	0.194578	0.2014
	307.116	0.415879	0.388642	0.596939	0.542181	0.677595	0.718666	0.441805	0.550792	0.71053	0.524282	0.594534	0.469668	0.725601	0.565932				248.925	0.177714		0.274042	0.132937	0.161383	0.249865	0.188218	0.19736									248.873	0.248979	0.212753	0.252095	0.141352	0.142653	0.193196	0.191154	0.193366	0.225805	0.216663	0.194299	0.20112
	308.28	0.415312	0.387158	0.594915	0.540361	0.674813	0.71763	0.440729	0.549542	0.707434	0.523607	0.593953	0.468459	0.723878	0.564445				250.094	0.178048		0.2745	0.133268	0.161577	0.249976	0.188443	0.197635									250.036	0.24834	0.212732	0.25199	0.141222	0.142383	0.193014	0.191016	0.192768	0.225027	0.216513	0.194092	0.200827
	309.438	0.415861	0.387366	0.594982	0.540536	0.675501	0.717104	0.441155	0.549933	0.708759	0.524165	0.595962	0.468859	0.724245	0.564956				251.253	0.178252		0.274981	0.133492	0.161353	0.250011	0.188472	0.19776									251.2	0.248298	0.212948	0.25157	0.141523	0.142524	0.193186	0.191364	0.192913	0.224698	0.216297	0.19419	0.200865
	310.602	0.415174	0.385932	0.593356	0.539516	0.673891	0.716717	0.440773	0.549544	0.707152	0.523069	0.59561	0.46721	0.72296	0.563916				252.412	0.178903		0.274975	0.133538	0.161632	0.250463	0.188424	0.197989									252.364	0.248103	0.213037	0.251506	0.141553	0.142255	0.193026	0.191653	0.192931	0.224406	0.21653	0.194103	0.200828
	311.766	0.414436	0.38444	0.591106	0.537616	0.67197	0.714691	0.439941	0.547896	0.704786	0.523938	0.593483	0.465881	0.72023	0.56234				253.58	0.179176		0.275509	0.133621	0.161786	0.250552	0.188522	0.198194									253.534	0.247677	0.212835	0.251247	0.141334	0.142114	0.193253	0.191891	0.192812	0.223789	0.216547	0.194409	0.200719
	312.929	0.413841	0.382674	0.589973	0.536409	0.669397	0.71297	0.438872	0.546605	0.703739	0.519871	0.593092	0.464258	0.718813	0.560809				254.744	0.179797		0.275904	0.133278	0.161599	0.250627	0.188485	0.198282									254.703	0.24773	0.212873	0.251482	0.141798	0.142349	0.193187	0.192236	0.192906	0.22332	0.216612	0.194507	0.200818
	314.098	0.41379	0.381757	0.588166	0.535031	0.668141	0.712947	0.438222	0.546139	0.702648	0.519791	0.593053	0.463512	0.717869	0.560082				255.908	0.179931		0.275678	0.133245	0.16122	0.250612	0.188682	0.198228									255.867	0.248119	0.2134	0.251507	0.142089	0.142421	0.194027	0.192651	0.193086	0.223219	0.217015	0.194865	0.201127
	315.263	0.41461	0.381546	0.589061	0.535574	0.668856	0.714768	0.438901	0.546723	0.703335	0.519528	0.593827	0.463435	0.717691	0.560604				257.071	0.180316		0.275135	0.13337	0.161426	0.25069	0.188731	0.198278									257.026	0.248389	0.214124	0.252036	0.142326	0.142811	0.194214	0.192665	0.193239	0.222713	0.217239	0.195241	0.201363
	316.427	0.41468	0.380812	0.588121	0.534581	0.667621	0.715496	0.438657	0.547248	0.703994	0.519362	0.595372	0.462439	0.718133	0.560501				258.23	0.180792		0.275402	0.133728	0.161702	0.25199	0.189027	0.198773									258.19	0.248355	0.214499	0.251601	0.142284	0.14246	0.194264	0.192831	0.193418	0.222204	0.216938	0.195301	0.201287
	317.585	0.415083	0.380546	0.58796	0.534274	0.667147	0.715895	0.439278	0.547721	0.703854	0.518439	0.594773	0.462045	0.718432	0.560419				259.393	0.181093		0.27569	0.133697	0.161987	0.252219	0.189063	0.198958									259.353	0.248275	0.214672	0.25175	0.142313	0.142111	0.19436	0.19299	0.193539	0.222004	0.216979	0.195491	0.201317
	318.744	0.415293	0.38039	0.586926	0.533776	0.666232	0.714794	0.438638	0.546998	0.704063	0.516805	0.59585	0.461185	0.717481	0.559879				260.557	0.181315		0.275514	0.133716	0.161841	0.252028	0.189093	0.198918									260.517	0.247733	0.214282	0.25089	0.142171	0.142225	0.194194	0.192946	0.193199	0.221577	0.216807	0.19536	0.201035
	319.912	0.411861	0.376581	0.581253	0.528338	0.659082	0.707421	0.435204	0.541695	0.697581	0.513387	0.589274	0.456644	0.710785	0.554547				261.721	0.181426		0.274554	0.133881	0.161736	0.252387	0.188919	0.198817									261.681	0.247085	0.21421	0.250737	0.141499	0.141937	0.193955	0.193099	0.192866	0.221005	0.216343	0.195101	0.200712
	321.076	0.413923	0.377124	0.582454	0.529512	0.66049	0.71069	0.43687	0.54361	0.699309	0.514791	0.592694	0.458585	0.713023	0.55639				262.885	0.181843		0.274553	0.134306	0.162183	0.252894	0.189219	0.199166									262.844	0.247253	0.214133	0.250715	0.141786	0.141856	0.194069	0.193362	0.192727	0.22111	0.216485	0.194921	0.200765
	322.235	0.414663	0.377185	0.581789	0.528848	0.660115	0.711622	0.4375	0.541991	0.699273	0.517142	0.59322	0.457611	0.713329	0.556484				264.048	0.182066		0.27503	0.134448	0.162416	0.252509	0.189275	0.199291									264.008	0.246907	0.214034	0.250662	0.141667	0.142031	0.193676	0.193294	0.192682	0.220953	0.216781	0.195006	0.200699
	323.394	0.414962	0.376957	0.580805	0.528441	0.658636	0.711924	0.436793	0.541869	0.698965	0.517021	0.593998	0.457111	0.714317	0.556292				265.212	0.182246		0.275126	0.134442	0.162278	0.252924	0.189528	0.199424									265.166	0.247017	0.213989	0.251071	0.142001	0.141929	0.193929	0.193685	0.19314	0.220655	0.217095	0.195383	0.2009
	324.553	0.415591	0.377744	0.581407	0.528314	0.659608	0.714748	0.437867	0.541693	0.700217	0.523338	0.59436	0.45661	0.715504	0.557462				266.381	0.182299		0.275214	0.134311	0.162184	0.253587	0.189678	0.199545									266.33	0.246847	0.213933	0.25096	0.141943	0.142111	0.194079	0.19393	0.193118	0.220386	0.217399	0.19529	0.200909
	325.721	0.416252	0.377769	0.580757	0.527954	0.660691	0.717675	0.438747	0.541922	0.700707	0.528127	0.595017	0.456179	0.717483	0.558406				267.544	0.182496		0.27579	0.134348	0.162448	0.253598	0.189968	0.199775									267.494	0.24684	0.214102	0.251107	0.142193	0.14225	0.193984	0.194199	0.192709	0.22054	0.217318	0.195368	0.200964
	326.885	0.417347	0.378185	0.581114	0.527473	0.660649	0.720184	0.439171	0.542469	0.701353	0.530551	0.595816	0.456135	0.717046	0.559038				268.708	0.182991		0.276917	0.134572	0.162914	0.253916	0.190074	0.200231									268.658	0.24629	0.213754	0.250743	0.142115	0.142561	0.194168	0.194224	0.193094	0.220235	0.217352	0.195038	0.20087
	328.053	0.417586	0.377899	0.580465	0.526957	0.660789	0.722565	0.438891	0.542176	0.701727	0.535461	0.596685	0.456439	0.717663	0.559639				269.877	0.183661		0.278026	0.135542	0.163419	0.254364	0.190569	0.20093									269.821	0.246354	0.214091	0.250401	0.142178	0.142959	0.194221	0.194334	0.193013	0.219384	0.217403	0.195501	0.200894
	329.217	0.417926	0.377137	0.579915	0.526127	0.660098	0.723962	0.439182	0.542405	0.701954	0.53674	0.596424	0.455624	0.717638	0.559626				271.041	0.183947		0.278279	0.13555	0.163526	0.255105	0.190305	0.201119									270.98	0.246257	0.214136	0.250361	0.142241	0.143304	0.194417	0.19439	0.192918	0.218674	0.217728	0.195647	0.200916
	330.381	0.417726	0.376132	0.578672	0.524033	0.659216	0.725348	0.438796	0.541581	0.700438	0.538632	0.595834	0.454429	0.718009	0.559142				272.199	0.184115		0.278829	0.135467	0.163557	0.254408	0.19039	0.201128									272.149	0.246329	0.214048	0.250268	0.142226	0.143508	0.194709	0.194631	0.192864	0.21837	0.217654	0.195584	0.200926
	331.544	0.418342	0.375755	0.578135	0.522895	0.658702	0.72546	0.438766	0.540494	0.699554	0.540386	0.595388	0.454413	0.717323	0.558893				273.364	0.184107		0.279429	0.135335	0.163623	0.254237	0.190216	0.201158									273.312	0.245828	0.213885	0.249397	0.141847	0.143761	0.193776	0.194234	0.192321	0.217894	0.2173	0.195282	0.200502
	332.708	0.418937	0.375627	0.57822	0.522748	0.659681	0.727898	0.439563	0.53997	0.700383	0.543346	0.596328	0.454193	0.71883	0.559671				274.523	0.184644		0.279941	0.135218	0.163981	0.254166	0.189849	0.2013									274.476	0.246076	0.214087	0.249596	0.142074	0.143995	0.194395	0.19422	0.192795	0.217582	0.217388	0.195422	0.200694
	333.872	0.418642	0.374981	0.57762	0.520949	0.657987	0.727416	0.438941	0.53677	0.698998	0.546129	0.595312	0.453094	0.717326	0.558782				275.692	0.184811		0.280158	0.135433	0.164013	0.25439	0.190639	0.201574									275.64	0.246063	0.214362	0.249891	0.142387	0.144257	0.194444	0.194437	0.192648	0.217432	0.217621	0.195497	0.200822
	335.036	0.418011	0.373669	0.575763	0.519151	0.656934	0.727541	0.43851	0.533478	0.697	0.547301	0.594478	0.451715	0.715688	0.557634				276.856	0.185136		0.28078	0.135848	0.16414	0.254949	0.190864	0.201953									276.798	0.245909	0.214703	0.249382	0.142152	0.144211	0.19412	0.194897	0.192962	0.217827	0.217904	0.195425	0.200863
	336.194	0.418847	0.372833	0.574636	0.518137	0.655781	0.728719	0.438725	0.533311	0.697082	0.551954	0.595119	0.451028	0.715904	0.557852				278.015	0.185644		0.281445	0.135932	0.164545	0.25527	0.190698	0.202256									277.962	0.245664	0.214158	0.249397	0.142179	0.143757	0.193824	0.194915	0.192671	0.217423	0.217769	0.195563	0.200666
	337.358	0.419167	0.372043	0.573688	0.517119	0.65538	0.731263	0.439523	0.533298	0.696223	0.553133	0.594924	0.450494	0.715716	0.557844				279.184	0.185766		0.281383	0.135974	0.164638	0.25574	0.190739	0.202373									279.121	0.245188	0.213667	0.24915	0.14188	0.143406	0.193254	0.194662	0.1923	0.217438	0.21731	0.195194	0.200314
	338.521	0.419474	0.371489	0.573043	0.516202	0.655028	0.732354	0.438565	0.530878	0.696939	0.555428	0.595559	0.45053	0.715625	0.557778				280.347	0.185913		0.281199	0.135618	0.164395	0.255127	0.190381	0.202105									280.279	0.245095	0.213318	0.249288	0.14221	0.143276	0.193312	0.194656	0.192305	0.217189	0.217172	0.19532	0.200286
	339.686	0.420072	0.371229	0.573771	0.515719	0.656424	0.735222	0.439111	0.528895	0.697835	0.559805	0.596647	0.450218	0.715413	0.558489				281.506	0.18616		0.281506	0.135557	0.164627	0.25632	0.190471	0.20244									281.443	0.244396	0.21301	0.249025	0.142167	0.142868	0.193272	0.194431	0.191968	0.216852	0.216953	0.195066	0.200001
	340.855	0.421038	0.370438	0.572623	0.515185	0.655924	0.73755	0.439277	0.527203	0.698252	0.560552	0.597001	0.448976	0.717143	0.558551				282.675	0.186366		0.282266	0.135537	0.164723	0.255564	0.190479	0.202489									282.602	0.244823	0.213248	0.248899	0.142099	0.14318	0.193114	0.194684	0.191994	0.217241	0.217191	0.195475	0.200177
	342.013	0.421526	0.370112	0.572901	0.513803	0.655623	0.739778	0.439898	0.526634	0.698457	0.563122	0.596994	0.448392	0.716267	0.558731				283.833	0.187025		0.283187	0.13559	0.164981	0.256509	0.190932	0.203037									283.765	0.244957	0.213204	0.248302	0.141983	0.14284	0.192971	0.194599	0.192078	0.216614	0.217215	0.195351	0.20001
	343.178	0.423295	0.369302	0.572556	0.514199	0.657049	0.743099	0.441154	0.528469	0.699141	0.563878	0.59882	0.448579	0.717527	0.559774				284.997	0.187839		0.283712	0.135868	0.165298	0.256519	0.191454	0.203448									284.924	0.246013	0.213075	0.248173	0.142286	0.142592	0.19327	0.195004	0.192243	0.216692	0.217399	0.195853	0.200236
	344.346	0.424146	0.369234	0.5726	0.513335	0.657652	0.745958	0.440803	0.52938	0.699975	0.564932	0.599244	0.448275	0.718153	0.560284				286.161	0.188099		0.284386	0.135995	0.165257	0.257372	0.191928	0.203839									286.088	0.246568	0.212706	0.248019	0.142165	0.141652	0.193187	0.194759	0.192148	0.21571	0.216805	0.195748	0.199952
	345.51	0.425748	0.369233	0.573269	0.514584	0.659625	0.750576	0.442099	0.530847	0.701905	0.568103	0.602052	0.44853	0.719943	0.56204				287.324	0.188752		0.284818	0.13616	0.165464	0.258813	0.191998	0.204334									287.257	0.24645	0.212185	0.246986	0.141941	0.14144	0.193345	0.194234	0.191858	0.21488	0.216249	0.195478	0.19955
	346.673	0.426907	0.368639	0.573258	0.51385	0.660045	0.75439	0.443082	0.530858	0.702379	0.570393	0.603345	0.447739	0.722404	0.562868				288.488	0.189018		0.28493	0.136183	0.16557	0.258489	0.192528	0.204453									288.415	0.246241	0.212186	0.246882	0.142371	0.141195	0.193443	0.194507	0.191841	0.214369	0.216597	0.195472	0.199555
	347.838	0.427758	0.368746	0.573861	0.514148	0.660489	0.75718	0.443369	0.531862	0.703506	0.571976	0.604401	0.447408	0.722754	0.563651				289.651	0.189406		0.285503	0.136504	0.165927	0.258104	0.192662	0.204684									289.579	0.246232	0.212292	0.246021	0.14209	0.141115	0.192902	0.194504	0.1917	0.214627	0.216399	0.195664	0.199413
	349.002	0.428786	0.368809	0.572658	0.513623	0.660592	0.759235	0.443767	0.531654	0.703141	0.572525	0.604731	0.446064	0.723808	0.563799				290.81	0.189173		0.286075	0.136431	0.165922	0.258397	0.193104	0.20485									290.743	0.245973	0.212275	0.245062	0.142616	0.141176	0.192682	0.19456	0.191335	0.214696	0.216259	0.196159	0.199345
	350.161	0.429221	0.367813	0.572268	0.512511	0.66082	0.76248	0.444155	0.530828	0.702691	0.574095	0.604249	0.445304	0.724541	0.563921				291.974	0.189595		0.285776	0.136654	0.16626	0.258821	0.193463	0.205095									291.901	0.245425	0.211401	0.244619	0.142425	0.141125	0.192846	0.19446	0.191527	0.214718	0.216169	0.196047	0.19916
	351.319	0.429636	0.366257	0.571226	0.511834	0.660304	0.764694	0.444292	0.530474	0.702832	0.575373	0.604322	0.444031	0.724451	0.563825				293.139	0.189917		0.28699	0.137097	0.166468	0.259068	0.193269	0.205468									293.065	0.245134	0.21159	0.243912	0.142503	0.140803	0.192591	0.194477	0.191389	0.214189	0.215838	0.195984	0.198946
	352.483	0.430763	0.366522	0.571168	0.511831	0.660548	0.767715	0.44433	0.530324	0.704081	0.575673	0.604911	0.443904	0.725594	0.564413				294.308	0.190824		0.287937	0.137557	0.16699	0.259354	0.193752	0.206069									294.224	0.244825	0.211818	0.244911	0.143031	0.141095	0.192857	0.194857	0.191774	0.21472	0.216068	0.196674	0.19933
	353.652	0.43099	0.365269	0.570456	0.510842	0.659708	0.770049	0.444111	0.528661	0.703818	0.575432	0.604594	0.442121	0.724678	0.563902				295.472	0.190982		0.287379	0.137284	0.166995	0.259389	0.193243	0.205879									295.387	0.24468	0.211691	0.24535	0.142761	0.1405	0.193186	0.19501	0.191248	0.214295	0.216282	0.196943	0.199268
	354.815	0.431017	0.363999	0.569159	0.509439	0.659247	0.772248	0.443967	0.52839	0.702341	0.575893	0.604467	0.441449	0.72482	0.563572				296.636	0.191126		0.287017	0.137196	0.167173	0.259984	0.193324	0.20597									296.546	0.244593	0.212323	0.246328	0.14332	0.140454	0.193217	0.195024	0.191526	0.214167	0.216693	0.196852	0.1995
	355.979	0.430877	0.362883	0.567694	0.508688	0.657682	0.773262	0.443809	0.526691	0.700772	0.575376	0.602701	0.439793	0.723797	0.562617				297.805	0.191424		0.287718	0.13732	0.167251	0.260157	0.193602	0.206246									297.705	0.244036	0.212051	0.246546	0.143744	0.140224	0.193107	0.195692	0.191729	0.214479	0.216706	0.196976	0.199572
	357.143	0.431219	0.362703	0.56687	0.507212	0.657667	0.776974	0.443164	0.527799	0.700849	0.576456	0.604852	0.439828	0.724622	0.563093				298.963	0.192176		0.289513	0.137602	0.167573	0.261074	0.193992	0.206988									298.864	0.243887	0.21221	0.247926	0.144061	0.140505	0.192953	0.196324	0.191715	0.214872	0.216906	0.19748	0.199895
	358.311	0.432137	0.362384	0.566667	0.507488	0.658468	0.77918	0.443988	0.527334	0.701488	0.578991	0.605541	0.439535	0.725092	0.563715				300.132	0.192762		0.290029	0.13828	0.167766	0.261541	0.194416	0.207466									300.029	0.24364	0.212543	0.248426	0.144259	0.140808	0.193409	0.196533	0.192215	0.215544	0.217331	0.197929	0.20024
	359.47	0.432012	0.361662	0.565545	0.505475	0.65727	0.781122	0.443496	0.525912	0.70052	0.579705	0.604333	0.438352	0.724122	0.56304				301.295	0.192926		0.28999	0.138137	0.167529	0.260877	0.194605	0.207344									301.193	0.24375	0.212525	0.248238	0.144092	0.14055	0.193464	0.196871	0.192336	0.215183	0.216995	0.198188	0.200199
	360.629	0.431848	0.360406	0.56301	0.503815	0.655094	0.781347	0.442366	0.524467	0.698368	0.579129	0.604113	0.43672	0.723411	0.561853				302.459	0.193304		0.290254	0.138383	0.167695	0.260789	0.194827	0.207542									302.351	0.243539	0.213035	0.248828	0.144078	0.140878	0.193792	0.197488	0.192287	0.215646	0.217011	0.198544	0.200466
	361.792	0.433823	0.36153	0.563729	0.504945	0.657363	0.78639	0.44369	0.525405	0.699395	0.580958	0.60705	0.437627	0.725779	0.563668				303.618	0.193986		0.290797	0.13839	0.167844	0.261392	0.195139	0.207925									303.515	0.24398	0.21281	0.248719	0.144218	0.140837	0.193947	0.197436	0.192575	0.215817	0.217124	0.198574	0.200549
	362.961	0.4342	0.360483	0.562827	0.503448	0.657169	0.790317	0.443391	0.524444	0.70015	0.581609	0.605403	0.436002	0.725989	0.563495				304.787	0.194444		0.291388	0.138493	0.167979	0.261445	0.195375	0.208187									304.679	0.243979	0.212404	0.248461	0.144128	0.140757	0.193758	0.197632	0.192511	0.215358	0.216691	0.198658	0.200394
	364.125	0.434764	0.35895	0.560785	0.502653	0.656751	0.791207	0.444113	0.524412	0.699838	0.58025	0.606406	0.435337	0.725856	0.563178				305.951	0.19492		0.291446	0.138817	0.16813	0.262711	0.195496	0.208587									305.843	0.243694	0.212169	0.247923	0.14371	0.140733	0.193902	0.197254	0.192501	0.215513	0.216549	0.19813	0.200189
	365.284	0.437076	0.360101	0.562023	0.503704	0.659681	0.797113	0.445484	0.525475	0.701771	0.584348	0.609438	0.436098	0.729137	0.565496				307.12	0.195527		0.291533	0.13926	0.168508	0.263098	0.195635	0.208927									307.002	0.243375	0.212379	0.24788	0.143468	0.140981	0.194115	0.197289	0.192521	0.215734	0.216611	0.198365	0.200247
	366.446	0.435758	0.357615	0.558151	0.500268	0.656822	0.795194	0.443501	0.522478	0.697733	0.582233	0.606057	0.433209	0.725704	0.562671				308.278	0.195991		0.292073	0.139758	0.168694	0.26348	0.195753	0.209291									308.161	0.243236	0.212821	0.248186	0.143095	0.141254	0.194141	0.197384	0.19295	0.215811	0.217113	0.198335	0.200393
	367.605	0.436593	0.35761	0.55729	0.500115	0.656324	0.796868	0.44363	0.520645	0.698049	0.581565	0.605517	0.432359	0.725647	0.562478				309.442	0.196528		0.292232	0.13989	0.169102	0.263963	0.195853	0.209595									309.33	0.242494	0.2125	0.247955	0.142356	0.141047	0.194326	0.197506	0.192912	0.215381	0.216996	0.197804	0.200116
	368.764	0.436882	0.356606	0.55611	0.498768	0.655567	0.798594	0.44379	0.51892	0.696858	0.583364	0.605615	0.430981	0.725408	0.562113				310.606	0.196946		0.293164	0.139957	0.16899	0.264085	0.196289	0.209905									310.489	0.242962	0.21268	0.247543	0.142476	0.141268	0.194351	0.197889	0.192445	0.215689	0.216792	0.197741	0.200167
	369.933	0.437986	0.356156	0.556045	0.499122	0.656419	0.80231	0.444138	0.517554	0.697132	0.583837	0.60731	0.429541	0.726933	0.562653				311.77	0.197248		0.293008	0.140197	0.169329	0.263882	0.196653	0.210053									311.653	0.242579	0.212364	0.247037	0.142493	0.140935	0.193977	0.197531	0.192508	0.215404	0.216864	0.197263	0.199905
	371.097	0.438229	0.355729	0.554994	0.498346	0.656667	0.804289	0.444565	0.516828	0.697074	0.583774	0.606681	0.4286	0.726565	0.562488				312.933	0.197464		0.292964	0.140338	0.169433	0.264191	0.196809	0.2102									312.822	0.242693	0.212548	0.24722	0.142331	0.141091	0.194163	0.197976	0.192877	0.215453	0.217125	0.197295	0.20007
																			314.092	0.198006		0.292816	0.140611	0.16958	0.264634	0.197191	0.210473									313.981	0.241966	0.212064	0.247065	0.142084	0.141027	0.193465	0.197722	0.192108	0.214798	0.216808	0.196683	0.199617
	ML1-SA1																		315.251	0.19854		0.293412	0.140603	0.169637	0.263953	0.197245	0.210565									315.144	0.240936	0.210933	0.245655	0.141552	0.140582	0.192393	0.196577	0.191174	0.213928	0.216166	0.195966	0.198715
	Axis [s]	ROI.01 []	ROI.02 []	ROI.03 []	ROI.04 []	ROI.05 []	ROI.06 []	ROI.07 []	ROI.08 []	ROI.09 []	ROI.10 []	ROI.11 []	ROI.12 []	Mean					316.414	0.198967		0.294247	0.140778	0.169804	0.264296	0.197306	0.2109									316.303	0.24186	0.211896	0.246763	0.141739	0.140868	0.193475	0.197483	0.191898	0.214717	0.217051	0.19657	0.199484
	0	0.275453	0.223184	0.194235	0.187406	0.287819	0.178945	0.242847	0.22186	0.183326	0.22397	0.127662	0.136733	0.206953					317.573	0.199268		0.294733	0.140958	0.170072	0.264179	0.197334	0.211091									317.472	0.24127	0.211783	0.246307	0.141698	0.140977	0.193154	0.197363	0.191721	0.214453	0.217015	0.196412	0.199287
	1.159	0.274579	0.223023	0.193844	0.187145	0.284347	0.178624	0.242129	0.221007	0.183174	0.22383	0.127475	0.1368	0.206331					318.737	0.199982		0.294167	0.141071	0.169868	0.263866	0.197355	0.211051									318.635	0.241013	0.211676	0.245901	0.141755	0.140947	0.193212	0.197511	0.191763	0.214208	0.216403	0.196539	0.199175
	2.317	0.273646	0.222855	0.193515	0.186782	0.282705	0.178419	0.241455	0.220505	0.181994	0.223165	0.127043	0.13682	0.205742					319.895	0.19989		0.294668	0.14099	0.170128	0.263703	0.197322	0.211117									319.799	0.241262	0.211517	0.245951	0.141712	0.140943	0.193622	0.19768	0.192108	0.213744	0.216242	0.196518	0.199209
	3.476	0.272964	0.223165	0.193772	0.186883	0.281817	0.179166	0.242593	0.220239	0.181469	0.223849	0.127531	0.137588	0.20592					321.059	0.200494		0.294991	0.141144	0.170414	0.263914	0.197698	0.211442									320.958	0.241248	0.211355	0.245435	0.141895	0.140976	0.193529	0.19796	0.192036	0.214261	0.216304	0.196257	0.199205
	4.645	0.271673	0.223045	0.19344	0.186457	0.279955	0.179334	0.242135	0.219313	0.181401	0.223751	0.126907	0.137496	0.205409					322.223	0.200929		0.295849	0.141083	0.170258	0.263248	0.19771	0.211513									322.121	0.241229	0.211355	0.244881	0.141971	0.140986	0.193696	0.197979	0.192148	0.21398	0.216935	0.196738	0.199263
	5.809	0.270605	0.222842	0.19315	0.18596	0.278307	0.179336	0.241333	0.218671	0.181346	0.223297	0.126468	0.137313	0.204886					323.381	0.20148		0.296359	0.140958	0.170333	0.263827	0.197318	0.211712									323.29	0.240783	0.210998	0.244435	0.141795	0.140686	0.193654	0.19796	0.192152	0.213256	0.21621	0.19627	0.198927
	6.967	0.269691	0.222599	0.192941	0.185758	0.277133	0.179637	0.241859	0.218247	0.180317	0.223234	0.126583	0.137875	0.204656					324.55	0.201346		0.296767	0.14119	0.170447	0.263768	0.197418	0.211823									324.458	0.240759	0.210685	0.244278	0.141777	0.140478	0.193418	0.197808	0.191958	0.213528	0.215835	0.19627	0.198799
	8.131	0.268618	0.222376	0.192711	0.185428	0.275872	0.179321	0.241672	0.217641	0.179945	0.223139	0.126681	0.137875	0.204273					325.709	0.201922		0.297246	0.141541	0.170605	0.264128	0.197437	0.212146									325.627	0.240453	0.210967	0.244109	0.141731	0.140608	0.193764	0.198346	0.192206	0.214081	0.215946	0.196284	0.198954
	9.295	0.267264	0.221981	0.192807	0.184933	0.274259	0.178864	0.241777	0.216929	0.180263	0.222823	0.126455	0.137457	0.203818					326.872	0.20292		0.29806	0.141689	0.171166	0.264263	0.197459	0.212593									326.791	0.240629	0.211245	0.244229	0.141735	0.14019	0.194118	0.198196	0.192557	0.213985	0.216301	0.196376	0.199051
	10.459	0.265976	0.221608	0.192588	0.184341	0.272817	0.178515	0.241595	0.216234	0.17984	0.222271	0.126255	0.137591	0.203302					328.036	0.202345		0.297144	0.141338	0.170412	0.262882	0.197212	0.211889									327.955	0.240561	0.211352	0.245038	0.142091	0.140069	0.194571	0.198871	0.19259	0.214051	0.216603	0.196644	0.199313
	11.617	0.26484	0.221374	0.192382	0.184233	0.271356	0.1781	0.241493	0.215785	0.179176	0.221799	0.125962	0.137482	0.202832					329.2	0.203609		0.298454	0.142028	0.17117	0.264119	0.197545	0.212821									329.113	0.240706	0.21143	0.245112	0.142221	0.140035	0.19466	0.198863	0.1931	0.214242	0.217435	0.19669	0.199499
	12.776	0.264096	0.221408	0.192262	0.184092	0.270301	0.177992	0.241658	0.215471	0.179725	0.221811	0.125971	0.137422	0.202684					330.364	0.204719		0.299599	0.142296	0.171884	0.265075	0.198176	0.213625									330.277	0.241121	0.21169	0.246071	0.142613	0.139921	0.19519	0.199645	0.193211	0.214445	0.217962	0.197277	0.199922
	13.935	0.264268	0.220741	0.191885	0.183513	0.270411	0.177422	0.24047	0.215199	0.178395	0.220843	0.125512	0.136973	0.202136					331.529	0.204874		0.299392	0.142289	0.171737	0.265619	0.198276	0.213698									331.441	0.24064	0.211313	0.245608	0.142261	0.139476	0.194743	0.199255	0.192938	0.213885	0.217432	0.196928	0.199498
	15.098	0.263077	0.220758	0.191961	0.183262	0.269	0.177209	0.240386	0.214815	0.177428	0.220643	0.125913	0.137133	0.201799					332.692	0.205826		0.299731	0.142791	0.171967	0.265052	0.198648	0.214003									332.61	0.240398	0.211356	0.245558	0.141981	0.139372	0.194855	0.199308	0.192651	0.2146	0.216949	0.196882	0.199446
	16.262	0.261734	0.220383	0.191304	0.182544	0.267482	0.176809	0.238995	0.213936	0.176426	0.219133	0.125524	0.136709	0.200915					333.862	0.206294		0.299706	0.142679	0.171903	0.265163	0.198879	0.214104									333.774	0.240234	0.211396	0.245391	0.14237	0.139276	0.19521	0.200121	0.192374	0.214341	0.216953	0.196799	0.199497
	17.42	0.260758	0.22038	0.191572	0.182304	0.266277	0.176949	0.238723	0.213683	0.175353	0.219016	0.125656	0.136823	0.200624					335.026	0.206761		0.298985	0.142602	0.171793	0.265608	0.198412	0.214027									334.938	0.241529	0.212412	0.246988	0.143162	0.140059	0.196386	0.201136	0.193591	0.215659	0.217587	0.198225	0.200612
	18.589	0.259638	0.219957	0.191303	0.181736	0.264745	0.176904	0.238373	0.213038	0.174311	0.218156	0.125207	0.136537	0.199992					336.189	0.207143		0.29953	0.142673	0.17198	0.265719	0.199232	0.214379									336.097	0.240945	0.21191	0.246373	0.142589	0.139961	0.196762	0.200805	0.193306	0.21518	0.217194	0.19774	0.200251
	19.748	0.258509	0.219494	0.190893	0.181476	0.263438	0.176571	0.237521	0.212401	0.173512	0.217489	0.125193	0.136219	0.199393					337.359	0.2072		0.300232	0.142405	0.172153	0.265381	0.198976	0.214391									337.266	0.24084	0.212218	0.246662	0.142679	0.14004	0.197042	0.201002	0.193501	0.215228	0.217347	0.198097	0.200423
	20.911	0.257479	0.219278	0.190605	0.180786	0.261921	0.176329	0.236792	0.212115	0.173286	0.217287	0.125125	0.135744	0.198895					338.517	0.207937		0.300173	0.142781	0.172193	0.26434	0.199356	0.214463									338.435	0.240363	0.211952	0.246217	0.142543	0.139998	0.197176	0.200583	0.193582	0.215599	0.217332	0.197787	0.200285
	22.075	0.256193	0.218477	0.190176	0.180243	0.260707	0.175967	0.236031	0.211769	0.171664	0.216476	0.124562	0.135583	0.198154					339.686	0.207859		0.300807	0.142847	0.172186	0.264783	0.199235	0.214619									339.598	0.240124	0.211605	0.245927	0.142147	0.140122	0.197241	0.200705	0.192951	0.215618	0.216503	0.197717	0.20006
	23.239	0.255129	0.217677	0.189495	0.179474	0.259264	0.175379	0.23479	0.211082	0.170696	0.215387	0.124009	0.134514	0.197241					340.845	0.208336		0.301322	0.143156	0.17216	0.264764	0.199583	0.214887									340.762	0.239986	0.211787	0.246446	0.142604	0.140106	0.197749	0.200799	0.193006	0.216372	0.216243	0.197791	0.200262
	24.403	0.254275	0.21727	0.189328	0.179391	0.25844	0.17524	0.234879	0.210578	0.169334	0.215948	0.124569	0.135499	0.197063					342.004	0.208921		0.301879	0.143375	0.172409	0.265777	0.199364	0.215288									341.921	0.240293	0.212002	0.247545	0.142899	0.140259	0.197732	0.201532	0.193522	0.216719	0.217129	0.197966	0.200691
	25.561	0.252628	0.216949	0.188587	0.178929	0.256993	0.174676	0.233932	0.209562	0.168225	0.215045	0.124236	0.135439	0.196267					343.167	0.209731		0.302621	0.143604	0.172988	0.265879	0.199185	0.215668									343.085	0.240448	0.212149	0.247545	0.143057	0.140166	0.198506	0.202028	0.193786	0.216777	0.216781	0.198284	0.200866
	26.725	0.251807	0.216462	0.188612	0.178472	0.255897	0.174103	0.23346	0.209202	0.167085	0.214871	0.123722	0.134798	0.195708					344.336	0.210147		0.303452	0.143729	0.173176	0.266069	0.199006	0.21593									344.248	0.24087	0.212372	0.247769	0.143537	0.140421	0.198693	0.202059	0.193728	0.217113	0.217098	0.198806	0.201133
	27.889	0.250841	0.215987	0.188388	0.177975	0.254732	0.173816	0.233186	0.208513	0.165283	0.214111	0.12345	0.134866	0.195096					345.5	0.210562		0.30435	0.143693	0.17293	0.266224	0.199079	0.21614									345.413	0.241248	0.212417	0.248445	0.143458	0.1408	0.198748	0.202602	0.194094	0.21712	0.21724	0.198748	0.201356
	29.053	0.24966	0.215198	0.187786	0.177387	0.25337	0.173372	0.232622	0.20774	0.164847	0.213013	0.122746	0.134466	0.194351					346.663	0.210883		0.304482	0.143516	0.173385	0.266465	0.199149	0.216313									346.577	0.241137	0.212613	0.248494	0.143512	0.140509	0.199254	0.202649	0.194077	0.216949	0.217886	0.198714	0.201436
	30.216	0.248654	0.214938	0.187797	0.176943	0.252224	0.173315	0.232988	0.207208	0.164549	0.21234	0.122373	0.13414	0.193956					347.822	0.211668		0.305843	0.143254	0.173416	0.26731	0.199587	0.216846									347.746	0.241062	0.212615	0.248606	0.143327	0.140608	0.199612	0.20283	0.194002	0.216597	0.217355	0.198899	0.20141
	31.38	0.247801	0.214723	0.187763	0.17697	0.251079	0.173201	0.233461	0.206966	0.164093	0.212154	0.122543	0.1341	0.193738					348.981	0.212356		0.306595	0.143407	0.173834	0.26747	0.199946	0.217268									348.905	0.240845	0.21239	0.248506	0.143552	0.140562	0.199687	0.202382	0.194099	0.216028	0.21737	0.19842	0.201258
	32.543	0.24687	0.214674	0.187761	0.176972	0.24999	0.17303	0.233622	0.206824	0.163755	0.211893	0.122467	0.134053	0.193493					350.144	0.213069		0.307125	0.144187	0.173948	0.268276	0.200561	0.217861									350.069	0.240173	0.212005	0.248581	0.143225	0.140101	0.199741	0.20257	0.193966	0.216202	0.217048	0.198499	0.201101
	33.707	0.245489	0.214271	0.187389	0.176615	0.248561	0.17305	0.234064	0.20637	0.163086	0.211803	0.121999	0.134139	0.19307					351.303	0.213521		0.307599	0.144254	0.174278	0.269133	0.200643	0.218238									351.228	0.239992	0.212032	0.248631	0.143497	0.140293	0.199563	0.202421	0.193973	0.216173	0.216937	0.198602	0.201101
	34.871	0.24471	0.214169	0.187373	0.175388	0.247507	0.172745	0.233824	0.206001	0.162667	0.21043	0.121391	0.133308	0.19246					352.472	0.214222		0.308688	0.143973	0.174753	0.270012	0.200834	0.218747									352.391	0.239831	0.212169	0.249311	0.14329	0.140485	0.200126	0.202525	0.193611	0.21648	0.216639	0.198487	0.201178
	36.029	0.244289	0.214224	0.187464	0.176003	0.248048	0.172814	0.23485	0.20611	0.162686	0.211643	0.121629	0.133648	0.192784					353.63	0.21447		0.309061	0.143764	0.174719	0.270349	0.201605	0.218995									353.555	0.239186	0.211679	0.249309	0.14281	0.14044	0.199509	0.201856	0.193267	0.216636	0.216403	0.19827	0.200851
	37.193	0.243898	0.213707	0.187104	0.175861	0.247996	0.17234	0.23516	0.205515	0.161878	0.211374	0.121423	0.134084	0.192528					354.794	0.215202		0.309319	0.14429	0.174854	0.270206	0.201663	0.219256									354.713	0.239567	0.211197	0.249399	0.142965	0.140279	0.19923	0.201827	0.193257	0.215578	0.216272	0.198053	0.200693
	38.357	0.243076	0.212309	0.186089	0.175197	0.247312	0.171466	0.233278	0.204395	0.161166	0.210992	0.121001	0.133519	0.19165					355.958	0.214966		0.308681	0.143883	0.174871	0.268799	0.201109	0.218718									355.882	0.239595	0.211377	0.249283	0.142669	0.140317	0.199732	0.201877	0.19343	0.216029	0.215922	0.198207	0.200767
	39.52	0.243173	0.212488	0.186174	0.175283	0.247057	0.171678	0.233007	0.204597	0.162143	0.211072	0.121071	0.133661	0.191784					357.122	0.215687		0.3088	0.14421	0.17521	0.268754	0.201404	0.219011									357.041	0.239626	0.211363	0.249241	0.14276	0.140136	0.199619	0.201963	0.193158	0.215181	0.216083	0.19803	0.200651
	40.684	0.243703	0.208418	0.182325	0.171571	0.248121	0.169277	0.228497	0.201916	0.161255	0.205668	0.118738	0.130611	0.189175					358.281	0.216281		0.308471	0.144088	0.175535	0.268393	0.201814	0.219097									358.204	0.239986	0.2119	0.249918	0.143117	0.140688	0.199975	0.20222	0.193791	0.215484	0.216795	0.198529	0.201128
	41.848	0.246248	0.212237	0.185764	0.175119	0.250839	0.172385	0.233597	0.205272	0.165329	0.210139	0.121138	0.133811	0.192657					359.445	0.216213		0.307727	0.143862	0.175115	0.267474	0.201398	0.218632									359.368	0.239932	0.211778	0.249378	0.143016	0.140318	0.199761	0.202883	0.193291	0.215467	0.216744	0.198462	0.201003
	43.012	0.244893	0.212258	0.185155	0.174509	0.249335	0.173094	0.2343	0.204487	0.163653	0.210405	0.12071	0.133067	0.192156					360.608	0.216802		0.308045	0.14419	0.17511	0.267003	0.201585	0.218789									360.532	0.240197	0.212211	0.25019	0.143107	0.140729	0.200471	0.203195	0.193819	0.215689	0.216856	0.198547	0.201364
	44.175	0.244846	0.212826	0.18541	0.17493	0.248835	0.174042	0.23503	0.204952	0.162022	0.211763	0.120899	0.133426	0.192415					361.772	0.216829		0.308254	0.143937	0.174973	0.266508	0.201093	0.218599									361.701	0.239867	0.211952	0.250126	0.142837	0.140293	0.20006	0.203617	0.193779	0.215061	0.216367	0.198643	0.201146
	45.339	0.245227	0.212835	0.18557	0.175015	0.248786	0.174916	0.235438	0.204919	0.160717	0.212545	0.120826	0.133859	0.192554					362.931	0.216974		0.308345	0.143886	0.175301	0.266159	0.201128	0.218632									362.864	0.24013	0.212136	0.249691	0.143393	0.140416	0.19978	0.203436	0.193712	0.215135	0.216408	0.198774	0.201183
	46.503	0.245768	0.212777	0.185503	0.175195	0.249084	0.1753	0.235634	0.204662	0.160272	0.213589	0.120755	0.133527	0.192672					364.09	0.216796		0.30745	0.143206	0.174758	0.26548	0.200351	0.218007									364.029	0.240336	0.212045	0.24944	0.14336	0.140326	0.200596	0.204181	0.193716	0.215596	0.216971	0.198735	0.201391
	47.666	0.246653	0.212991	0.185877	0.175909	0.249716	0.175879	0.236356	0.204939	0.159743	0.215062	0.120892	0.133988	0.193167					365.254	0.217605		0.309042	0.143824	0.175438	0.266657	0.20107	0.218939									365.188	0.240101	0.211556	0.249263	0.143172	0.139722	0.200116	0.204359	0.193738	0.214856	0.216393	0.198358	0.201057
	48.825	0.247679	0.213004	0.186092	0.176691	0.250353	0.175816	0.236085	0.204969	0.159142	0.216381	0.120948	0.134134	0.193441					366.412	0.218271		0.3099	0.143963	0.175293	0.267189	0.201237	0.219309									366.357	0.240129	0.211608	0.249718	0.143446	0.139949	0.200187	0.204701	0.19357	0.21494	0.216244	0.19847	0.201178
	49.989	0.248617	0.213392	0.186333	0.177341	0.251429	0.1761	0.235873	0.204997	0.158792	0.217762	0.120915	0.134382	0.193828					367.571	0.218844		0.311083	0.144285	0.175631	0.267595	0.201924	0.219894									367.515	0.241853	0.213016	0.251275	0.144295	0.140691	0.20125	0.206387	0.19468	0.216511	0.217359	0.199817	0.202467
	51.153	0.249471	0.213506	0.186627	0.17826	0.251986	0.176242	0.236028	0.205162	0.158579	0.219873	0.121061	0.134341	0.194261					368.734	0.219702		0.31231	0.144663	0.176452	0.268122	0.202237	0.220581									368.679	0.240918	0.212366	0.250443	0.143716	0.140061	0.200705	0.205523	0.193833	0.215249	0.216202	0.198853	0.201624
	52.316	0.249868	0.213531	0.186433	0.178604	0.252415	0.175912	0.235992	0.204763	0.158027	0.220858	0.120897	0.134312	0.194301					369.903	0.22023		0.312611	0.1444	0.176459	0.268346	0.202616	0.220777									369.838	0.240893	0.212437	0.249413	0.143162	0.140219	0.200743	0.205744	0.193889	0.214778	0.216082	0.199142	0.2015
	53.48	0.250072	0.213157	0.186567	0.179385	0.252913	0.175848	0.236026	0.204421	0.157607	0.222321	0.120792	0.134335	0.194454					371.068	0.220364		0.313262	0.144698	0.176513	0.268561	0.20314	0.22109									371.007	0.241134	0.212557	0.24989	0.143552	0.140138	0.200297	0.206463	0.194035	0.215222	0.216311	0.199132	0.201703
	54.638	0.250242	0.213126	0.186634	0.180191	0.253121	0.175727	0.235958	0.20406	0.157474	0.223711	0.121027	0.134254	0.194627
	55.807	0.249979	0.212875	0.18667	0.180859	0.252947	0.175535	0.235571	0.203709	0.15729	0.22548	0.12071	0.134068	0.194641					WR1-001																	WR1-001
	56.971	0.249554	0.212083	0.186633	0.181286	0.252339	0.17503	0.234917	0.203043	0.15676	0.227008	0.120459	0.133727	0.194403					Axis [s]	ROI.01 []	ROI.02 []	ROI.03 []	ROI.04 []	ROI.05 []	ROI.06 []	ROI.07 []	ROI.08 []	Mean								Axis [s]	ROI.01 []	ROI.02 []	ROI.03 []	ROI.04 []	ROI.05 []	ROI.06 []	ROI.07 []	ROI.08 []	ROI.09 []	ROI.10 []	ROI.11 []	ROI.12 []	Mean
	58.135	0.249681	0.212618	0.187564	0.182334	0.252328	0.175647	0.235542	0.203595	0.15733	0.229714	0.120891	0.134007	0.195104					0	0.234577	0.229661	0.249274	0.272851	0.272575	0.248191	0.214033	0.252095	0.246657								0	0.221251	0.251547	0.244899	0.227187	0.236351	0.205395	0.235567	0.222268	0.171521	0.204512	0.198041	0.157865	0.2147
	59.293	0.249004	0.212804	0.187609	0.183581	0.251958	0.175914	0.235371	0.203881	0.157477	0.232054	0.120959	0.133975	0.195382					1.159	0.235358	0.22982	0.25011	0.273321	0.274737	0.249238	0.215739	0.252849	0.247647								1.169	0.221328	0.251387	0.244979	0.226459	0.23595	0.204938	0.234744	0.222073	0.171551	0.204089	0.197977	0.157862	0.214445
	60.457	0.248233	0.212723	0.187762	0.184587	0.250997	0.176052	0.23483	0.203943	0.157585	0.234712	0.121092	0.1339	0.195535					2.328	0.23567	0.230139	0.249823	0.272891	0.275587	0.249363	0.215532	0.25309	0.247762								2.339	0.220952	0.251083	0.244329	0.225939	0.234919	0.204187	0.23435	0.221515	0.171149	0.203773	0.197866	0.157397	0.213955
	61.616	0.247699	0.212711	0.187805	0.185524	0.250345	0.175863	0.234285	0.20394	0.157242	0.237239	0.121055	0.133881	0.195632					3.497	0.234995	0.230065	0.249169	0.27271	0.274696	0.249468	0.215236	0.252791	0.247391								3.497	0.220199	0.25069	0.24395	0.226054	0.235335	0.20419	0.234165	0.221888	0.170729	0.203987	0.197429	0.157506	0.213844
	62.785	0.246575	0.212773	0.187798	0.18645	0.249458	0.175692	0.23379	0.203831	0.157303	0.239892	0.121008	0.133778	0.195696					4.655	0.235161	0.230321	0.248966	0.272806	0.275682	0.24984	0.215052	0.253292	0.24764								4.661	0.220324	0.250765	0.243785	0.22568	0.23466	0.203902	0.233865	0.221737	0.170319	0.203834	0.197461	0.156942	0.213606
	63.944	0.245639	0.21264	0.187869	0.188015	0.248554	0.176062	0.233461	0.203767	0.15743	0.242921	0.121153	0.133397	0.195909					5.824	0.234175	0.229122	0.247329	0.271571	0.273909	0.248125	0.214036	0.252147	0.246302								5.825	0.220419	0.251206	0.24414	0.225326	0.234249	0.203678	0.233581	0.221531	0.17062	0.204506	0.197564	0.157089	0.213659
	65.103	0.244627	0.212762	0.188319	0.190514	0.247557	0.176385	0.234227	0.204357	0.15759	0.247289	0.121474	0.133913	0.196584					6.988	0.235813	0.230195	0.248971	0.272663	0.274345	0.248461	0.214809	0.252465	0.247215								6.988	0.220139	0.251023	0.24349	0.225128	0.234404	0.203446	0.2337	0.221698	0.170117	0.204397	0.197189	0.157399	0.213511
	66.267	0.243311	0.212763	0.188188	0.192441	0.246406	0.17663	0.23411	0.204192	0.157661	0.250786	0.121475	0.13367	0.196803					8.147	0.236119	0.230455	0.249029	0.272307	0.274621	0.24854	0.214978	0.252167	0.247277								8.147	0.220024	0.25087	0.243363	0.225104	0.234427	0.203418	0.233724	0.221517	0.17011	0.204273	0.197151	0.156653	0.213386
	67.43	0.242235	0.212781	0.188315	0.194717	0.245356	0.176632	0.234313	0.204287	0.157681	0.254157	0.121283	0.133451	0.197101					9.311	0.235862	0.230138	0.249143	0.27172	0.274753	0.248386	0.215025	0.252038	0.247133								9.311	0.219576	0.250247	0.243582	0.224902	0.234353	0.20298	0.233467	0.221006	0.169899	0.203993	0.196434	0.156649	0.213091
	68.594	0.24109	0.212981	0.188266	0.197027	0.243671	0.177134	0.234253	0.204119	0.157736	0.257877	0.121402	0.133109	0.197389					10.48	0.235307	0.229474	0.24835	0.270425	0.273625	0.24772	0.214638	0.25157	0.246389								10.474	0.219195	0.249642	0.243148	0.225116	0.232988	0.202919	0.232883	0.220891	0.169687	0.204461	0.196532	0.156087	0.212796
	69.753	0.23995	0.213423	0.188274	0.200584	0.242349	0.177715	0.234626	0.204297	0.158048	0.262777	0.121634	0.133096	0.198064					11.638	0.235062	0.229875	0.248232	0.270051	0.272995	0.247211	0.214338	0.250754	0.246065								11.638	0.219177	0.249798	0.242947	0.225129	0.232746	0.202522	0.232643	0.220468	0.169211	0.204575	0.196561	0.156209	0.212665
	70.916	0.239197	0.213907	0.188722	0.204381	0.24122	0.178804	0.235099	0.204809	0.158378	0.267062	0.122239	0.133136	0.198913					12.807	0.23458	0.229856	0.247287	0.269615	0.272876	0.247128	0.214029	0.250518	0.245736								12.798	0.219665	0.24982	0.242974	0.225127	0.23297	0.202625	0.232703	0.220556	0.169092	0.204297	0.196366	0.156379	0.212714
	72.08	0.238049	0.214064	0.188812	0.208297	0.239906	0.179938	0.235285	0.20463	0.15857	0.272092	0.122546	0.132893	0.19959					13.971	0.234454	0.229341	0.247244	0.270117	0.271748	0.24643	0.214396	0.250204	0.245492								13.962	0.219342	0.249457	0.243088	0.224576	0.232236	0.202323	0.232852	0.220293	0.168968	0.204673	0.19666	0.155906	0.212531
	73.244	0.237439	0.214757	0.188949	0.212616	0.238609	0.181574	0.236133	0.204885	0.158713	0.276634	0.122861	0.132809	0.200498					15.129	0.234666	0.229025	0.247021	0.270006	0.271932	0.245935	0.214207	0.249255	0.245256								15.131	0.218297	0.249222	0.242245	0.224209	0.23165	0.201729	0.231768	0.219448	0.168317	0.20445	0.195762	0.155334	0.211869
	74.407	0.236622	0.215244	0.189147	0.21739	0.237542	0.182861	0.237177	0.20524	0.158948	0.281789	0.123209	0.132533	0.201475					16.288	0.233691	0.228401	0.247033	0.269352	0.271869	0.245833	0.213966	0.248817	0.24487								16.295	0.217891	0.248648	0.241955	0.223258	0.231333	0.200948	0.231006	0.219129	0.168073	0.203464	0.195916	0.155215	0.211403
	75.571	0.235891	0.21562	0.189089	0.221494	0.236579	0.183751	0.237931	0.205418	0.158844	0.2863	0.123448	0.132394	0.20223					17.457	0.234072	0.228534	0.247277	0.269462	0.27176	0.245693	0.214056	0.248653	0.244938								17.458	0.21709	0.248117	0.240816	0.223071	0.230504	0.200482	0.230617	0.218373	0.167555	0.202995	0.195214	0.155189	0.210835
	76.735	0.235586	0.21647	0.189397	0.226823	0.236065	0.18469	0.240031	0.206035	0.159411	0.291653	0.123881	0.132632	0.203556					18.62	0.232341	0.227017	0.245561	0.267606	0.270434	0.24423	0.212533	0.247534	0.243407								18.618	0.21455	0.245866	0.239354	0.221395	0.230532	0.200259	0.230108	0.218342	0.166205	0.201185	0.193746	0.152439	0.209498
	77.899	0.234969	0.217135	0.189775	0.232024	0.234876	0.186194	0.24215	0.20654	0.159886	0.297448	0.124236	0.132517	0.204813					19.784	0.233847	0.227827	0.247097	0.26805	0.271864	0.245207	0.213384	0.248092	0.244421								19.777	0.217675	0.248992	0.24175	0.223399	0.231247	0.20015	0.230563	0.218715	0.167685	0.203905	0.195219	0.154835	0.211178
	79.062	0.234124	0.217536	0.189705	0.236892	0.233914	0.187636	0.243492	0.206812	0.159953	0.303455	0.12438	0.132512	0.205868					20.948	0.233948	0.227891	0.246734	0.267161	0.271276	0.245315	0.213011	0.247685	0.244128								20.941	0.216021	0.247862	0.240046	0.222341	0.229531	0.199215	0.229473	0.217517	0.166874	0.20272	0.194532	0.154048	0.210015
	80.226	0.233644	0.21794	0.189688	0.24159	0.233219	0.188779	0.245243	0.206964	0.159984	0.309587	0.124457	0.13238	0.206956					22.112	0.234583	0.228708	0.247431	0.267937	0.272468	0.24585	0.213507	0.247527	0.244751								22.109	0.216175	0.2474	0.23957	0.221943	0.229733	0.199432	0.229524	0.217885	0.16678	0.202743	0.194437	0.153347	0.209914
	81.385	0.232982	0.218568	0.189571	0.246676	0.232486	0.190094	0.247031	0.207552	0.160394	0.317488	0.124756	0.132465	0.208339					23.269	0.233818	0.227585	0.246614	0.266688	0.270791	0.244657	0.212143	0.245573	0.243484								23.273	0.216511	0.247345	0.239775	0.222236	0.229873	0.200052	0.230016	0.217732	0.166503	0.203213	0.194527	0.153326	0.210092
	82.548	0.231949	0.219228	0.189325	0.250654	0.230604	0.191227	0.248502	0.207768	0.16036	0.3249	0.124835	0.132191	0.209295					24.428	0.233399	0.22792	0.245995	0.266862	0.270231	0.244073	0.211393	0.244746	0.243077								24.436	0.216225	0.247574	0.239843	0.221807	0.229654	0.199711	0.230204	0.217598	0.166515	0.203083	0.194879	0.153356	0.210038
	83.708	0.231423	0.21968	0.189604	0.255347	0.229954	0.192653	0.25062	0.208218	0.160557	0.334475	0.125366	0.132262	0.210847					25.591	0.233341	0.22787	0.245309	0.267021	0.269285	0.243376	0.210935	0.244071	0.242651								25.6	0.216464	0.247123	0.23985	0.22154	0.229614	0.199582	0.23011	0.21762	0.166634	0.203629	0.194394	0.153046	0.209967
	84.871	0.231033	0.220286	0.189861	0.260023	0.229212	0.194733	0.252965	0.208809	0.160934	0.344762	0.125829	0.132292	0.212562					26.757	0.23255	0.227759	0.245065	0.266792	0.268727	0.242402	0.21037	0.244069	0.242217								26.77	0.216569	0.247739	0.240421	0.221762	0.22969	0.1998	0.229722	0.217327	0.166574	0.203399	0.194286	0.15309	0.210031
	86.035	0.230232	0.220825	0.189941	0.264983	0.22799	0.196012	0.255011	0.20953	0.161331	0.352429	0.125862	0.132368	0.213876					27.915	0.231903	0.227346	0.244895	0.266254	0.267722	0.241845	0.210332	0.243898	0.241774								27.939	0.21611	0.247282	0.239956	0.221435	0.229288	0.199347	0.229182	0.216896	0.16599	0.203386	0.193669	0.153141	0.20964
	87.204	0.230058	0.221362	0.18994	0.269792	0.227223	0.197003	0.256623	0.209842	0.161545	0.357743	0.126136	0.132307	0.214964					29.074	0.232058	0.227768	0.244853	0.265976	0.267442	0.241723	0.210048	0.243711	0.241697								29.103	0.215706	0.24722	0.239545	0.220951	0.228858	0.199117	0.228787	0.21692	0.166237	0.20365	0.193438	0.152806	0.209436
	88.363	0.23004	0.222323	0.190306	0.276118	0.226678	0.198678	0.258423	0.210423	0.161812	0.362433	0.12632	0.132626	0.216348					30.237	0.232102	0.227527	0.245079	0.265699	0.267375	0.241494	0.209792	0.243471	0.241567								30.266	0.216268	0.247469	0.239409	0.221479	0.22893	0.199473	0.228859	0.216698	0.166247	0.203597	0.193677	0.152628	0.209561
	89.522	0.229624	0.222991	0.190505	0.282355	0.225949	0.200094	0.259724	0.210665	0.161917	0.365868	0.126494	0.132532	0.217393					31.401	0.232366	0.227555	0.243642	0.266125	0.267498	0.241332	0.210449	0.242753	0.241465								31.43	0.215527	0.246703	0.238647	0.221198	0.228628	0.199162	0.229138	0.217011	0.166383	0.20351	0.193124	0.152654	0.209307
	90.685	0.229396	0.223512	0.190252	0.288576	0.225418	0.201542	0.26076	0.211243	0.162207	0.36869	0.126605	0.132245	0.21837					32.56	0.231614	0.227166	0.244881	0.266146	0.267434	0.242032	0.210107	0.243542	0.241615								32.593	0.215288	0.246676	0.238685	0.220076	0.228608	0.198738	0.228516	0.21651	0.165565	0.203145	0.192954	0.152006	0.208897
	91.844	0.22934	0.224525	0.190458	0.295762	0.22513	0.203142	0.261826	0.212292	0.162607	0.372325	0.126782	0.13225	0.219703					33.724	0.231065	0.226337	0.244543	0.265729	0.266915	0.240911	0.208925	0.243486	0.240989								33.758	0.204752	0.239171	0.234703	0.213949	0.220949	0.198659	0.230348	0.214469	0.165169	0.196021	0.187713	0.143478	0.204115
	93.007	0.229245	0.225703	0.190915	0.301337	0.224939	0.205398	0.262741	0.213383	0.163477	0.374786	0.127594	0.132596	0.221009					34.883	0.230602	0.225608	0.244247	0.265385	0.266819	0.240326	0.208423	0.24245	0.240483								34.916	0.20912	0.245427	0.236044	0.216989	0.222575	0.197299	0.230979	0.215905	0.164288	0.198197	0.191114	0.14891	0.206404
	94.176	0.229657	0.227543	0.191827	0.306705	0.224644	0.208157	0.264877	0.215082	0.16469	0.37859	0.128426	0.133025	0.222769					36.047	0.230523	0.225486	0.243786	0.264984	0.266491	0.239954	0.207891	0.242002	0.24014								36.074	0.207537	0.246014	0.235481	0.217332	0.222812	0.197179	0.232501	0.215888	0.163528	0.197554	0.190376	0.148291	0.206208
	95.335	0.229083	0.227848	0.191624	0.309159	0.223545	0.20981	0.265791	0.215595	0.164681	0.379015	0.128496	0.132741	0.223116					37.206	0.230001	0.226197	0.243584	0.264453	0.266713	0.23997	0.207814	0.242145	0.24011								37.238	0.208332	0.243478	0.230535	0.214438	0.22164	0.192289	0.223926	0.212457	0.161799	0.197327	0.18973	0.149446	0.203783
	96.498	0.229653	0.229376	0.192181	0.3138	0.223718	0.213169	0.268032	0.21703	0.165797	0.382476	0.129782	0.133151	0.224847					38.369	0.230467	0.226208	0.243372	0.264199	0.266563	0.240296	0.207761	0.241962	0.240104								38.402	0.212091	0.246793	0.233985	0.217427	0.225963	0.194996	0.225773	0.215246	0.164358	0.201267	0.192904	0.15227	0.206923
	97.662	0.229978	0.230717	0.192658	0.316503	0.223288	0.216745	0.26965	0.21825	0.166387	0.38335	0.130774	0.133266	0.225964					39.533	0.230908	0.225839	0.243411	0.263529	0.266577	0.240298	0.208107	0.242031	0.240087								39.561	0.215606	0.247579	0.237435	0.219716	0.228307	0.196355	0.227913	0.215354	0.165197	0.203023	0.193916	0.153718	0.208677
	98.826	0.230412	0.231919	0.19313	0.319899	0.223222	0.220478	0.271448	0.219724	0.167176	0.385644	0.131738	0.133508	0.227358					40.697	0.231916	0.225766	0.243471	0.26434	0.267646	0.240992	0.208685	0.243288	0.240763								40.72	0.213465	0.244711	0.23609	0.218652	0.22686	0.197059	0.226771	0.214649	0.165418	0.201691	0.191587	0.151023	0.207331
	99.989	0.230815	0.233306	0.193554	0.32255	0.222892	0.225287	0.273454	0.221198	0.168273	0.386786	0.133106	0.133821	0.228753					41.86	0.231278	0.225699	0.243921	0.264137	0.267179	0.24183	0.208195	0.243114	0.240669								41.883	0.21332	0.244461	0.235936	0.218004	0.226267	0.196763	0.226237	0.214647	0.165263	0.201989	0.191684	0.150769	0.207112
	101.153	0.230998	0.234714	0.194049	0.325029	0.222621	0.229884	0.275256	0.222568	0.169255	0.388717	0.13381	0.13392	0.230068					43.024	0.231263	0.226385	0.243936	0.265063	0.267947	0.242454	0.20902	0.243396	0.241183								43.047	0.213209	0.245495	0.236159	0.218171	0.225473	0.196791	0.226204	0.214053	0.165344	0.202535	0.191899	0.15146	0.207233
	102.317	0.231334	0.23562	0.194241	0.327052	0.22251	0.234811	0.277549	0.224086	0.169838	0.389207	0.135029	0.134112	0.231282					44.193	0.231837	0.226774	0.244663	0.265643	0.2678	0.242489	0.210033	0.244837	0.241759								44.211	0.212639	0.245136	0.235546	0.218028	0.225006	0.196704	0.226076	0.214135	0.16487	0.202222	0.191525	0.151168	0.206921
	103.476	0.231662	0.236903	0.194662	0.32902	0.222664	0.239455	0.279674	0.225235	0.170571	0.390589	0.135912	0.134108	0.232538					45.356	0.232556	0.227546	0.245263	0.266628	0.269651	0.243224	0.210921	0.245878	0.242708								45.381	0.211876	0.243927	0.234942	0.216845	0.224285	0.196398	0.226026	0.213744	0.164337	0.201826	0.190893	0.150498	0.2063
	104.644	0.231802	0.238001	0.194822	0.330906	0.222746	0.243757	0.28182	0.226383	0.171173	0.391268	0.136773	0.134049	0.233625					46.52	0.232451	0.228043	0.24631	0.268083	0.270141	0.243203	0.21158	0.247184	0.243374								46.545	0.211878	0.243207	0.234561	0.216712	0.223655	0.196037	0.225725	0.21358	0.163604	0.201124	0.190715	0.150372	0.205931
	105.803	0.232232	0.23941	0.195322	0.332447	0.22297	0.248328	0.28422	0.227917	0.171966	0.3925	0.138007	0.134305	0.234969					47.679	0.232266	0.228943	0.246379	0.268253	0.269571	0.242741	0.211396	0.246983	0.243316								47.709	0.212213	0.243805	0.235241	0.217018	0.224532	0.196368	0.225811	0.213833	0.163933	0.201565	0.191165	0.150502	0.206332
	106.966	0.232671	0.241068	0.19634	0.334863	0.222838	0.252757	0.286431	0.229607	0.173108	0.393845	0.139247	0.134572	0.236445					48.843	0.232405	0.229697	0.246411	0.268907	0.270528	0.242974	0.211367	0.247785	0.243759								48.873	0.212122	0.244364	0.235635	0.217412	0.22495	0.196612	0.226043	0.214215	0.163823	0.201513	0.191491	0.150565	0.206562
	108.13	0.233581	0.242823	0.197479	0.337388	0.223118	0.257494	0.289764	0.231826	0.174336	0.395499	0.140745	0.135013	0.238256					50	0.232691	0.229311	0.247071	0.26813	0.271219	0.242559	0.211408	0.248521	0.243864								50.042	0.212124	0.244052	0.235164	0.217177	0.225394	0.196653	0.226497	0.21432	0.163659	0.201496	0.191506	0.150524	0.206547
	109.294	0.234496	0.2445	0.198425	0.339192	0.223053	0.262638	0.292879	0.233856	0.17523	0.396848	0.141936	0.135509	0.23988					51.159	0.233695	0.230103	0.247736	0.268293	0.27248	0.242716	0.211337	0.250535	0.244612								51.201	0.211806	0.244143	0.235273	0.217244	0.225647	0.196605	0.226272	0.214128	0.163503	0.201635	0.191557	0.150536	0.206529
	110.458	0.235146	0.245751	0.198999	0.340686	0.223187	0.268549	0.295593	0.235996	0.176273	0.39809	0.143125	0.1358	0.241433					52.327	0.233593	0.231127	0.24801	0.267484	0.272393	0.242574	0.211532	0.252936	0.244956								52.364	0.211702	0.243888	0.234979	0.217169	0.224837	0.196542	0.226206	0.214119	0.16349	0.201735	0.191423	0.150523	0.206384
	111.616	0.235628	0.247139	0.19932	0.342126	0.223084	0.275796	0.2983	0.238025	0.177563	0.398666	0.144413	0.136	0.243005					53.496	0.233443	0.231594	0.24924	0.268077	0.272011	0.241587	0.212039	0.255319	0.245414								53.528	0.212118	0.244316	0.235576	0.21752	0.224619	0.196533	0.226495	0.214208	0.163409	0.201948	0.191801	0.150462	0.206584
	112.785	0.236164	0.248003	0.199823	0.343183	0.223238	0.283971	0.301633	0.239884	0.17844	0.399098	0.14563	0.136145	0.244601					54.655	0.234439	0.232038	0.252321	0.269302	0.272808	0.241416	0.213072	0.257969	0.246671								54.687	0.212139	0.244248	0.236621	0.218126	0.225293	0.196733	0.22708	0.214142	0.162693	0.202502	0.191982	0.150613	0.206848
	113.949	0.236991	0.249396	0.200764	0.344988	0.223354	0.293172	0.305586	0.242095	0.179834	0.400555	0.147174	0.136429	0.246695					55.819	0.235319	0.232462	0.255793	0.270238	0.273831	0.240838	0.213824	0.260003	0.247789								55.855	0.212532	0.244246	0.236596	0.218024	0.225363	0.196965	0.227051	0.214619	0.162546	0.202755	0.192117	0.150558	0.206948
	115.107	0.238008	0.250552	0.201543	0.34628	0.223718	0.301984	0.309532	0.244484	0.181009	0.401525	0.148674	0.136769	0.248673					56.977	0.237041	0.23334	0.263942	0.271146	0.274488	0.241789	0.215338	0.264283	0.250171								57.019	0.212691	0.244276	0.235145	0.218339	0.2249	0.196665	0.22735	0.214652	0.162404	0.202923	0.19194	0.150443	0.206811
	116.271	0.239229	0.252142	0.20227	0.348128	0.224293	0.31011	0.313631	0.24724	0.1822	0.402336	0.150039	0.137161	0.250732					58.136	0.238869	0.233938	0.270397	0.273601	0.27588	0.242508	0.216825	0.266673	0.252336								58.183	0.212563	0.24375	0.235428	0.218262	0.224214	0.196584	0.227586	0.21482	0.162348	0.20287	0.191957	0.150167	0.206712
	117.435	0.240144	0.253111	0.203043	0.349157	0.224593	0.316447	0.317568	0.249678	0.183358	0.403756	0.151116	0.137466	0.252453					59.306	0.250009	0.235201	0.278284	0.274375	0.276643	0.2432	0.2186	0.266785	0.255387								59.346	0.21241	0.244442	0.235183	0.21836	0.224323	0.196887	0.227764	0.214845	0.162398	0.203119	0.191995	0.150046	0.206814
	118.598	0.240367	0.25334	0.20279	0.348974	0.224046	0.320094	0.320099	0.251767	0.183124	0.40231	0.151779	0.137464	0.253013					60.469	0.26626	0.236088	0.279708	0.276788	0.276286	0.243183	0.218388	0.268348	0.258131								60.505	0.213157	0.24497	0.236256	0.218691	0.225467	0.197259	0.228285	0.215348	0.162527	0.203218	0.192179	0.150032	0.207282
	119.762	0.242828	0.255495	0.204323	0.352173	0.225271	0.325527	0.32621	0.255618	0.185039	0.404804	0.153703	0.138438	0.255786					61.633	0.274638	0.237399	0.280273	0.279068	0.275425	0.243982	0.219327	0.27011	0.260028								61.669	0.213303	0.245065	0.235691	0.218899	0.225914	0.19713	0.227992	0.21543	0.162322	0.203536	0.192109	0.150469	0.207322
	120.926	0.244052	0.256602	0.20483	0.353582	0.225874	0.32904	0.331037	0.258796	0.186076	0.406433	0.154953	0.138882	0.257513					62.797	0.27995	0.240307	0.284321	0.280746	0.276242	0.245783	0.220163	0.272748	0.262533								62.833	0.212423	0.244738	0.235446	0.218072	0.225662	0.19649	0.227304	0.214943	0.161536	0.20263	0.191502	0.150325	0.206756
	122.095	0.245212	0.257877	0.205274	0.354335	0.226279	0.331895	0.33569	0.261979	0.186776	0.406507	0.155722	0.13946	0.258917					63.96	0.283122	0.244561	0.285205	0.281414	0.277428	0.246989	0.222366	0.275108	0.264524								63.996	0.212313	0.244348	0.235609	0.217874	0.225493	0.196119	0.227418	0.214522	0.161144	0.202554	0.191375	0.149417	0.206516
	123.252	0.246759	0.259037	0.206043	0.35575	0.227163	0.33452	0.340861	0.265524	0.187708	0.407572	0.156611	0.140465	0.260668					65.124	0.282811	0.249059	0.283793	0.281649	0.277811	0.248368	0.225177	0.276144	0.265601								65.155	0.212321	0.244463	0.236013	0.21767	0.225791	0.196085	0.227961	0.21456	0.161384	0.202607	0.191423	0.149555	0.206653
	124.416	0.248774	0.260551	0.206627	0.35719	0.228204	0.336944	0.34524	0.269205	0.188546	0.408902	0.157627	0.141816	0.262469					66.288	0.282631	0.251945	0.28427	0.281347	0.278409	0.249053	0.225619	0.276495	0.266221								66.318	0.213072	0.244944	0.236528	0.217694	0.226235	0.195964	0.227788	0.21498	0.16133	0.203088	0.191442	0.149843	0.206909
	125.575	0.250332	0.261782	0.20716	0.358277	0.229317	0.338587	0.349255	0.272385	0.18933	0.409447	0.159054	0.143087	0.264001					67.451	0.280474	0.253556	0.28755	0.279176	0.278274	0.249891	0.224528	0.277381	0.266354								67.487	0.2126	0.244549	0.236186	0.218219	0.226347	0.196011	0.227996	0.214778	0.161448	0.203144	0.191389	0.150081	0.206896
	126.739	0.252212	0.263267	0.207981	0.359468	0.230267	0.340375	0.352415	0.276008	0.190582	0.410406	0.159912	0.143976	0.265572					68.61	0.275189	0.253539	0.296194	0.278065	0.278147	0.249689	0.225411	0.279998	0.267029								68.651	0.212461	0.244486	0.235977	0.217788	0.227098	0.19643	0.228082	0.214975	0.161699	0.202732	0.191375	0.149188	0.206858
	127.903	0.254425	0.264773	0.208882	0.361311	0.231726	0.34246	0.356132	0.279772	0.191939	0.411777	0.161415	0.145319	0.267494					69.774	0.269296	0.251601	0.295892	0.276106	0.277425	0.249268	0.225052	0.278575	0.265402								69.809	0.212541	0.244403	0.235791	0.217788	0.22706	0.196303	0.228626	0.214885	0.161731	0.202909	0.191643	0.149714	0.206949
	129.067	0.256447	0.266219	0.209572	0.362903	0.233069	0.344107	0.35905	0.283759	0.193081	0.413242	0.162526	0.146723	0.269225					70.943	0.265376	0.250383	0.28827	0.27566	0.277526	0.249584	0.223761	0.279612	0.263771								70.973	0.212666	0.244006	0.235699	0.217932	0.2268	0.196152	0.227953	0.214602	0.161319	0.202686	0.191504	0.149231	0.206713
	130.226	0.258408	0.267436	0.209881	0.363877	0.234241	0.345771	0.362142	0.287085	0.193594	0.413547	0.16369	0.148564	0.270686					72.107	0.259351	0.247489	0.281773	0.274595	0.27661	0.248983	0.221405	0.280937	0.261393								72.137	0.212185	0.244139	0.235356	0.217495	0.226988	0.195699	0.227783	0.214088	0.160914	0.202591	0.191098	0.148734	0.206423
	131.39	0.260588	0.268518	0.210123	0.36493	0.235415	0.347144	0.364362	0.290307	0.19484	0.4149	0.164711	0.150226	0.272172					73.276	0.252508	0.244675	0.275555	0.273716	0.275281	0.24791	0.219268	0.279093	0.258501								73.306	0.211981	0.243945	0.235308	0.217349	0.226789	0.195866	0.228069	0.214257	0.160775	0.202512	0.190739	0.148847	0.20637
	132.549	0.263845	0.270294	0.210919	0.367175	0.237199	0.349145	0.367872	0.294427	0.195981	0.416026	0.16635	0.152643	0.274323					74.435	0.248588	0.242226	0.27033	0.271744	0.273738	0.246213	0.215962	0.275018	0.255477								74.464	0.212332	0.243961	0.234991	0.217581	0.226241	0.19556	0.227913	0.214483	0.160418	0.202758	0.190741	0.148556	0.206295
	133.717	0.265867	0.270942	0.210961	0.367654	0.238248	0.350292	0.369386	0.2979	0.196601	0.415892	0.167438	0.154249	0.275453					75.598	0.246441	0.241065	0.265858	0.271333	0.273593	0.245987	0.214783	0.271464	0.253816								75.628	0.211953	0.24384	0.234927	0.217329	0.225986	0.195137	0.227862	0.213988	0.160497	0.20242	0.19049	0.148632	0.206088
	134.881	0.26857	0.272667	0.211601	0.368847	0.240374	0.351666	0.371938	0.302228	0.198345	0.417298	0.168939	0.155016	0.277291					76.762	0.242753	0.238779	0.261109	0.268769	0.272019	0.244092	0.21201	0.266083	0.250702								76.792	0.210904	0.24267	0.233896	0.216611	0.224501	0.193839	0.226396	0.213204	0.159725	0.201244	0.189536	0.148091	0.205051
	136.05	0.2706	0.273497	0.211872	0.369227	0.241233	0.352804	0.373243	0.306009	0.198939	0.417573	0.170099	0.156376	0.278456					77.926	0.240058	0.236731	0.258372	0.267285	0.272475	0.24323	0.210728	0.260713	0.248699								77.95	0.211418	0.24319	0.234339	0.216836	0.224594	0.194771	0.227361	0.213586	0.160131	0.201882	0.189776	0.148456	0.205528
	137.214	0.273591	0.275102	0.212483	0.370337	0.24308	0.354124	0.374771	0.310841	0.200334	0.418428	0.171825	0.158249	0.280264					79.089	0.238825	0.235951	0.256461	0.266923	0.273979	0.243583	0.210209	0.256738	0.247834								79.119	0.211791	0.243477	0.234423	0.217038	0.225602	0.194843	0.227343	0.213711	0.159952	0.202048	0.189522	0.148489	0.205687
	138.377	0.276626	0.276663	0.213441	0.372385	0.245256	0.356427	0.377296	0.316075	0.201866	0.420629	0.173473	0.160352	0.282541					80.254	0.238216	0.235505	0.253985	0.266915	0.274748	0.244053	0.210089	0.254848	0.247295								80.283	0.211727	0.242966	0.234232	0.217142	0.225281	0.194721	0.227472	0.213664	0.159937	0.201662	0.189245	0.148043	0.205508
	139.541	0.279421	0.27782	0.213884	0.373111	0.247303	0.357742	0.378773	0.321012	0.202939	0.421303	0.175072	0.161621	0.284167					81.418	0.237689	0.23545	0.252471	0.267358	0.275344	0.243941	0.20973	0.251688	0.246709								81.453	0.21186	0.24301	0.233842	0.216794	0.225665	0.194129	0.227276	0.213245	0.159693	0.201698	0.189242	0.147661	0.205343
	140.699	0.282419	0.279462	0.214426	0.374027	0.249327	0.359001	0.379803	0.325734	0.204075	0.421764	0.176791	0.162599	0.285786					82.581	0.236846	0.234771	0.250459	0.268091	0.275748	0.244499	0.208823	0.248805	0.246005								82.617	0.212293	0.243836	0.234558	0.217614	0.225771	0.194602	0.228332	0.213816	0.16024	0.202097	0.189504	0.148165	0.205902
	141.868	0.285663	0.281386	0.215225	0.376058	0.251859	0.361041	0.382095	0.331169	0.205562	0.423434	0.178813	0.164434	0.288062					83.75	0.235431	0.233737	0.247589	0.266765	0.275634	0.243666	0.207495	0.24685	0.244646								83.781	0.212411	0.243252	0.234837	0.217186	0.225521	0.194239	0.227618	0.213523	0.159854	0.201829	0.189103	0.148007	0.205615
	143.037	0.288205	0.283057	0.215882	0.376692	0.25365	0.362348	0.382878	0.335205	0.206641	0.424139	0.18082	0.165714	0.289602					84.915	0.23463	0.232782	0.246073	0.26647	0.276125	0.244289	0.207326	0.245204	0.244112								84.944	0.211984	0.242651	0.234101	0.216952	0.225026	0.194176	0.22714	0.213177	0.159511	0.201409	0.18837	0.147586	0.205174
	144.196	0.291339	0.285399	0.217302	0.378619	0.255702	0.36449	0.384452	0.339753	0.208255	0.425669	0.182777	0.167827	0.291799					86.079	0.233363	0.231605	0.244728	0.265373	0.276874	0.243546	0.207062	0.24299	0.243193								86.109	0.211787	0.242892	0.234203	0.216998	0.225412	0.194043	0.227682	0.213154	0.159434	0.20143	0.188578	0.147738	0.205279
	145.364	0.2942	0.287659	0.218801	0.380617	0.258364	0.366617	0.38656	0.343696	0.210002	0.42773	0.184999	0.169535	0.294065					87.237	0.23278	0.230929	0.243899	0.264942	0.278086	0.244239	0.206858	0.242169	0.242988								87.278	0.211733	0.242886	0.233934	0.21692	0.225725	0.194052	0.227513	0.213068	0.159561	0.201244	0.188573	0.147695	0.205242
	146.528	0.293672	0.286911	0.217529	0.377002	0.257837	0.364632	0.383692	0.342773	0.209279	0.424804	0.184939	0.169151	0.292685					88.396	0.231839	0.230117	0.243189	0.264264	0.279275	0.244382	0.206053	0.24178	0.242613								88.441	0.212022	0.242976	0.234033	0.216969	0.225915	0.194332	0.227529	0.213124	0.159482	0.201628	0.188771	0.147515	0.205358
	147.692	0.298444	0.291058	0.22021	0.382167	0.26243	0.368577	0.387824	0.347856	0.212837	0.428908	0.188805	0.172351	0.296789					89.56	0.23198	0.229968	0.242957	0.264779	0.281386	0.244724	0.205551	0.241633	0.242872								89.605	0.21221	0.243304	0.233924	0.217035	0.226016	0.193749	0.227768	0.212934	0.159965	0.201547	0.188793	0.147221	0.205372
	148.861	0.300778	0.292959	0.220769	0.382891	0.265189	0.370532	0.388743	0.349931	0.21453	0.429686	0.190392	0.17317	0.298297					90.719	0.232118	0.230422	0.243394	0.265827	0.282835	0.24505	0.205175	0.240659	0.243185								90.769	0.212143	0.243004	0.23338	0.216727	0.226247	0.194207	0.228134	0.212629	0.159578	0.201733	0.188909	0.147047	0.205312
	150.024	0.303279	0.295321	0.221815	0.383751	0.267616	0.372057	0.389555	0.351694	0.216061	0.43032	0.19223	0.174621	0.29986					91.888	0.232197	0.231227	0.243513	0.266606	0.28495	0.246389	0.205145	0.240264	0.243786								91.933	0.211645	0.242399	0.232651	0.215865	0.225359	0.193462	0.227607	0.212299	0.159104	0.200751	0.188287	0.146432	0.204655
	151.188	0.306229	0.297346	0.223182	0.385535	0.27076	0.374144	0.390691	0.353912	0.217439	0.431393	0.194222	0.176753	0.301801					93.047	0.232237	0.231526	0.243647	0.266923	0.287416	0.24748	0.206104	0.239961	0.244412								93.097	0.212364	0.24327	0.233685	0.216683	0.226364	0.194413	0.228233	0.213095	0.160007	0.201645	0.189041	0.146835	0.205469
	152.346	0.308814	0.299415	0.223997	0.386341	0.273147	0.376031	0.391396	0.355586	0.21913	0.432071	0.195651	0.177982	0.303297					94.216	0.232607	0.231322	0.243833	0.268296	0.290531	0.248802	0.206626	0.240516	0.245317								94.26	0.212014	0.243588	0.233385	0.216899	0.226003	0.194439	0.228526	0.213019	0.160005	0.202274	0.188867	0.146663	0.205473
	153.505	0.311955	0.30204	0.225208	0.387701	0.276525	0.378329	0.392033	0.358035	0.221416	0.433734	0.197566	0.17949	0.305336					95.38	0.233156	0.23096	0.244231	0.269667	0.294143	0.250597	0.207345	0.241087	0.246398								95.429	0.211839	0.243394	0.234065	0.216975	0.225548	0.194024	0.228175	0.21282	0.159973	0.20163	0.188528	0.146562	0.205294
	154.674	0.315493	0.30454	0.226709	0.389211	0.279325	0.380666	0.393483	0.359615	0.223625	0.435116	0.199572	0.18053	0.307324					96.544	0.233116	0.229786	0.244838	0.270451	0.296354	0.252417	0.207748	0.240795	0.246938								96.599	0.212223	0.243666	0.234342	0.217418	0.225814	0.194075	0.228454	0.213148	0.159954	0.202052	0.188696	0.146496	0.205528
	155.842	0.319025	0.306392	0.227492	0.389998	0.282631	0.381795	0.393228	0.361007	0.225285	0.435612	0.200804	0.181824	0.308758					97.707	0.232842	0.22943	0.245226	0.270627	0.298067	0.252986	0.207854	0.24056	0.247199								97.759	0.212237	0.24419	0.234152	0.217394	0.225553	0.194034	0.228578	0.213121	0.159939	0.202004	0.188708	0.146562	0.205539
	157.006	0.322189	0.308602	0.228346	0.390821	0.285255	0.383332	0.394733	0.362241	0.227108	0.436947	0.202522	0.182519	0.310385					98.871	0.232	0.22865	0.244339	0.270088	0.298437	0.252933	0.207349	0.239266	0.246633								98.928	0.212595	0.243414	0.233806	0.216963	0.225381	0.194179	0.228579	0.212853	0.159911	0.201923	0.188752	0.146347	0.205392
	158.165	0.325539	0.309832	0.229188	0.390987	0.288207	0.384644	0.394453	0.363032	0.228771	0.436784	0.20354	0.183492	0.311539					100.04	0.232304	0.228952	0.244681	0.271671	0.300316	0.254665	0.207564	0.239095	0.247406								100.091	0.21206	0.243332	0.23374	0.216763	0.224992	0.194099	0.228341	0.212565	0.159579	0.201801	0.188436	0.146181	0.205157
	159.328	0.328943	0.311792	0.230636	0.392835	0.291676	0.386064	0.395043	0.36488	0.231202	0.438056	0.205333	0.18522	0.313473					101.199	0.232554	0.229609	0.244246	0.272496	0.302227	0.255973	0.208209	0.239701	0.248127								101.255	0.211907	0.242819	0.233392	0.216673	0.224983	0.193709	0.228269	0.212423	0.159211	0.201457	0.188069	0.145751	0.204889
	160.498	0.331418	0.313512	0.232314	0.393324	0.294541	0.387226	0.395902	0.365866	0.233499	0.43876	0.206861	0.186912	0.315011					102.362	0.233067	0.230657	0.24466	0.274322	0.3052	0.257732	0.208829	0.241078	0.249443								102.414	0.21161	0.242778	0.233158	0.216651	0.224727	0.193359	0.228041	0.212003	0.159374	0.200827	0.187777	0.145602	0.204659
	161.656	0.333979	0.314848	0.234374	0.394661	0.297731	0.388576	0.396031	0.367614	0.236001	0.439517	0.208152	0.188866	0.316696					103.526	0.233255	0.230878	0.244919	0.275285	0.30796	0.259221	0.208713	0.2411	0.250166								103.573	0.212035	0.242468	0.233113	0.216574	0.22471	0.193383	0.228074	0.212457	0.15927	0.201495	0.187686	0.145677	0.204745
	162.82	0.337097	0.317027	0.236352	0.39655	0.301161	0.390464	0.397154	0.370013	0.23873	0.44143	0.210108	0.191235	0.318943					104.685	0.233588	0.231311	0.245623	0.276989	0.311599	0.260869	0.209437	0.24113	0.251318								104.741	0.211651	0.241979	0.233123	0.216226	0.224605	0.193242	0.228494	0.211796	0.159109	0.20126	0.187586	0.145582	0.204554
	163.983	0.337943	0.317843	0.23761	0.396103	0.302835	0.391153	0.396643	0.370255	0.240364	0.440567	0.210673	0.191787	0.319481					105.848	0.23315	0.23075	0.245716	0.27778	0.313094	0.261847	0.209007	0.241053	0.25155								105.91	0.211629	0.242232	0.233356	0.216287	0.225068	0.193227	0.227819	0.211898	0.159493	0.20164	0.187808	0.145559	0.204668
	165.147	0.339914	0.319262	0.239785	0.398034	0.305967	0.393059	0.397295	0.371835	0.243545	0.44259	0.212276	0.193975	0.321462					107.017	0.233991	0.231588	0.245992	0.278629	0.316098	0.26336	0.209078	0.241199	0.252492								107.074	0.211951	0.24305	0.233437	0.216933	0.2259	0.192988	0.228586	0.211929	0.159483	0.20169	0.187735	0.145187	0.204906
	166.306	0.342173	0.321135	0.242062	0.399452	0.309532	0.394842	0.398857	0.373877	0.24621	0.44405	0.213596	0.195801	0.323466					108.175	0.234067	0.232097	0.246609	0.280534	0.318917	0.264995	0.208786	0.241914	0.25349								108.237	0.212046	0.242595	0.233822	0.216547	0.225516	0.193233	0.228582	0.212067	0.159341	0.201863	0.187483	0.144971	0.204839
	167.475	0.343907	0.323134	0.244067	0.40063	0.311696	0.395585	0.39971	0.375398	0.248986	0.44503	0.214919	0.197438	0.325042					109.339	0.234387	0.232213	0.246535	0.282168	0.322043	0.26555	0.208297	0.241685	0.25411								109.402	0.211865	0.242163	0.232457	0.21607	0.224468	0.192977	0.228533	0.211753	0.159065	0.201394	0.187551	0.145081	0.204448
	168.639	0.346194	0.324961	0.24673	0.402703	0.315096	0.396554	0.400353	0.3772	0.252006	0.446949	0.216344	0.199954	0.327087					110.503	0.234463	0.231984	0.246622	0.282984	0.324642	0.26646	0.209015	0.241804	0.254747								110.561	0.211705	0.24201	0.232331	0.215505	0.223604	0.192762	0.228321	0.211461	0.158927	0.201761	0.187785	0.144715	0.204241
	169.804	0.348515	0.327018	0.249314	0.404937	0.317901	0.397385	0.402789	0.379415	0.255063	0.44859	0.217864	0.202198	0.329249					111.667	0.234964	0.231736	0.247053	0.284193	0.328628	0.267514	0.209184	0.241767	0.25563								111.719	0.211716	0.241732	0.232077	0.215877	0.223792	0.192626	0.227905	0.211049	0.158829	0.201276	0.187932	0.144464	0.204106
	170.973	0.350219	0.328957	0.251618	0.406705	0.320821	0.398852	0.40507	0.380682	0.257815	0.450361	0.218848	0.203913	0.331155					112.825	0.235248	0.232021	0.247583	0.285774	0.332525	0.269438	0.209996	0.24194	0.256816								112.878	0.211231	0.241156	0.231814	0.215551	0.223662	0.192028	0.227893	0.210981	0.158694	0.201315	0.18802	0.144222	0.20388
	172.141	0.352384	0.330719	0.25403	0.408071	0.323913	0.400335	0.406169	0.382279	0.260719	0.453067	0.219942	0.205939	0.333131					113.994	0.23545	0.231892	0.247796	0.286176	0.336537	0.270461	0.210282	0.24218	0.257597								114.042	0.211464	0.240961	0.231965	0.215606	0.223943	0.19181	0.227142	0.210258	0.158679	0.201568	0.187532	0.144271	0.203767
	173.305	0.354148	0.332463	0.256626	0.409626	0.32649	0.401435	0.4076	0.383439	0.262851	0.45476	0.220908	0.208386	0.334894					115.158	0.235149	0.231497	0.247132	0.285573	0.339336	0.271071	0.209715	0.242317	0.257724								115.2	0.211506	0.241027	0.231632	0.21555	0.223546	0.191871	0.226979	0.21036	0.158345	0.201074	0.187521	0.143873	0.203607
	174.465	0.355832	0.334521	0.259337	0.41144	0.329115	0.403121	0.409269	0.384953	0.265783	0.456705	0.221552	0.210607	0.336853					116.322	0.234809	0.231298	0.247088	0.285791	0.342172	0.272043	0.209411	0.242436	0.258131								116.364	0.21049	0.239829	0.231171	0.215042	0.223388	0.191436	0.22637	0.210319	0.157843	0.201016	0.186871	0.143405	0.203098
	175.628	0.357563	0.336211	0.262002	0.412892	0.331439	0.403841	0.409853	0.386372	0.268151	0.458121	0.222188	0.213154	0.338482					117.485	0.234528	0.231262	0.247376	0.286669	0.347301	0.273605	0.209894	0.243115	0.259219								117.528	0.210625	0.240158	0.231233	0.215056	0.223291	0.191061	0.226451	0.20956	0.157578	0.201558	0.186841	0.143213	0.203052
	176.792	0.35955	0.338257	0.264821	0.41465	0.334174	0.405233	0.411597	0.387928	0.270946	0.460287	0.222889	0.216331	0.340555					118.65	0.233092	0.230809	0.246124	0.286234	0.35058	0.274216	0.209426	0.24195	0.259054								118.692	0.210044	0.240353	0.230591	0.215114	0.22349	0.190916	0.226199	0.209594	0.15772	0.200989	0.186908	0.142752	0.202889
	177.951	0.361232	0.339872	0.267315	0.415758	0.336351	0.406099	0.413788	0.388768	0.273664	0.461432	0.222989	0.219189	0.342205					119.814	0.234081	0.23289	0.247166	0.288553	0.355736	0.277375	0.209642	0.242881	0.261041								119.855	0.210206	0.240097	0.230427	0.215265	0.223073	0.190742	0.225962	0.209501	0.157318	0.200365	0.186866	0.142985	0.202734
	179.119	0.362369	0.341324	0.269602	0.417183	0.338685	0.40722	0.413477	0.390031	0.275626	0.462649	0.222883	0.222318	0.343614					120.977	0.2336	0.232858	0.247235	0.289111	0.360671	0.278297	0.209258	0.243219	0.261781								121.02	0.209827	0.239517	0.230409	0.215052	0.222255	0.190336	0.22586	0.209155	0.156875	0.20035	0.186484	0.142805	0.20241
	180.283	0.36462	0.343543	0.271925	0.419291	0.341914	0.408866	0.416818	0.391573	0.278142	0.464415	0.223635	0.226236	0.345915					122.141	0.233338	0.233316	0.247695	0.28994	0.366709	0.280339	0.209601	0.242739	0.26296								122.179	0.209469	0.239368	0.230094	0.214348	0.22168	0.189845	0.225614	0.208661	0.156841	0.200191	0.18623	0.142336	0.202057
	181.447	0.367055	0.345696	0.274282	0.42167	0.345815	0.410684	0.418536	0.393702	0.280561	0.466932	0.223723	0.229416	0.348173					123.304	0.234589	0.235009	0.248477	0.292144	0.37496	0.282948	0.210579	0.244269	0.265372								123.337	0.209094	0.239012	0.230037	0.214474	0.220874	0.19002	0.225636	0.208305	0.15668	0.199915	0.185726	0.142104	0.201823
	182.61	0.368048	0.346538	0.275552	0.422654	0.347424	0.411334	0.418795	0.394183	0.28216	0.468082	0.223549	0.232585	0.349242					124.468	0.233923	0.234308	0.247442	0.292245	0.380002	0.283265	0.209817	0.243354	0.265544								124.506	0.209669	0.239874	0.230761	0.215027	0.22081	0.189834	0.22571	0.208436	0.157152	0.20047	0.186251	0.142222	0.202185
	183.774	0.369811	0.348637	0.277338	0.424363	0.350403	0.412717	0.421267	0.395404	0.284472	0.470421	0.223966	0.236144	0.351245					125.632	0.23282	0.233303	0.247301	0.292632	0.386022	0.284178	0.20924	0.243201	0.266087								125.665	0.208572	0.239244	0.228923	0.213855	0.220015	0.189474	0.22472	0.207527	0.15636	0.199769	0.185293	0.142018	0.201314
	184.938	0.371338	0.350481	0.278817	0.426091	0.353285	0.413621	0.423601	0.396557	0.28661	0.471578	0.224074	0.239261	0.352943					126.796	0.232913	0.23434	0.24745	0.294105	0.394002	0.286399	0.20947	0.2428	0.267685								126.835	0.209347	0.239389	0.228747	0.213994	0.220203	0.189318	0.225214	0.207765	0.156175	0.199577	0.185286	0.141857	0.201406
	186.101	0.372241	0.351541	0.280306	0.427282	0.355579	0.414976	0.423407	0.398026	0.288331	0.473266	0.224476	0.24247	0.354325					127.954	0.233526	0.235028	0.248293	0.295298	0.402263	0.28927	0.210354	0.242766	0.2696								127.998	0.209125	0.239077	0.228811	0.213627	0.219641	0.189143	0.225119	0.207323	0.155928	0.199772	0.184847	0.141663	0.201173
	187.265	0.373837	0.353388	0.28144	0.429084	0.357558	0.415994	0.427397	0.399006	0.290469	0.474941	0.224605	0.24571	0.356119					129.113	0.234101	0.236342	0.249172	0.297033	0.41264	0.291859	0.211001	0.242971	0.27189								129.162	0.208732	0.239187	0.228868	0.213471	0.220104	0.188779	0.225231	0.207367	0.155992	0.199477	0.184932	0.141863	0.201167
	188.424	0.375182	0.353805	0.282468	0.429782	0.35926	0.417109	0.428584	0.400018	0.291895	0.475884	0.224508	0.248039	0.357211					130.282	0.234628	0.237439	0.250271	0.299142	0.421789	0.294683	0.212006	0.243209	0.274146								130.321	0.209498	0.239291	0.228495	0.213409	0.219871	0.18915	0.22535	0.207394	0.15586	0.199968	0.185026	0.141576	0.201241
	189.592	0.3761	0.354541	0.283125	0.431205	0.359701	0.417214	0.428237	0.400279	0.293886	0.477211	0.224341	0.250674	0.358043					131.446	0.234928	0.238033	0.250032	0.300607	0.432247	0.297758	0.212221	0.243081	0.276113								131.484	0.208354	0.238788	0.228372	0.213157	0.219558	0.188855	0.225295	0.206956	0.155577	0.19924	0.18472	0.141608	0.200873
	190.751	0.377217	0.355469	0.284269	0.433045	0.360696	0.418413	0.429714	0.401516	0.295631	0.478978	0.224812	0.252714	0.359373					132.61	0.234223	0.237724	0.249126	0.300782	0.438902	0.298897	0.211697	0.241798	0.276644								132.648	0.209224	0.23864	0.22842	0.213572	0.219388	0.188526	0.22532	0.206862	0.155743	0.199673	0.18456	0.14143	0.200946
	191.915	0.378437	0.356479	0.285176	0.434337	0.361114	0.420022	0.430451	0.402405	0.297869	0.480102	0.225227	0.255374	0.360583					133.774	0.23543	0.239545	0.250203	0.303966	0.449492	0.30333	0.213028	0.242939	0.279742								133.812	0.209375	0.239369	0.228398	0.213707	0.219625	0.188532	0.225439	0.207288	0.155217	0.199756	0.184853	0.141488	0.201087
	193.079	0.380383	0.357604	0.286389	0.436835	0.361708	0.421047	0.431101	0.403744	0.299817	0.482307	0.225644	0.257762	0.362028					134.934	0.235438	0.240362	0.251025	0.305615	0.458694	0.306908	0.213532	0.243629	0.2819								134.975	0.208718	0.239019	0.228637	0.213975	0.219731	0.188715	0.22534	0.207283	0.155317	0.199939	0.184679	0.141409	0.201063
	194.247	0.381359	0.358445	0.287263	0.437708	0.361831	0.422444	0.431926	0.404816	0.301243	0.483013	0.226144	0.258843	0.36292					136.093	0.235288	0.241044	0.251412	0.307072	0.467548	0.309728	0.213526	0.243391	0.283626								136.139	0.208793	0.238901	0.228814	0.21428	0.219551	0.18869	0.225828	0.207462	0.155152	0.199937	0.184982	0.140988	0.201115
	195.406	0.383004	0.360097	0.288766	0.440024	0.36243	0.423803	0.43437	0.406171	0.303407	0.485478	0.226586	0.261136	0.364606					137.257	0.234793	0.241116	0.251608	0.308245	0.475201	0.312477	0.214161	0.242884	0.285061								137.303	0.209396	0.23886	0.229252	0.214348	0.22004	0.188715	0.225435	0.207361	0.154772	0.200097	0.184908	0.141322	0.201209
	196.565	0.383861	0.360929	0.289201	0.440798	0.362379	0.423959	0.435046	0.407092	0.304944	0.4865	0.226581	0.261695	0.365249					138.421	0.234498	0.241081	0.25161	0.309423	0.482077	0.315334	0.213586	0.242414	0.286253								138.466	0.209446	0.23915	0.229099	0.214099	0.219773	0.188865	0.225375	0.20739	0.154908	0.199914	0.184404	0.141289	0.201143
	197.733	0.38406	0.361327	0.289808	0.442119	0.361626	0.424411	0.435415	0.407566	0.306298	0.487145	0.226938	0.263232	0.365829					139.579	0.234611	0.241389	0.251062	0.310633	0.488585	0.317629	0.213359	0.242482	0.287469								139.635	0.209622	0.239163	0.22946	0.214051	0.220348	0.188742	0.225427	0.207316	0.154556	0.20008	0.184332	0.141256	0.201196
	198.897	0.385275	0.362569	0.29056	0.443177	0.362296	0.425585	0.436851	0.408275	0.3081	0.488633	0.227152	0.263993	0.366872					140.743	0.234662	0.242083	0.252337	0.312495	0.494826	0.321222	0.21371	0.243102	0.289305								140.793	0.209434	0.23857	0.22858	0.214032	0.219332	0.188734	0.225538	0.206889	0.154259	0.200246	0.183994	0.140841	0.200871
	200.061	0.385997	0.363545	0.290986	0.444988	0.362789	0.426079	0.438439	0.409436	0.30986	0.48961	0.227539	0.265652	0.36791					141.901	0.234508	0.242498	0.252884	0.313949	0.498954	0.32437	0.213045	0.242822	0.290379								141.956	0.208879	0.238423	0.227996	0.213405	0.219251	0.188007	0.225084	0.206787	0.153782	0.199364	0.184071	0.140429	0.200456
	201.219	0.387593	0.365744	0.29149	0.446948	0.363807	0.427895	0.440379	0.410714	0.312133	0.49174	0.228108	0.266932	0.369457					143.065	0.234879	0.24303	0.253369	0.315481	0.503284	0.327644	0.21343	0.242497	0.291702								143.115	0.209191	0.238677	0.228932	0.213492	0.219304	0.188289	0.225406	0.207311	0.153831	0.199747	0.184062	0.140675	0.200743
	202.383	0.389113	0.367865	0.292751	0.449659	0.365574	0.429243	0.442157	0.41277	0.314438	0.494558	0.228887	0.268334	0.371279					144.229	0.234902	0.243288	0.253603	0.317805	0.507902	0.330539	0.213664	0.242943	0.293081								144.284	0.209586	0.239205	0.228903	0.213586	0.219738	0.188155	0.225372	0.207019	0.153828	0.199898	0.184518	0.140504	0.200859
	203.547	0.389965	0.369079	0.292893	0.450708	0.366181	0.429717	0.443618	0.413489	0.315853	0.495622	0.22927	0.269806	0.372184					145.393	0.236259	0.244594	0.254645	0.320816	0.513302	0.334805	0.214621	0.244113	0.295394								145.453	0.209493	0.239221	0.228667	0.213961	0.219752	0.188175	0.225245	0.206986	0.153847	0.199776	0.184252	0.140648	0.200835
	204.717	0.389885	0.369486	0.29257	0.450823	0.366441	0.42947	0.444352	0.413414	0.316465	0.496116	0.228929	0.270765	0.372393					146.557	0.236792	0.245368	0.255102	0.322795	0.517314	0.337982	0.215079	0.24371	0.296768								146.616	0.209314	0.239137	0.228157	0.213674	0.219386	0.187867	0.225184	0.207186	0.153246	0.199884	0.183899	0.140436	0.200614
	205.88	0.389932	0.370626	0.291782	0.452074	0.367452	0.429736	0.444564	0.413658	0.317535	0.496668	0.229212	0.271367	0.372884					147.726	0.237093	0.246953	0.256059	0.325526	0.520798	0.341386	0.215716	0.244225	0.29847								147.78	0.208955	0.238634	0.228114	0.213272	0.218769	0.187627	0.224861	0.206666	0.152866	0.199341	0.18401	0.140219	0.200278
	207.039	0.391264	0.372492	0.292363	0.453936	0.369378	0.431048	0.445815	0.415036	0.319817	0.498827	0.229918	0.272734	0.374386					148.885	0.237341	0.248528	0.257158	0.328092	0.526618	0.345865	0.216485	0.244699	0.300598								148.943	0.208714	0.238792	0.227484	0.212783	0.218833	0.187227	0.224551	0.205927	0.152533	0.199353	0.183599	0.139767	0.199964
	208.198	0.392034	0.37394	0.292347	0.455699	0.37082	0.432058	0.447238	0.416163	0.321147	0.50056	0.230196	0.273733	0.375495					150.049	0.237382	0.249672	0.257668	0.330815	0.528839	0.349255	0.217216	0.244827	0.301959								150.107	0.208794	0.239084	0.227661	0.213009	0.219246	0.187413	0.224652	0.206432	0.152448	0.199404	0.183707	0.140062	0.200159
	209.366	0.392685	0.375175	0.291722	0.456491	0.371456	0.432618	0.448121	0.416706	0.322056	0.500959	0.230111	0.27424	0.376028					151.207	0.237513	0.250184	0.258145	0.332932	0.531264	0.352701	0.217435	0.245158	0.303167								151.271	0.209041	0.238513	0.227538	0.212374	0.218339	0.187149	0.223985	0.206153	0.15222	0.199429	0.182994	0.139992	0.199811
	210.535	0.393361	0.376039	0.291431	0.457683	0.372638	0.433078	0.448411	0.41718	0.323108	0.501611	0.230504	0.275106	0.376679					152.366	0.237665	0.25121	0.25875	0.335541	0.536327	0.356992	0.218476	0.245683	0.305081								152.44	0.209097	0.239006	0.227416	0.212785	0.218481	0.187341	0.224206	0.20636	0.152031	0.200031	0.183342	0.140005	0.200008
	211.704	0.395008	0.378371	0.291809	0.459467	0.374627	0.434875	0.450092	0.4193	0.325011	0.504205	0.230967	0.276372	0.378342					153.532	0.238084	0.252429	0.259814	0.338209	0.539212	0.362026	0.21876	0.246304	0.306855								153.604	0.208657	0.238408	0.22755	0.21249	0.218394	0.186832	0.223932	0.205691	0.152194	0.199452	0.183223	0.139979	0.199734
	212.867	0.394573	0.379183	0.291333	0.460596	0.375381	0.434539	0.450465	0.419625	0.325417	0.504521	0.230855	0.276757	0.378604					154.7	0.238277	0.253057	0.259897	0.34082	0.542237	0.365498	0.219206	0.246739	0.308216								154.763	0.208475	0.238557	0.227188	0.212176	0.21847	0.186813	0.223801	0.205844	0.151967	0.19945	0.183143	0.139652	0.199628
	214.036	0.395594	0.379934	0.290755	0.461719	0.376007	0.435193	0.451298	0.419825	0.326108	0.505474	0.230832	0.277407	0.379179					155.864	0.238594	0.253575	0.260784	0.344138	0.545098	0.370136	0.21875	0.246451	0.309691								155.927	0.209314	0.239051	0.228066	0.213191	0.21881	0.187195	0.224426	0.206375	0.152379	0.199929	0.183721	0.140225	0.200224
	215.2	0.396221	0.382048	0.291232	0.462689	0.37748	0.436568	0.452486	0.421038	0.327723	0.507648	0.231459	0.277375	0.380331					157.033	0.23919	0.25484	0.262438	0.347538	0.549576	0.375672	0.219724	0.247348	0.312041								157.095	0.208749	0.238641	0.22749	0.213114	0.218621	0.18705	0.223948	0.206205	0.151919	0.199751	0.183165	0.139955	0.199884
	216.363	0.397516	0.383033	0.291075	0.464242	0.378705	0.436961	0.452777	0.421895	0.328524	0.508334	0.231677	0.278773	0.381126					158.198	0.239533	0.255449	0.262263	0.350473	0.550888	0.38047	0.219711	0.247317	0.313263								158.259	0.209589	0.239269	0.22854	0.213583	0.219535	0.187317	0.224644	0.206834	0.152542	0.199966	0.183729	0.140353	0.200492
	217.522	0.398695	0.384629	0.291379	0.465993	0.381274	0.438132	0.454598	0.423483	0.329661	0.510496	0.232456	0.279006	0.382484					159.363	0.239649	0.256007	0.262454	0.353827	0.553622	0.386295	0.220413	0.247699	0.314996								159.418	0.209935	0.240005	0.228483	0.213952	0.220409	0.187758	0.224856	0.207036	0.152542	0.199905	0.183892	0.140722	0.200791
	218.691	0.399044	0.385861	0.291119	0.467615	0.381771	0.439106	0.455858	0.424165	0.330439	0.51139	0.232625	0.279425	0.383202					160.527	0.240126	0.257283	0.263205	0.357651	0.557446	0.392168	0.22105	0.248279	0.317151								160.582	0.209816	0.240066	0.228737	0.213967	0.219859	0.187836	0.224887	0.207035	0.152261	0.20016	0.183834	0.140657	0.20076
	219.849	0.399808	0.387315	0.291238	0.468512	0.382647	0.440103	0.45662	0.425565	0.331357	0.512968	0.232725	0.280307	0.384097					161.69	0.23991	0.257452	0.262738	0.361809	0.560112	0.398489	0.221308	0.247935	0.318719								161.745	0.210519	0.241124	0.229531	0.214016	0.220185	0.187734	0.225761	0.207584	0.152125	0.200117	0.184216	0.140673	0.201132
	221.013	0.401171	0.39312	0.29009	0.458397	0.378972	0.442074	0.454444	0.430777	0.332874	0.493906	0.23663	0.279376	0.382652					162.849	0.240472	0.258656	0.263601	0.366052	0.56134	0.403877	0.221315	0.247675	0.320373								162.909	0.210923	0.241575	0.229795	0.214531	0.220322	0.188314	0.225685	0.20743	0.152318	0.200555	0.184504	0.140632	0.201382
[truncated: 1,744 more rows]
[truncated: 1 more columns]
