# Supplementary material for: TRPML1 suppresses pulmonary fibrosis by limiting collagen and elastin deposition
Source: EMBO J. 2026 Feb 19;45(7):2182–209. doi: 10.1038/s44318-026-00712-4 (PMC13043727; doi:10.1038/s44318-026-00712-4)
Supplement: Supplementary file 7 — Source data Fig. 6 [file 44318_2026_712_MOESM7_ESM.zip › Figure 6/6B/Fig 6 B.xlsx]

## Sheet: Calcium Imaging
	TRPML1
	MLSA1 10µM	0.102779	0.324879	0.753162	0.17498	0.368581	0.623153	0.440018	0.5968
	MK6-83 10µM	0.300414		0.44217	0.011619	0.176537	0.38134	0.61097	0.599841	0.549417
	ML1-SA1 30µM	0.160957	0.083928	0.117041	0.209879	0.069547	0.314537	0.276372
	WR100-016 10µM	0.137037	0.118019	0.043213	0.002982		0.146636
	WR1-001 10µM	0.291425	0.240195	0.204571	0.237337	0.042012	0.00751	0.30057	0.117516	0.08227	0.024809
	WR216-047 10µM	0.258677	0.319291	0.187292	0.355533	0.16543	0.174245	0.822957	0.41091	0.675439
	WR7-003 10µM	0.379309	0.087949	0.180896	0.243306	0.056672	0.08665	0.027751	0.376584
	WR250-003 10µM	0.737343	0.376407	0.669038	1.24629	0.494631	0.580142	0.929548	0.45184	0.596727	0.086804	1.85563	0.982525	2.03597	0.950344	1.51223
	WR1-002 10µM	0.722543	0.693029	0.633724	0.231707	0.609346	0.524203	0.289785	0.840955	0.764135	1.58133	1.85056	1.39269		1.10092	2.53511
	TRPML3
	MLSA1 10µM	0.663979	0.692846	0.701371	0.802739	0.969619	0.707847	1.0901
	MK6-83 10µM	1.2696	0.548515	0.3199	0.491712	0.895111	0.473134	0.379371	0.091325
	ML1-SA1 30µM	0.007859						0.002286	0.003912		0.001557
	WR100-016 10µM	0.019963	0.033592		0.07992	0.036123
	WR1-001 10µM	0.13092	0.161586	0.008915	0.0739	0.012626	0.123715	0.016431	0.056954
	WR216-047 10µM	0.079698	0.142095		0.063905	0.00026	0.069008
	WR7-003 10µM	0.013977			0.024523			0.018015
	WR250-003 10µM	0.265812	0.014418	0.498738	0.40745	0.312868	0.582903	0.280255	0.195383	0.222355		0.009053	0.014245	0.00394
	WR1-002 10µM	0.297097	0.266785	0.148103	0.059677	0.17104	0.018455	0.449499	0.13403	0.288243	0.364688	0.050329	0.579082	0.53848
