# Supplementary material for: TRPML1 suppresses pulmonary fibrosis by limiting collagen and elastin deposition
Source: EMBO J. 2026 Feb 19;45(7):2182–209. doi: 10.1038/s44318-026-00712-4 (PMC13043727; doi:10.1038/s44318-026-00712-4)
Supplement: Supplementary file 7 — Source data Fig. 6 [file 44318_2026_712_MOESM7_ESM.zip › Figure 6/6E/Fig 6 E.xlsx]

## Sheet: Lysosomal Exocytosis AM
	Figure 6E: Lysosomal Exocytosis AM + compounds
		DMSO												ML-SI3 50µM
	DMSO	1.05728	0.67511	1.10005	1.19884	0.53387	1.43485	0.89934	0.7956	0.78196	1.46743	0.56797	1.48771	0.92135	0.94625	0.87975	1.35945	0.6153	1.2779	0.41149	0.97012	2.45489	0.42684	1.15373	0.58293
	Iono 4µM 10´	39.1417	20.3427	19.1076	37.3275	31.6126	41.8937	24.4376	40.4896					23.2256	30.8164	39.1472	33.9734	14.2089	12.8193	25.838	26.7506
	WR0-001 30µM	18.9468	29.2994	15.1902	10.0257	14.5251	16.7005	14.0718	13.3353	22.4812	36.5025	25.0412	29.3608	0.08659	4.31852	0.58834	0.57678	0.21709	0.62692	0.5538	0.5484	0.48976	0.57179	0.2152	0.49921
	WR0-001 5µM	0.38966	0.61708	0.78193	0.75986	0.33965	0.3929	1.17873	0.70551	0.60979	0.96645	0.15688	0.4163	0.52771	0.55047	1.1922	1.20263	0.48895	0.76494	0.17709	0.26691	0.63697	0.25102	0.22032	0.23941
	WR1-002 5µM	21.6547	24.7766	28.2745	15.6323	13.0262	22.378	19.4388	20.9777	18.7202	12.6752	44.5978	18.7164	0.88636	0.78409	0.36876	13.8167	3.0243	20.1194	4.20109	0.19994	5.52954	3.10399	0.32197	0.23206
	WR1-002 0.4µM	7.82349	15.572	7.74187	16.5531	6.6961	15.7817	17.9666	28.8088	10.9002	10.5674	18.8444	5.8365	0.8806	1.79755	1.37948	9.24767	0.25757	0.99876	2.14088	0.58973	0.26052	0.23921	0.27424	1.06214
	WR250-003-PK2 10µM	8.49606	19.6621	0.55766	5.8377	8.23149	17.0444	17.1108	22.95	9.50904	15.993	17.3343	18.1795	0.73378	0.65021	0.12597	0.15629	0.88971	0.71755	0.551	1.67426	0.76816	0.61247	0.95636	0.4431
	WR250-003-PK2 0.7µM	4.66791	7.39436	5.91159	7.06052	1.08836	5.31454	6.95637	0.84119	5.20727	3.05688	0.86763	0.71068	0.95869	0.4349	0.23096	0.79867	0.8308	1.84502	0.29803	0.28579	0.3648	0.29669	0.21611	0.4807
	ML-SA1 30µM	37.989	20.8214	13.2582	13.6271	10.6989	8.58401	13.3943	17.1898	13.4846	29.3568	18.6867	15.533	2.7157	0.40587	0.01956	0.21786	12.9085	0.61874	0.43827	0.80088	0.07237	0.16034	0.52759	0.15144
