# Supplementary material for: TRPML1 suppresses pulmonary fibrosis by limiting collagen and elastin deposition
Source: EMBO J. 2026 Feb 19;45(7):2182–209. doi: 10.1038/s44318-026-00712-4 (PMC13043727; doi:10.1038/s44318-026-00712-4)
Supplement: Supplementary file 7 — Source data Fig. 6 [file 44318_2026_712_MOESM7_ESM.zip › Figure 6/6F-G/Fig6 F.xlsx]

## Sheet: Lysosomal Exocytosis AM
		Figure 6F: Lysosomal Exocytosis AM WT vs KO
			BL6 WT																		Trpml1 -/-
		DMSO	1.05728	0.67511	1.10005	1.19884	0.53387	1.43485	0.89934	0.7956	0.78196	1.46743	0.56797	1.48771	0.79666	1.243	1.24428	0.71606			0.75048	1.10923	0.87744	1.0636	0.61479	0.51348	0.40412	2.95475	0.51323	1.28814	0.32628	1.41282	1.10096	0.75186	1.15539	0.57897
		Iono 4µM 10´	39.1417	20.3427	19.1076	37.3275	31.6126	41.8937	24.4376	40.4896	15.8018	18.379	11.4742	31.0019							15.2891	14.4678	15.4679	32.2499	1.8296	32.7438	11.6536	9.12291	8.38585	6.13175	6.5782
		WR0-001 30µM	18.9468	29.2994	15.1902	10.0257	14.5251	16.7005	14.0718	13.3353	22.4812	36.5025	25.0412	29.3608	15.1218	19.2862	12.7586	14.1869	25.0001	16.5816	2.65513	2.9782	5.50931	5.67437	4.02575	3.75188
		WR1-002 5µM	21.6547	24.7766	28.2745	15.6323	13.0262	22.378	19.4388	20.9777	18.7202	12.6752	44.5978	18.7164	19.2662	20.0131	11.4747	22.9469	14.7692	15.6521	2.3612	4.87252	4.85746	0.02787	2.81208	0.12617
		WR250-003-PK2 10µM	8.49606	19.6621	0.55766	5.8377	8.23149	17.0444	17.1108	22.95	9.50904	15.993	17.3343	18.1795							7.81183	0.23651	0.12739	1.62184	0.23947	1.99943
		ML-SA1 30µM	37.989	20.8214	13.2582	13.6271	10.6989	8.58401	13.3943	17.1898	13.4846	29.3568	18.6867	15.533	26.2172	26.6908	20.0931	19.2941			0.29389	0.52242	3.69715	1.32405
