# Supplementary material for: TRPML1 suppresses pulmonary fibrosis by limiting collagen and elastin deposition
Source: EMBO J. 2026 Feb 19;45(7):2182–209. doi: 10.1038/s44318-026-00712-4 (PMC13043727; doi:10.1038/s44318-026-00712-4)
Supplement: Supplementary file 7 — Source data Fig. 6 [file 44318_2026_712_MOESM7_ESM.zip › Figure 6/6H/Fig 6 H.xlsx]

## Sheet: Lysosomal Exocytosis THP-1
	Figure 6H: Lysosomal Exocytosis THP1 + compounds
	DMSO	MLSA1 30µM	WR250-003 30µM	WR1-002 10µM	WR1-002 5µM	WR1-002 1µM
	1.06169	0.922963	1.56313	1.19456	1.35431	1.45608
	0.988484	1.08253	1.38232	1.72511	1.93011	1.33831
	0.949828	1.11364	1.23302	1.42733	1.64537	1.4448
	1.07389	1.53894	0.869922	1.33264	1.08872	1.56037
	1.07174	1.43622	1.16161	1.76042	1.50543	1.64663
	0.854373	1.25202	1.13976	1.81929	1.46292	1.31813
	0.794104	0.906498	1.54666	1.23741
	1.28516	1.28808	1.31907	1.70645
	0.920731	0.762423	1.47283	1.81623
	1.01699	0.951238	1.10426	1.39383
	0.989645	1.87658	1.16417	1.28686
	0.993366	1.57804	1.09106	1.64929
	1.04342	1.40175
	0.956577	1.52085
	1.09831	1.41129
	0.978463	1.34206
	0.923228	1.10587
	1.05393	1.01082
	0.984252	1.05505
	0.961818	1.06643
		1.11433
