# Supplementary material for: TRPML1 suppresses pulmonary fibrosis by limiting collagen and elastin deposition
Source: EMBO J. 2026 Feb 19;45(7):2182–209. doi: 10.1038/s44318-026-00712-4 (PMC13043727; doi:10.1038/s44318-026-00712-4)
Supplement: Supplementary file 8 — Source data Fig. 7 [file 44318_2026_712_MOESM8_ESM.zip]

Archive with 3 entries (1 files):
- Figure 7/
- Figure 7/7A/
- Figure 7/7A/Fig 7 A.xlsx
