# Supplementary material for: TRPML1 suppresses pulmonary fibrosis by limiting collagen and elastin deposition
Source: EMBO J. 2026 Feb 19;45(7):2182–209. doi: 10.1038/s44318-026-00712-4 (PMC13043727; doi:10.1038/s44318-026-00712-4)
Supplement: Supplementary file 8 — Source data Fig. 7 [file 44318_2026_712_MOESM8_ESM.zip › Figure 7/7A/Fig 7 A.xlsx]

## Sheet: Compound treatments
			Fig 7A: ELISA Treatments
																			*Outlier identified by Prism (ROUT)
				MMP-2							MMP-9							MMP-19							MMP-3
				pmLF			pmLF				pmLF			pmLF				pmLF			pmLF				pmLF			pmLF
				WT DMSO	WT WR1-002 5μM		Trpml1-/- DMSO	Trpml1-/- WR1-002 5μM			WT DMSO	WT WR1-002 5μM		Trpml1-/- DMSO	Trpml1-/- WR1-002 5μM			WT DMSO	WT WR1-002 5μM		Trpml1-/- DMSO	Trpml1-/- WR1-002 5μM			WT DMSO	WT WR1-002 5μM		Trpml1-/- DMSO	Trpml1-/- WR1-002 5μM
				0.702835	1.04331		1.12879	1.18821			1.13655	2.16482		1.35569	1.52666			0.989883	1.38599		1.19277	1.06669			0.601116	0.466149		1.041	1.33813
				1.35157	1.49982		1.17076	1.04554			0.966133	1.84701		0.909309	0.998552			0.930511	1.66042		0.767849	0.846302			0.415098	0.296155		0.858229	0.560591
				0.56085	1.17503		0.713634	0.565751			1.37101	1.38642		1.03409	0.480308			1.07961	1.37738		1.10458	1.02675			0.721514	1.31096		0.801356	0.92827
				1.02138	1.95392		0.963926	0.966473			0.526304			0.700911				1.01437	1.41467		0.934799	1.51258			1.29153	0.947737		0.720866	0.908064
				1.0196	2.22706		1.02289	0.993949										0.971269	2,63617689*						1.13962	1.53879		1.57855	1.03657
				1.34377														1.01437	1.53552						1.83113
				*Outlier identified by Prism (ROUT)
				MMP-12
				AM			AM
				WT DMSO	WT WR1-002 5μM		Trpml1-/- DMSO	Trpml1-/- WR1-002 5μM
				0.8063	1.107		0.8345	0.7544
				0.5388	1.6594		1.0111	0.8614
				0.9919	1.102		0.9046	0.6589
				1,66299476*	2.0339		1.2498	0.8087
				1.0217	2.1298
				0.972	2.112
				1.0063	1.3216
				0.989938	1.27562
				0.879192	1.22666
				1.13087	0.982786
					1.11523
					1.05576
