# Supplementary material for: TRPML1 suppresses pulmonary fibrosis by limiting collagen and elastin deposition
Source: EMBO J. 2026 Feb 19;45(7):2182–209. doi: 10.1038/s44318-026-00712-4 (PMC13043727; doi:10.1038/s44318-026-00712-4)
Supplement: Supplementary file 9 — Figure EV1 Source Data [file 44318_2026_712_MOESM9_ESM.zip]

Archive with 11 entries (10 files):
- EV 1/EV1 B/
- EV 1/EV1 B/EV1 B.xlsx
- EV 1/EV1A/F32_WT_20x.tif
- EV 1/EV1A/F32_WT_40x1.tif
- EV 1/EV1A/F32_WT_600um.tif
- EV 1/EV1A/F33_Het_20x.tif
- EV 1/EV1A/F33_Het_40x1.tif
- EV 1/EV1A/F33_Het_600um.tif
- EV 1/EV1A/F78_KO_20x2.tif
- EV 1/EV1A/F78_KO_40x1.tif
- EV 1/EV1A/F78_KO_600um.tif
