# Supplementary material for: TRPML1 suppresses pulmonary fibrosis by limiting collagen and elastin deposition
Source: EMBO J. 2026 Feb 19;45(7):2182–209. doi: 10.1038/s44318-026-00712-4 (PMC13043727; doi:10.1038/s44318-026-00712-4)
Supplement: Supplementary file 9 — Figure EV1 Source Data [file 44318_2026_712_MOESM9_ESM.zip › EV 1/EV1 B/EV1 B.xlsx]

## Sheet: Collagen ratio PBVR
Fig8 B
Verhoeff-van Gieson, Collagen ratio % (PBVR)
BL6WT	Het	Trpml1-/-
2.218	1.32177	3.518
2.25767	1.8925	4.6264
1.421	1.31146	2.3095
0.847909	0.721333	6.0465
2.346	2.37367	5.2938
2.23125	2.6731	5.03936
1.16267	2.52345	7.367
	1.5384	4.66131
	1.13118	6.63345
	1.4359	3.54861
	1.8333	6.05473
	1.1773	4.1136
	2.488	3.76811
		6.7171

## Sheet: Collagen ratio random
Fig8 B
Verhoeff-van Gieson, Collagen ratio % (random)
BL6WT	Het	Trpml1-/-
1.24753	0.985304	1.40792
1.47544	1.18158	2.7036
1.10072	0.788143	1.43532
0.58715	0.563625	2.976
1.49694	1.656	3.2619
1.35195	1.8017	2.92352
0.798864	1.57325	4.84158
	1.00267	3.26204
	0.708818	3.79118
	0.910947	2.24271
	1.20167	3.82272
	0.665	2.45425
	1.40979	1.93565
		3.832
