# Supplementary material for: TRPML1 suppresses pulmonary fibrosis by limiting collagen and elastin deposition
Source: EMBO J. 2026 Feb 19;45(7):2182–209. doi: 10.1038/s44318-026-00712-4 (PMC13043727; doi:10.1038/s44318-026-00712-4)
Supplement: Supplementary file 10 — Figure EV2 Source Data [file 44318_2026_712_MOESM10_ESM.zip]

Archive with 12 entries (9 files):
- EV2/
- EV2/EV2 C-F/
- EV2/EV2 C-F/Fig EV2 C.xlsx
- EV2/EV2 C-F/Fig EV2 D.xlsx
- EV2/EV2 C-F/Fig EV2 E.xlsx
- EV2/EV2 C-F/Fig EV2 F.xlsx
- EV2/EV2 G-J/
- EV2/EV2 G-J/EV2J - WB-raw-mmp2-betaactin.tif
- EV2/EV2 G-J/EV2J-WB-raw-mmp9-mmp19-betaactin.tif
- EV2/EV2 G-J/Fig EV2G-I.xlsx
- EV2/EV2 G-J/Thumbs.db
- EV2/RNAseq_Notebook_figure3A-B_figure4D_figure5A-B_figureEV2.pdf
