# Supplementary material for: TRPML1 suppresses pulmonary fibrosis by limiting collagen and elastin deposition
Source: EMBO J. 2026 Feb 19;45(7):2182–209. doi: 10.1038/s44318-026-00712-4 (PMC13043727; doi:10.1038/s44318-026-00712-4)
Supplement: Supplementary file 10 — Figure EV2 Source Data [file 44318_2026_712_MOESM10_ESM.zip › EV2/EV2 C-F/Fig EV2 C.xlsx]

## Sheet: qPCR pmLF MMP
	Figure EV2C: qPCR MMPs pmLF
		WT								Trpml1-/-
	MMP1a	0.0165559	0.01796	0.0507192	0.0397025	0.00514254	0.00617312	0.0192258	0.0120488	0.015	0.0219063	0.0313206	0.0637422	0.00829669	0.00801666	0.0107473	0.0114513
	MMP1b	0.0248182	0.0382107	0.0484055	0.0670764	0.006	0.007	0.024	0.038	0.0356508	0.0244433	0.0375511	0.139347	0.0224218	0.0154162	0.0308223	0.0203519
	MMP2	0.161639	0.320901	0.94279	0.456617	0.483621	2.15616	1.52066	1.5087	0.402117	0.20166	1.97513	2.11409	1.79006	1.25002	4.42972	1.05999
	MMP3	0.190811	0.314999	0.245002	0.436784	0.0377469	0.225128	0.997139	1.05704	0.18015	0.274723	1.62615	0.911901	1.51759	1.73634	0.543397	0.385574
	MMP14	1.51047	6.81725	6.98318	5.24866	2.5495	4.8148	13.0141	17.1521	4.0006	7.30852	5.64197	7.91404	13.0871	14.0399	17.7636	12.7006
	MMP19	0.106274	0.257376	0.754477	0.348742	0.146664	0.38708	0.60523	0.405878	0.303909	0.42964	0.601525	0.565758	1.72917	0.834749	0.973051	0.387821
