# Supplementary material for: TRPML1 suppresses pulmonary fibrosis by limiting collagen and elastin deposition
Source: EMBO J. 2026 Feb 19;45(7):2182–209. doi: 10.1038/s44318-026-00712-4 (PMC13043727; doi:10.1038/s44318-026-00712-4)
Supplement: Supplementary file 10 — Figure EV2 Source Data [file 44318_2026_712_MOESM10_ESM.zip › EV2/EV2 C-F/Fig EV2 D.xlsx]

## Sheet: qPCR IM MMPs
	Figure EV2D: qPCR MMPs IM
		BL6 WT				Trpml1-/-
	MMP9	3.91167	1.53155	5.41157		9.81514	10.8217	4.56527	4.99524
	MMP12	8.7304	1.51358	6.32212		12.7731	9.35027	6.54707	5.03141
	MMP13	0.1446	0.0414136	0.0672177		0.119583	0.0790867	0.089486	0.0878115
	MMP14	2.25075	1.57786	2.15398		2.3161	1.45453	2.49704	3.21948
	MMP19	0.393332	0.191864	0.54884		0.505302	0.497648	0.423201	0.339734
