# Supplementary material for: TRPML1 suppresses pulmonary fibrosis by limiting collagen and elastin deposition
Source: EMBO J. 2026 Feb 19;45(7):2182–209. doi: 10.1038/s44318-026-00712-4 (PMC13043727; doi:10.1038/s44318-026-00712-4)
Supplement: Supplementary file 10 — Figure EV2 Source Data [file 44318_2026_712_MOESM10_ESM.zip › EV2/EV2 C-F/Fig EV2 E.xlsx]

## Sheet: qPCR AM MMPs
	Figure EV2E: qPCR MMPs AM
		BL6 WT							Trpml1-/-
	MMP-8	0.031	0.086		0.046	0.029	0.018	0.018	0.021	0.018	0.019	0.02	0.018	0,03*		*Outlier identified by Prism (ROUT)
	MMP-12	7.508	12.582	51,68*	10.339	6.394	12.626	6.014	11.004	11.21	12.832	5.776	10.654	7.285
	MMP-14	0.02			0.084			0.011	0.015	0.024	0.018	0.011	0.028	0,056*
	MMP-19	0.161	0.11	0.142	0.122	0.001	0.073	0.04	0.024	0.083	0.074	0.051	0.109	0.07
