# Supplementary material for: TRPML1 suppresses pulmonary fibrosis by limiting collagen and elastin deposition
Source: EMBO J. 2026 Feb 19;45(7):2182–209. doi: 10.1038/s44318-026-00712-4 (PMC13043727; doi:10.1038/s44318-026-00712-4)
Supplement: Supplementary file 10 — Figure EV2 Source Data [file 44318_2026_712_MOESM10_ESM.zip › EV2/EV2 C-F/Fig EV2 F.xlsx]

## Sheet: qPCR TIMPs
	Figure EV2F: qPCR TIMPs pmLF
		BL6 WT								Trpml1-/-
	TIMP1	2.94918	6.14348	16.8866	6.38673	18.6493	18.7682	10.8908	9.5819	11.1771	9.52189	20.2305	1.19379	15.7252	16.2962	24.2316	23.1944
	TIMP2	4.62806	10.9289	24.2633	7.63419	19.294	22.8156	15.0346	8.46346	9.89671	12.8066	19.5871	1.06514	13.8907	13.8039	22.9163	15.2338
	TIMP3	4.21347	9.1288	18.7907	10.5272	17.1283	12.3736	12.6894	6.61164	6.26341	13.269	23.5918	1.58209	10.3325	8.18773	19.6471	11.121
	TIMP4	0.000263	4e-05	0.000127	0.002137	5.2e-05	8.8e-05	9.8e-05	3.7e-05	0.000265	0.000482	7e-06	7e-06	2.5e-05	2.8e-05	3.2e-05	1.3e-05
	Figure EV2F: qPCR TIMPs IM
		BL6 WT				Trpml1-/-
	TIMP1	3.2874	4.07344	6.21806	3.6183	5.17193	3.92265	6.72863
	TIMP2	3.55859	7.07388	7.2776	5.96386	6.79748	4.89083	6.45313
	TIMP3	0.987086	1.77158	2.45449	0.989657	1.72011	2.38646	2.87382
	TIMP4	0.000119	0.000151	0.000154	0.000153	8.8e-05	8.9e-05	0.000262
