# Supplementary material for: TRPML1 suppresses pulmonary fibrosis by limiting collagen and elastin deposition
Source: EMBO J. 2026 Feb 19;45(7):2182–209. doi: 10.1038/s44318-026-00712-4 (PMC13043727; doi:10.1038/s44318-026-00712-4)
Supplement: Supplementary file 10 — Figure EV2 Source Data [file 44318_2026_712_MOESM10_ESM.zip › EV2/EV2 G-J/Fig EV2G-I.xlsx]

## Sheet: WB MMPs
					*Outlier identified by Prism (ROUT)
	Figure EV2G: WB MMP-2 in pmLF			Figure EV2H: WB MMP-9 in pmLF			Figure EV2I: WB MMP-19 in pmLF
	MMP-2			MMP-9			MMP-19
	pmLF			pmLF			pmLF
	WT	Trpml1-/-		WT	Trpml1-/-		WT	Trpml1-/-
	0.307544	1.61998		0.504315	0.349597		0.9365	1.15173
	0.989208	1.44363		1.62071	2,471414*		1.10027	1.03651
	0.55619	0.298579		1.11802	1.0314		1.50504	1.01012
	1.08638	0.438431		0.552465	0.393465		0.642285	0.286491
	1.29425	0.423924		0.790111	0.837458		0.924867	0.355803
	1.76643	0.74163		1.41438	0.634313		0.891037	0.782879
