# Supplementary material for: TRPML1 suppresses pulmonary fibrosis by limiting collagen and elastin deposition
Source: EMBO J. 2026 Feb 19;45(7):2182–209. doi: 10.1038/s44318-026-00712-4 (PMC13043727; doi:10.1038/s44318-026-00712-4)
Supplement: Supplementary file 11 — Figure EV3 Source Data [file 44318_2026_712_MOESM11_ESM.zip]

Archive with 5 entries (2 files):
- EV3/
- EV3/EV3A/
- EV3/EV3A/Fig EV 3A.xlsx
- EV3/EV3B/
- EV3/EV3B/Fig EV 3B.xlsx
