# Supplementary material for: TRPML1 suppresses pulmonary fibrosis by limiting collagen and elastin deposition
Source: EMBO J. 2026 Feb 19;45(7):2182–209. doi: 10.1038/s44318-026-00712-4 (PMC13043727; doi:10.1038/s44318-026-00712-4)
Supplement: Supplementary file 11 — Figure EV3 Source Data [file 44318_2026_712_MOESM11_ESM.zip › EV3/EV3A/Fig EV 3A.xlsx]

## Sheet: qPCR siRNA KD validation
	Figure EV3A: qPCR siRNA KD validation
	NT Control	GAPDH KD	NT Control	MMP2 KD	NT Control	MMP19 KD	NT Control	MMP9KD
	1	0.138696	1	0.835088	1	0.183011	1	0.929805
	1	0.26334	1	0.675955	1	0.436786	1	0.126745
	1	0.10118	1	0.843816	1	0.895025	1	0.382889
	1	0.059954	1	0.373712	1	0.15283	1	0.70466
	1	0.052193			1	0.572362	1	0.806642
	1	0.038875
