# Supplementary material for: TRPML1 suppresses pulmonary fibrosis by limiting collagen and elastin deposition
Source: EMBO J. 2026 Feb 19;45(7):2182–209. doi: 10.1038/s44318-026-00712-4 (PMC13043727; doi:10.1038/s44318-026-00712-4)
Supplement: Supplementary file 11 — Figure EV3 Source Data [file 44318_2026_712_MOESM11_ESM.zip › EV3/EV3B/Fig EV 3B.xlsx]

## Sheet: zymography assay
	Figure EV3B: zymography assay
	MMP-2			MMP-9			MMP-19
	pmLF			pmLF			pmLF
	NT ctrl.	MMP2 KD		NT ctrl	MMP9 KD		NT ctrl.	MMP19 KD
	1588.5	1505		1588.5	1405		1588.5	1387.5
	1599.5	1519		1585.5	1446.5		1585.5	1367.5
	1483.5	1413.5		1483.5	1441.5		1599.5	1522
	1553	1499		1553	1433		1553	1505.5
				1529.5	1400.5		1529.5	1495
