# Supplementary material for: TRPML1 suppresses pulmonary fibrosis by limiting collagen and elastin deposition
Source: EMBO J. 2026 Feb 19;45(7):2182–209. doi: 10.1038/s44318-026-00712-4 (PMC13043727; doi:10.1038/s44318-026-00712-4)
Supplement: Supplementary file 12 — Figure EV4 Source Data [file 44318_2026_712_MOESM12_ESM.zip › EV4/EV4A-I/Fig EV4A-I.xlsx]

## Sheet: EV4B
	Figrue EV4B: Transferrin
	time [min]	WT						KO
	0	0.8748	0.7884	1.0153	1.0943	1.0879	1.1394	1.0623	0.9803	1.0319	0.9699	0.917	1.0385
	5	0.9339	0.936	0.8982	0.8891	1.0461	1.0745	1.0847	0.8829	1.0363	1.0252	1.0303	1.2474
	10	0.8247	0.8061	0.8833	0.9104	0.8736	1.0021	1.0073	0.8085	0.9548	1.2976	0.8992	0.9541
	30	0.7158	0.7135	0.8341	0.8251	0.8273	0.8726	0.8448	0.7142	0.8645	1.0201	0.8419	0.9013
	60	0.69	0.6652	0.7291	0.7658	0.804	0.7917	0.7153	0.6916	0.8518	0.856	0.7372	0.8403

## Sheet: EV4C
	Figrue EV4C: Transferrin
	WT	Trpml1-/-
	316.964	399.862
	285.652	368.981
	367.893	388.416
	396.487	365.061
	394.17	345.178
	412.834	390.91

## Sheet: EV4D
	Figure EV4D: Dextran 70kDa
	time [min]	WT					KO
	0	0.9838	1.1659	1.0467	0.9163	0.8872	1.1107	1.0713	0.8411	1.01	0.9669
	5	0.9227	1.028	1.234	1.0362	0.9959	1.039	1.0295	1.2074	1.2875	1.0601
	10	1.0435	1.1486	1.3393	1.1365	1.2702	1.2203	1.1584	1.1119	1.5705	1.2517
	15	1.145	1.2904	1.3695	1.2289	1.3691	1.3513	1.1761	1.3013	1.5814	1.4129
	20	1.3008	1.3988	1.493	1.3772	1.3272	1.5591	1.4798	1.4098	1.6908	1.4905
	30	1.4745	1.6528	1.6292	1.5138	1.5787	1.7828	1.4059	1.4471	1.8413	1.856
	60	2.3035	2.5035	1.7974	1.6826	1.8092	2.7788	1.9722	1.9022	2.1297	1.9652

## Sheet: EV4E
	Figure EV4E: Dextran 70kDa
	WT (BL6)	Trpml1-/-
	569.968	658.142
	675.449	634.781
	606.401	498.363
	530.807	598.421
	514	572.911

## Sheet: EV4H
	Figure EV4H: Dextran 10kDa
	time [min]	WT					KO
	0	0.8862	0.9583	1.0301	1.0059	1.1195	0.9337	0.9207	0.9389	1.086	1.1207
	5	1.3499	1.3672	1.4632	1.1972	1.4045	1.4422	1.3705	1.3661	1.417	1.4083
	10	1.5661	1.9865	1.9949	1.896	1.7221	2.0357	1.8669	1.8322	2.1513	1.9931
	15	2.208	2.6035	2.6102	2.3853	2.2647	2.5341	2.6582	2.0897	3.0409	2.7439
	20	2.4424	3.3913	3.3667	2.5638	2.9082	3.2383	3.0126	3.0672	3.4863	2.9647
	30	2.9947	4.7924	4.8427	3.8625	4.7803	4.371	3.6283	4.1315	5.0252	5.321
	60	4.2841	6.5958	6.2259	5.0169	5.5846	5.6392	5.3542	5.8151	6.4988	6.2386

## Sheet: EV4I
	Figure EV4I: Dextran 10kDa
	T0
	WT	KO
	275.04	307.691
	297.431	303.431
	319.7	309.421
	312.189	357.88
	347.451	369.324
