# Supplementary material for: TRPML1 suppresses pulmonary fibrosis by limiting collagen and elastin deposition
Source: EMBO J. 2026 Feb 19;45(7):2182–209. doi: 10.1038/s44318-026-00712-4 (PMC13043727; doi:10.1038/s44318-026-00712-4)
Supplement: Supplementary file 13 — Figure EV5 Source Data [file 44318_2026_712_MOESM13_ESM.zip]

Archive with 17 entries (12 files):
- EV5/
- EV5/EV5A-B/
- EV5/EV5A-B/EV5A_WB-raw-autophagy-LC3I-LC3II_betaactin.tif
- EV5/EV5A-B/Fig EV5B.xlsx
- EV5/EV5C-D/
- EV5/EV5C-D/EV5C_WB_raw-col1a1-betaactin.tif
- EV5/EV5C-D/Fig EV5D.xlsx
- EV5/EV5C-D/Thumbs.db
- EV5/EV5E/
- EV5/EV5E/Fig EV5E.xlsx
- EV5/EV5F-G/
- EV5/EV5F-G/EV5F opera KO.tif
- EV5/EV5F-G/EV5F Opera WT.tif
- EV5/EV5F-G/EV5F- confocal_KO.tif
- EV5/EV5F-G/EV5F- confocal_WT.tif
- EV5/EV5F-G/Fig EV5G.xlsx
- EV5/EV5F-G/Thumbs.db
