# Supplementary material for: TRPML1 suppresses pulmonary fibrosis by limiting collagen and elastin deposition
Source: EMBO J. 2026 Feb 19;45(7):2182–209. doi: 10.1038/s44318-026-00712-4 (PMC13043727; doi:10.1038/s44318-026-00712-4)
Supplement: Supplementary file 13 — Figure EV5 Source Data [file 44318_2026_712_MOESM13_ESM.zip › EV5/EV5A-B/Fig EV5B.xlsx]

## Sheet: WB Autophagy
	Figure EV5B: WB Autophagy
	WT
	Fed DMSO	Fed. Baf.	HBSS DMSO	HBSS Baf.
	0.548434	12.8729	3.85733	22.388
	1.78456	16.0235	5.25556	22.0834
	0.667006	13.021	1.36934	20.846
	KO
	Fed DMSO	Fed. Baf.	HBSS DMSO	HBSS Baf.
	1.20486	3.31681	0.650831	3.50571
	1.56021	4.43898	1.15081	3.65085
	0.234931	1.89539	0.0883511	0.77716
