# Supplementary material for: TRPML1 suppresses pulmonary fibrosis by limiting collagen and elastin deposition
Source: EMBO J. 2026 Feb 19;45(7):2182–209. doi: 10.1038/s44318-026-00712-4 (PMC13043727; doi:10.1038/s44318-026-00712-4)
Supplement: Supplementary file 13 — Figure EV5 Source Data [file 44318_2026_712_MOESM13_ESM.zip › EV5/EV5C-D/Fig EV5D.xlsx]

## Sheet: WB Collagen
	Figure EV5D: WB Collagen
	pmLF
	BL6 WT	Trpml1-/-
	1.24652	1.16684
	0.837807	0.551968
	0.662351	1.08893
	1.25332	1.11385
	1.2106	1.45442
	1.14572	1.10871
	0.822852	1.29174
	0.820824	1.11605
	1.0066	1.04261
	1.07701	1.02275
	1.17472	0.940281
	0.845791	0.830472
	0.895876	0.873017
