# Supplementary material for: TRPML1 suppresses pulmonary fibrosis by limiting collagen and elastin deposition
Source: EMBO J. 2026 Feb 19;45(7):2182–209. doi: 10.1038/s44318-026-00712-4 (PMC13043727; doi:10.1038/s44318-026-00712-4)
Supplement: Supplementary file 13 — Figure EV5 Source Data [file 44318_2026_712_MOESM13_ESM.zip › EV5/EV5E/Fig EV5E.xlsx]

## Sheet: qPCR collagen fibronectin
	Figure EV5E: qPCR
		BL6 WT							Trpml1-/-
	FN	7.06434	4.66296	8.08361	15.5146	14.1335	34.7227	15.15	22.2472	12.8344	11.7875	12.537	36.2558	28.5527	5.83734
	Col1a1	13.0769	24.5722	27.5495	34.7385	42.2764	91.4578	48.0846	65.0023	36.6205	26.1557	48.0015	113.867	54.1283	12.6405
