# Supplementary material for: TRPML1 suppresses pulmonary fibrosis by limiting collagen and elastin deposition
Source: EMBO J. 2026 Feb 19;45(7):2182–209. doi: 10.1038/s44318-026-00712-4 (PMC13043727; doi:10.1038/s44318-026-00712-4)
Supplement: Supplementary file 13 — Figure EV5 Source Data [file 44318_2026_712_MOESM13_ESM.zip › EV5/EV5F-G/Fig EV5G.xlsx]

## Sheet: IF Collagen
		Figure EV5G: IF Collagen
		Confocal			Opera
		BL6 WT	Trpml1-/-		BL6 WT	Trpml1 -/-
		0.776588	1.08515		0.784121	0.923242
		0.866606	1.26736		1.14035	1.0091
		1.35681	0.960949		1.15702	0.888016
		1.03873	1.3993		0.918509	0.85413
		0.961273	1.15053
